# Supplementary material for: SFRP2 Overexpression Induces an Osteoblast-like Phenotype in Prostate Cancer Cells
Source: Cells. 2022 Dec 16;11(24):4081. doi: 10.3390/cells11244081 (PMC9777425; doi:10.3390/cells11244081)
Supplement: Supplementary file 1 [file cells-11-04081-s001.zip]

Archive with 6 entries (6 files):
- Akova ken et al._Table S1_finale.xlsx
- Akova ken et al._Table S2_finale.xlsx
- Akova ken et al._Table S3_finale.xlsx
- Akova ken et al._Table S4_finale.xlsx
- Akova ken et al._Table S5_finale.xlsx
- cells-2074352-Figure S1.pdf
