# Supplementary material for: SFRP2 Overexpression Induces an Osteoblast-like Phenotype in Prostate Cancer Cells
Source: Cells. 2022 Dec 16;11(24):4081. doi: 10.3390/cells11244081 (PMC9777425; doi:10.3390/cells11244081)
Supplement: Supplementary file 1 [file cells-11-04081-s001.zip › Akova ken et al._Table S1_finale.xlsx]

## Sheet: Final_DEG_Nunc
	baseMean	log2FoldChange	lfcSE	stat	pvalue	padj
TSPAN6	1234.3	0.286949	0.130971	2.19093	0.0284565	0.73959
DPM1	529.97	0.0586922	0.266837	0.219955	0.825906	0.999972
SCYL3	50.8764	-0.27104	0.30855	-0.878429	0.379711	0.999972
C1orf112	311.377	-0.0778692	0.238611	-0.326344	0.744164	0.999972
CFH	6.96114	-1.21564	0.568079	-2.13991	0.0323622	0.777327
FUCA2	353.534	-0.0932253	0.212773	-0.438143	0.661282	0.999972
GCLC	448.958	0.145549	0.215716	0.674728	0.499849	0.999972
NFYA	265.832	0.0342845	0.153955	0.222692	0.823775	0.999972
STPG1	160.181	-0.0375462	0.191234	-0.196337	0.844347	0.999972
NIPAL3	283.551	0.0351912	0.159959	0.220002	0.82587	0.999972
LAS1L	459.246	-0.00920537	0.131029	-0.0702542	0.943991	0.999972
ENPP4	177.663	0.0489165	0.355735	0.137508	0.890629	0.999972
SEMA3F	1126.67	0.576921	0.740351	0.779253	NA	NA
ANKIB1	429.171	0.112622	0.260653	0.432076	0.665686	0.999972
CYP51A1	3.39935	-0.0291265	1.43993	-0.0202277	0.983862	0.999972
KRIT1	42.1272	-0.331513	0.272722	-1.21557	0.224149	0.999972
RAD52	48.0052	-0.152509	0.256708	-0.594096	0.552448	0.999972
BAD	120.472	-0.274258	0.323124	-0.848769	0.39601	0.999972
LAP3	199.486	-0.0995438	0.169182	-0.588384	0.556275	0.999972
CD99	692.971	-0.0469979	0.180071	-0.260996	0.794095	0.999972
HS3ST1	74.5743	0.0796188	0.38401	0.207336	0.835748	0.999972
AOC1	1.40693	-1.50212	1.85313	-0.810584	0.417604	NA
WNT16	1.02662	1.86751	1.72587	1.08206	0.279224	NA
HECW1	7.50908	0.223918	0.766517	0.292124	0.770192	0.999972
LASP1	1384.18	-0.237238	0.236634	-1.00255	0.316078	0.999972
SNX11	95.584	0.0103035	0.256242	0.0402102	0.967926	0.999972
M6PR	154.991	-0.340146	0.201406	-1.68885	0.0912479	0.999972
KLHL13	68.1984	0.465687	0.263494	1.76735	0.0771691	0.999972
CYP26B1	13.2442	-1.37582	0.517213	-2.66007	0.00781245	0.395687
ICA1	67.6202	0.227938	0.255505	0.892109	0.372335	0.999972
DBNDD1	361.48	0.362376	0.256262	1.41409	0.157337	0.999972
ALS2	192.014	-0.00958201	0.229427	-0.041765	0.966686	0.999972
CASP10	24.1483	-0.197579	0.350376	-0.563906	0.572818	0.999972
CFLAR	192.717	-0.183695	0.237108	-0.774732	0.438498	0.999972
COL2A1	252.381	4.44144	1.17099	3.79289	0.000148905	0.0291891
NDUFAF7	111.833	0.113887	0.202911	0.561264	0.574617	0.999972
RBM5	345.791	-0.170613	0.133325	-1.27967	0.200659	0.999972
MTMR7	5.92812	-0.111	0.571278	-0.194301	0.84594	0.999972
SLC7A2	54.8403	-0.218867	0.308021	-0.710558	0.477358	0.999972
ARF5	351.803	-0.0158311	0.255591	-0.0619392	0.950611	0.999972
SARM1	30.4071	-0.302642	0.373793	-0.809653	0.41814	0.999972
POLDIP2	755.515	0.0796686	0.188911	0.421725	0.673226	0.999972
PLXND1	44.0481	-0.23509	0.390916	-0.601381	0.547586	0.999972
AK2	1516.7	-0.00471968	0.148492	-0.031784	0.974644	0.999972
FKBP4	813.278	0.0746124	0.142852	0.522307	0.601457	0.999972
KDM1A	826.749	0.162668	0.147721	1.10119	0.270815	0.999972
RBM6	298.138	0.0511581	0.268994	0.190183	0.849166	0.999972
CAMKK1	41.8755	-0.101744	0.376852	-0.269984	0.787172	0.999972
RECQL	93.7972	0.0439787	0.370286	0.118769	0.905458	0.999972
VPS50	192.314	0.125148	0.398066	0.314391	0.753224	0.999972
ARHGAP33	17.2409	-0.72851	0.434551	-1.67647	0.0936469	0.999972
NDUFAB1	546.15	0.137717	0.129405	1.06424	0.287222	0.999972
PDK4	18.63	0.147553	0.46121	0.319926	0.749025	0.999972
ZMYND10	8.33857	-0.318112	0.662898	-0.479881	0.631312	0.999972
SLC25A13	342.452	0.124914	0.172883	0.722536	0.469965	0.999972
ST7	284.149	-0.180744	0.143833	-1.25663	0.208888	0.999972
CDC27	1473.86	0.165799	0.276457	0.59973	0.548686	0.999972
HCCS	522.294	0.123444	0.196707	0.627555	0.530296	0.999972
DVL2	148.984	-0.239742	0.344829	-0.695249	0.486899	0.999972
PRSS22	83.1206	0.264126	0.40482	0.652453	0.514109	0.999972
UPF1	465.235	-0.269201	0.293227	-0.918066	0.358584	0.999972
SKAP2	437.679	0.0781647	0.211546	0.369492	0.711761	0.999972
SLC25A5	3433.47	0.103128	0.164719	0.626085	0.531259	0.999972
MCUB	227.678	0.134512	0.222812	0.6037	0.546043	0.999972
HOXA11	144.226	-0.167569	0.207076	-0.809214	0.418392	0.999972
POLR2J	201.251	0.135435	0.29474	0.459508	0.64587	0.999972
DHX33	320.277	-0.119209	0.197985	-0.60211	0.547101	0.999972
MEOX1	1.00973	-0.380329	1.60695	-0.236678	0.812907	NA
THSD7A	1.31808	2.37558	1.79581	1.32285	0.185886	NA
LIG3	175.892	-0.259916	0.173194	-1.50072	0.133427	0.999972
RPAP3	372.367	0.283977	0.443009	0.641017	0.521512	0.999972
ACSM3	22.1075	0.599582	0.397453	1.50856	0.131411	0.999972
REXO5	54.1493	-0.019761	0.280769	-0.0703818	0.94389	0.999972
CIAPIN1	268.51	0.0976633	0.193651	0.504326	0.614033	0.999972
SPPL2B	26.8857	-0.0890626	0.363332	-0.245127	0.806358	0.999972
FAM214B	54.9642	-0.699216	0.349083	-2.00301	0.0451768	0.88623
COPZ2	10.3787	-0.42727	0.574617	-0.743574	0.457134	0.999972
PRKAR2B	5.18003	1.50673	0.882199	1.70792	0.0876506	0.999972
MSL3	269.32	0.00446652	0.139669	0.0319793	0.974489	0.999972
CREBBP	476.203	-0.168996	0.253993	-0.665358	0.505822	0.999972
TSPOAP1	5.41287	-1.15943	0.795558	-1.45738	0.14501	0.999972
PON1	1.01793	-1.92177	1.88219	-1.02103	0.307242	NA
GCFC2	206.345	0.0272331	0.316551	0.0860308	0.931442	0.999972
WDR54	182.245	-0.0255175	0.420414	-0.0606962	0.951601	0.999972
CROT	103.556	0.161804	0.228821	0.70712	0.479492	0.999972
ABCB4	0.977502	0.352729	1.50373	0.23457	0.814543	NA
KMT2E	371.446	-0.049675	0.150868	-0.32926	0.741959	0.999972
RHBDD2	493.093	0.014165	0.322312	0.0439481	0.964946	0.999972
SOX8	1.7409	-0.801828	1.39132	-0.576306	0.564409	NA
IBTK	253.495	-0.210602	0.37587	-0.560306	0.575271	0.999972
ZNF195	402.828	0.225723	0.347508	0.649549	0.515983	0.999972
MYCBP2	275.5	-0.329168	0.254265	-1.29459	0.195462	0.999972
FBXL3	172.171	0.304573	0.379754	0.802028	0.422537	0.999972
PDK2	458.821	0.0894814	0.359642	0.248807	0.80351	0.999972
ITGA3	2749.49	-0.257313	0.221246	-1.16302	0.244822	0.999972
ZFX	370.024	0.0226009	0.28731	0.078664	0.9373	0.999972
LAMP2	1309.51	0.0353595	0.253697	0.139377	0.889153	0.999972
ITGA2B	7.64213	-0.0460838	0.753265	-0.0611788	0.951217	0.999972
GDE1	641.694	0.00363379	0.159379	0.0227997	0.98181	0.999972
REX1BD	55.3244	-0.239017	0.402409	-0.593966	0.552535	0.999972
CRLF1	9.25357	-0.239249	0.611295	-0.391381	0.695516	0.999972
OSBPL7	61.7026	-0.408302	0.248645	-1.64211	0.100568	0.999972
TMEM98	275.922	0.276625	0.181705	1.52238	0.127913	0.999972
YBX2	6.33103	0.679198	0.838572	0.809946	0.417971	0.999972
MAP3K14	85.4567	-0.424803	0.303565	-1.39938	0.161699	0.999972
ABCC8	1.1971	1.83318	2.53301	0.723716	0.46924	NA
TMEM132A	42.87	-0.00788082	0.366498	-0.021503	0.982844	0.999972
AP2B1	3528.66	0.0670322	0.107123	0.625752	0.531478	0.999972
ZNF263	56.4019	-0.261671	0.245922	-1.06404	0.287311	0.999972
SPATA20	739.153	-0.128466	0.336187	-0.382126	0.702368	0.999972
TNFRSF12A	722.978	-0.323865	0.226168	-1.43197	0.152153	0.999972
DLX6	2.41923	-0.101922	1.00515	-0.1014	0.919233	NA
MAP3K9	332.472	-0.441325	0.154041	-2.86498	0.00417041	0.284493
RALA	264.471	-0.0716283	0.202329	-0.354019	0.723324	0.999972
BAIAP2L1	505.968	0.078656	0.168305	0.467341	0.640256	0.999972
KDM7A	21.7333	-0.620974	0.601803	-1.03186	0.30214	0.999972
ETV1	445.844	0.631648	0.221298	2.85429	0.00431331	0.28518
AGK	503.246	0.0521562	0.155408	0.335608	0.737166	0.999972
ALDH3B1	165.156	-0.122837	0.279642	-0.439265	0.66047	0.999972
TTC22	134.927	0.0141203	0.2912	0.0484902	0.961326	0.999972
PHTF2	165.085	-0.186547	0.320662	-0.581757	0.56073	0.999972
CCL26	14.4677	-0.581257	0.471664	-1.23235	0.217817	0.999972
FARP2	231.128	0.0527311	0.1812	0.29101	0.771044	0.999972
GGCT	179.178	0.610389	0.226935	2.68971	0.00715152	0.378667
DBF4	180.784	0.333551	0.278018	1.19975	0.230238	0.999972
TBXA2R	20.1314	-0.465684	0.463614	-1.00446	0.315155	0.999972
IFRD1	449.335	-0.0199331	0.261012	-0.0763685	0.939126	0.999972
COX10	274.051	-0.0883448	0.160107	-0.551785	0.581096	0.999972
GTF2IRD1	205.355	0.125193	0.221072	0.566297	0.571192	0.999972
PAF1	460.109	0.117597	0.231748	0.507433	0.611851	0.999972
VPS41	523.802	0.163749	0.207439	0.789384	0.429888	0.999972
ARHGAP44	4.08525	0.848894	1.01671	0.834946	0.403748	0.999972
ELAC2	718.352	0.0491919	0.230036	0.213844	0.830668	0.999972
TESC	18.4086	4.10894	1.10861	3.70641	0.000210221	0.035072
ARSD	71.7436	-0.199185	0.35813	-0.556181	0.578087	0.999972
PNPLA4	422.698	0.036898	0.259691	0.142085	0.887013	0.999972
ADIPOR2	293.218	0.130866	0.15933	0.821356	0.411443	0.999972
CDKL3	3.63682	0.341372	0.854019	0.399724	0.68936	0.999972
MARK4	85.8536	0.137225	0.310118	0.442491	0.658134	0.999972
CCDC124	350.464	-0.0749225	0.301856	-0.248206	0.803975	0.999972
PAFAH1B1	616.326	0.110193	0.211732	0.520436	0.60276	0.999972
KIAA0100	823.176	-0.309857	0.19867	-1.55965	0.118841	0.999972
TRAPPC6A	44.8615	0.111771	0.560838	0.199292	0.842034	0.999972
MATK	1.17769	-1.48868	1.78532	-0.833846	0.404368	NA
ST7L	95.3935	0.138029	0.204757	0.674113	0.50024	0.999972
PAX6	53.2703	0.262015	0.272002	0.963286	0.335404	0.999972
RPUSD1	157.748	-0.0699023	0.294587	-0.237289	0.812432	0.999972
RHBDF1	104.364	-0.19765	0.294363	-0.671451	0.501933	0.999972
LUC7L	152.981	-0.238996	0.167754	-1.42469	0.154248	0.999972
BAIAP3	27.1431	0.0661228	0.498308	0.132695	0.894435	0.999972
TSR3	99.1915	0.0636157	0.362076	0.175697	0.860532	0.999972
PIGQ	58.1895	0.135448	0.389446	0.347796	0.727994	0.999972
CRAMP1	24.3636	-0.143889	0.349971	-0.411147	0.680965	0.999972
TEAD3	188.922	0.0624429	0.254148	0.245695	0.805918	0.999972
MYLIP	48.0311	0.111321	0.364427	0.305468	0.76001	0.999972
NOX1	4.34521	-0.480762	0.856189	-0.561514	0.574447	0.999972
E2F2	40.3521	-0.344987	0.367429	-0.938921	0.347771	0.999972
PSMB1	975.505	0.171879	0.169289	1.0153	0.309962	0.999972
SYN1	0.997857	1.992	1.99174	1.00013	0.317247	NA
JARID2	94.2624	-0.114164	0.224189	-0.509229	0.610592	0.999972
CDKL5	82.7558	-0.168112	0.340696	-0.493436	0.621704	0.999972
CAMK1G	1.53056	-1.27269	1.36585	-0.931793	0.351443	NA
DLEC1	1.24519	2.00315	2.09871	0.954469	0.339847	NA
CYTH3	242.789	-0.1595	0.184362	-0.865145	0.386959	0.999972
ADAM22	18.9692	0.051933	0.424227	0.122418	0.902568	0.999972
SYPL1	2074.44	0.0571218	0.140951	0.405261	0.685286	0.999972
CYB561	537.523	-0.0423945	0.184426	-0.229873	0.81819	0.999972
SPAG9	780.012	0.405718	0.20056	2.02293	0.0430808	0.876771
CELSR3	6.18411	-1.2275	0.76138	-1.6122	0.106919	0.999972
AASS	2.0586	-0.657885	1.02637	-0.640979	0.521536	NA
PLEKHG6	59.1976	0.020444	0.337239	0.0606217	0.951661	0.999972
SS18L2	181.919	0.228656	0.251666	0.908569	0.363578	0.999972
MPND	16.9967	0.0915869	0.582342	0.157273	0.875029	0.999972
MGST1	5541.49	0.133514	0.128803	1.03658	0.299933	0.999972
CRY1	152.378	-0.0790014	0.3214	-0.245804	0.805834	0.999972
NFIX	1861.39	-0.155871	0.160378	-0.971902	0.331099	0.999972
ST3GAL1	622.39	0.57529	0.292484	1.96691	0.0491932	0.914576
MMP25	1.00351	-0.299008	1.78985	-0.167058	0.867324	NA
IL32	40.255	0.0841538	0.382259	0.220149	0.825755	0.999972
PKD1	19.4583	-0.308037	0.623279	-0.49422	0.621151	0.999972
MED24	621.451	-0.135772	0.272123	-0.498934	0.617826	0.999972
RHOBTB2	54.5391	0.451404	0.412049	1.09551	0.273293	0.999972
HEATR5B	212.561	-0.199807	0.186302	-1.07249	0.2835	0.999972
SEC62	570.197	0.223094	0.3212	0.694563	0.487329	0.999972
RPS20	15093.5	0.112443	0.349268	0.321938	0.7475	0.999972
CSDE1	3204.99	-0.0354666	0.276103	-0.128454	0.89779	0.999972
UBE3C	624.923	-0.0249064	0.12075	-0.206264	0.836585	0.999972
REV3L	137.92	-0.221727	0.407014	-0.544766	0.585915	0.999972
MASP2	9.4183	-0.729579	0.574039	-1.27096	0.203744	0.999972
FAM76A	32.0139	0.127798	0.323965	0.39448	0.693227	0.999972
TRAF3IP3	1.7557	-0.978511	1.36823	-0.715166	0.474507	NA
POMT2	127.352	-0.222143	0.227397	-0.976894	0.328622	0.999972
VTA1	778.537	0.24173	0.170998	1.41364	0.157467	0.999972
MLXIPL	7.19258	0.823897	0.946189	0.870754	0.383889	0.999972
BAZ1B	846.971	-0.256512	0.101187	-2.53504	0.0112435	0.466896
RANBP9	663.182	0.0477851	0.173236	0.275838	0.782673	0.999972
ETV7	2.41355	-0.300902	1.29166	-0.232958	0.815794	NA
SPRTN	218.28	0.103068	0.194395	0.530197	0.595976	0.999972
METTL13	551.74	0.0779478	0.167826	0.464457	0.64232	0.999972
DYRK4	225.461	-0.0570691	0.188756	-0.302343	0.76239	0.999972
ZNF207	2129.16	-0.00920523	0.164752	-0.0558731	0.955443	0.999972
UQCRC1	1512.51	-0.0416355	0.279972	-0.148713	0.88178	0.999972
STARD3NL	359.68	0.0932813	0.238979	0.390333	0.696291	0.999972
CD9	2153.27	0.0912301	0.19123	0.47707	0.633312	0.999972
NCAPD2	1051.66	0.102036	0.154169	0.66185	0.508068	0.999972
IFFO1	1.36897	-0.97408	1.494	-0.651995	0.514405	NA
GIPR	1.55469	-0.167516	1.38726	-0.120754	0.903886	NA
PHF7	36.0881	-0.272575	0.307646	-0.886004	0.375615	0.999972
SEMA3G	1.85345	1.02063	1.44146	0.708048	0.478915	NA
NISCH	196.941	-0.0479502	0.356861	-0.134367	0.893113	0.999972
FUZ	36.1279	0.216148	0.398408	0.542529	0.587454	0.999972
IDS	62.7044	-0.0255249	0.424173	-0.0601756	0.952016	0.999972
PRSS3	524.746	0.54661	0.308817	1.77001	0.0767247	0.999972
ZNF200	89.3092	0.0251643	0.221552	0.113582	0.909569	0.999972
LRRC23	20.4779	-0.193245	0.425611	-0.454041	0.649799	0.999972
HFE	2.04476	0.318148	1.04966	0.303095	0.761817	NA
SCMH1	208.139	-0.277051	0.193316	-1.43315	0.151814	0.999972
FYN	229.459	0.025062	0.201921	0.124118	0.901222	0.999972
HIVEP2	191.563	0.524066	0.284236	1.84377	0.0652173	0.999972
ELOA	702.852	0.132418	0.120417	1.09967	0.271477	0.999972
LYPLA2	139.291	-0.041306	0.382098	-0.108103	0.913914	0.999972
CLCN6	76.4059	-0.21658	0.293127	-0.73886	0.459992	0.999972
MRC2	34.3659	-0.00859786	0.415632	-0.0206862	0.983496	0.999972
TSPAN9	34.3579	0.246955	0.426959	0.578404	0.562991	0.999972
BTBD7	603.971	0.00524757	0.151406	0.0346588	0.972352	0.999972
APBA3	52.6518	-0.214335	0.409049	-0.523984	0.60029	0.999972
MKS1	138.376	-0.0463285	0.20087	-0.230639	0.817595	0.999972
ABHD5	483.418	0.197566	0.21333	0.926106	0.354391	0.999972
ANOS1	107.439	0.294033	0.18813	1.56293	0.11807	0.999972
AKAP8L	210.852	0.181377	0.163071	1.11226	0.266027	0.999972
MBTD1	123.18	0.189218	0.332208	0.569577	0.568964	0.999972
UTP18	328.353	0.202479	0.323897	0.625134	0.531883	0.999972
RNF216	430.089	0.18372	0.214746	0.855524	0.392261	0.999972
TTC19	334.155	-0.00925586	0.179459	-0.0515766	0.958866	0.999972
PTBP1	3817.01	0.0847185	0.253401	0.334326	0.738134	0.999972
DPF1	32.5559	-0.0635108	0.352384	-0.180232	0.856971	0.999972
SYT7	271.944	-0.142842	0.255412	-0.559263	0.575982	0.999972
LARS2	203.448	-0.287114	0.201088	-1.4278	0.15335	0.999972
PIK3C2A	763.858	0.0716275	0.491215	0.145817	0.884066	0.999972
PLAUR	536.276	0.1388	0.271296	0.511618	0.608918	0.999972
ANLN	2505.29	0.0119605	0.371538	0.0321918	0.974319	0.999972
WIZ	329.234	0.24937	0.211926	1.17669	0.239321	0.999972
RABGAP1	250.02	0.075475	0.166737	0.452658	0.650795	0.999972
QPCTL	94.5201	0.251754	0.262632	0.958581	0.33777	0.999972
PPP5C	512.324	-0.173382	0.22811	-0.760079	0.447207	0.999972
CEP68	52.705	0.0653786	0.373835	0.174886	0.861169	0.999972
MAP4K3	270.353	0.193329	0.323466	0.597679	0.550054	0.999972
LDAF1	59.8532	0.377654	0.263619	1.43258	0.151979	0.999972
BRCA1	237.907	0.0846555	0.380815	0.222301	0.824079	0.999972
ERCC1	231.1	0.0709288	0.26199	0.270731	0.786598	0.999972
CD22	1.14208	-0.439497	1.65939	-0.264854	0.791122	NA
SEMA3B	30.7482	0.314694	0.584861	0.538066	0.590531	0.999972
MBTPS2	503.99	0.0461371	0.261471	0.176452	0.859939	0.999972
PRICKLE3	263.363	0.178309	0.392119	0.454733	0.649301	0.999972
EXTL3	148.807	-0.0851871	0.285192	-0.298701	0.765168	0.999972
ELOVL5	1317.81	0.0387307	0.155302	0.249389	0.80306	0.999972
CALCOCO1	70.0869	-0.385892	0.277883	-1.38869	0.164928	0.999972
UBR7	518.063	0.0691309	0.13224	0.522767	0.601137	0.999972
MAP4K5	515.104	-0.175757	0.361358	-0.48638	0.626698	0.999972
EHD3	73.8879	-0.268084	0.348886	-0.768402	0.442248	0.999972
PSMC4	1805.92	0.148842	0.175702	0.847124	0.396926	0.999972
MAN2B2	121.366	0.144777	0.325145	0.445268	0.656126	0.999972
CLDN11	123.556	-0.681048	0.277154	-2.45729	0.0139989	0.501231
SLC25A39	2531.94	0.0120906	0.28278	0.0427563	0.965896	0.999972
MVP	64.1154	-0.157264	0.523925	-0.300166	0.764051	0.999972
NUB1	396.081	0.0197499	0.14376	0.137381	0.89073	0.999972
PGM3	213.596	0.170714	0.306876	0.556298	0.578007	0.999972
RWDD2A	32.1501	-0.294302	0.311284	-0.945448	0.34443	0.999972
CLK1	417.714	-0.0269198	0.347722	-0.0774176	0.938291	0.999972
POLR3B	247.302	0.0829509	0.215503	0.384918	0.700298	0.999972
ANGEL1	168.392	-0.0937453	0.239697	-0.391099	0.695724	0.999972
RNF14	197.929	0.0169127	0.179478	0.0942331	0.924924	0.999972
DDX11	53.752	-0.0874956	0.308879	-0.283268	0.776971	0.999972
HEBP1	330.949	0.066447	0.338469	0.196316	0.844363	0.999972
GPRC5A	3987.03	0.0486406	0.128407	0.3788	0.704837	0.999972
MAMLD1	115.006	-0.37836	0.268461	-1.40936	0.158727	0.999972
CD6	2.38227	1.6102	1.58083	1.01858	0.308403	NA
TACC3	415.32	0.0302947	0.184744	0.163982	0.869745	0.999972
UFL1	212.686	-0.053295	0.413992	-0.128734	0.897568	0.999972
POLA2	63.0704	-0.14268	0.258607	-0.551725	0.581137	0.999972
ZC3H3	293.387	-0.0923019	0.317958	-0.290296	0.77159	0.999972
CAPN1	1346.55	-0.163239	0.280506	-0.581947	0.560603	0.999972
ACP3	8.16126	0.513547	0.56722	0.905376	0.365266	0.999972
MDH1	1672.9	0.262374	0.199526	1.31499	0.188514	0.999972
SLC30A9	278.914	0.22907	0.27359	0.837274	0.402438	0.999972
MTMR11	78.2595	-0.145604	0.2554	-0.570101	0.568609	0.999972
COX15	170.656	-0.0792616	0.197274	-0.401785	0.687842	0.999972
CCDC88C	115.938	-0.0647016	0.262206	-0.246759	0.805095	0.999972
YAF2	176.926	0.315037	0.216266	1.45671	0.145195	0.999972
ZMYND11	255.315	0.0991091	0.196012	0.505629	0.613117	0.999972
WAS	2.63264	-0.206048	1.25055	-0.164766	0.869128	NA
BID	494.511	0.0622349	0.181287	0.343295	0.731376	0.999972
MATR3	9.0542	-0.291513	0.515504	-0.56549	0.57174	0.999972
NPC1L1	1.92916	0.405212	1.41581	0.286205	0.774721	NA
XYLT2	83.5056	0.0155922	0.388659	0.0401179	0.967999	0.999972
NUDCD3	611.905	-0.041876	0.24558	-0.170519	0.864602	0.999972
ISL1	18.3335	-0.409428	0.350925	-1.16671	0.243327	0.999972
CHDH	61.5177	0.330854	0.285529	1.15874	0.246562	0.999972
IL20RA	89.251	0.485792	0.243744	1.99304	0.0462571	0.896169
GLT8D1	224.62	0.309664	0.15748	1.96636	0.0492565	0.914576
ATP2C1	262.581	0.108539	0.295241	0.36763	0.713149	0.999972
SLC38A5	5.69934	-0.177	0.724693	-0.244242	0.807044	0.999972
RALBP1	634.107	-0.137221	0.147607	-0.929641	0.352557	0.999972
RUFY3	96.3708	-0.078871	0.330407	-0.238709	0.811332	0.999972
SLC11A1	2.50286	0.336822	1.28771	0.261566	0.793656	NA
WWTR1	1648.78	0.419631	0.249594	1.68125	0.0927137	0.999972
AGPS	494.476	0.10774	0.359923	0.299341	0.76468	0.999972
STEEP1	275.814	-0.0194345	0.172267	-0.112816	0.910177	0.999972
TTC27	374.042	0.105815	0.317531	0.333242	0.738952	0.999972
VSIG2	6.15012	-1.52492	0.86352	-1.76594	0.0774059	0.999972
PHLDB1	40.9273	-0.668183	0.309316	-2.16019	0.0307577	0.760796
CYP24A1	16.1095	-0.449527	0.662978	-0.678042	0.497745	0.999972
PRDM11	42.6397	0.154286	0.343512	0.449142	0.653329	0.999972
CD74	0.958979	-3.15334	2.00834	-1.57012	0.116387	NA
ZRANB1	24.9365	-0.404357	0.360091	-1.12293	0.261468	0.999972
NCDN	238.848	-0.144803	0.260246	-0.556407	0.577933	0.999972
ADGRA2	3.00894	-2.26333	1.18771	-1.90563	0.0566986	0.97239
ZFP64	254.49	0.0544969	0.274576	0.198476	0.842672	0.999972
SAMD4A	472.242	-0.0461093	0.165381	-0.278806	0.780394	0.999972
MRE11	341.715	0.190663	0.352586	0.540756	0.588676	0.999972
PLEKHB1	115.688	0.972781	0.464167	2.09576	0.0361039	0.810587
SERPINB1	683.941	0.281894	0.113721	2.47881	0.0131821	0.486922
SPAST	179.488	-0.0667839	0.246019	-0.271458	0.786039	0.999972
NRXN3	59.4088	-0.0725403	0.239038	-0.303468	0.761534	0.999972
OSBPL5	66.8764	-0.0162599	0.42997	-0.0378163	0.969834	0.999972
AQR	689.008	-0.0305331	0.188144	-0.162286	0.87108	0.999972
CPS1	236.542	0.011443	0.194669	0.0587817	0.953126	0.999972
FHL1	1170.1	-0.227659	0.135988	-1.67411	0.094108	0.999972
RTF2	520.789	0.156183	0.179635	0.869443	0.384605	0.999972
SLC45A4	87.6211	-0.00197638	0.384468	-0.00514056	0.995898	0.999972
RNF10	1612.77	0.0604866	0.185054	0.32686	0.743774	0.999972
ZNF839	49.3062	0.125766	0.294006	0.427766	0.668821	0.999972
ZDHHC6	409.635	0.108371	0.246758	0.439179	0.660532	0.999972
GRAMD1B	610.968	0.344267	0.135968	2.53197	0.0113424	0.467946
RNH1	651.467	-0.165239	0.346057	-0.477491	0.633012	0.999972
NDUFS1	913.619	-0.0241646	0.168767	-0.143183	0.886146	0.999972
RB1CC1	216.571	0.0975533	0.358036	0.272468	0.785262	0.999972
ERP44	587.618	-0.451877	0.163274	-2.7676	0.00564714	0.323951
ALAS1	794.8	0.106727	0.274609	0.38865	0.697535	0.999972
BIRC3	82.7189	-0.18174	0.570871	-0.318355	0.750215	0.999972
AKAP11	256.634	-0.202151	0.303165	-0.666803	0.504898	0.999972
GLRX2	136.692	0.200181	0.385744	0.518948	0.603797	0.999972
DERA	305.931	-0.193928	0.250765	-0.773347	0.439317	0.999972
STRAP	1028.56	0.139488	0.121968	1.14364	0.252772	0.999972
ABCC2	3.21933	0.596036	0.9254	0.644084	0.519521	0.999972
DEF6	65.3973	0.0991474	0.321565	0.308328	0.757833	0.999972
PLEKHO1	34.6937	-0.0642278	0.310876	-0.206602	0.836321	0.999972
GCLM	380.937	0.0489387	0.266016	0.183969	0.854038	0.999972
UBR2	261.567	0.0122775	0.206254	0.0595259	0.952533	0.999972
EHD2	4.25884	-0.662785	1.11012	-0.597041	0.55048	0.999972
DEPDC1	756.04	0.334646	0.43074	0.77691	0.437212	0.999972
CCDC28A	48.4861	0.292292	0.309447	0.944563	0.344882	0.999972
RRAGD	10.8468	-0.0183135	0.503561	-0.0363679	0.970989	0.999972
HSF2	113.045	-0.0625365	0.256972	-0.24336	0.807727	0.999972
PHF20	256.553	0.0856437	0.259744	0.329724	0.741609	0.999972
HSD17B6	5.30142	1.83503	0.811406	2.26155	0.0237253	0.673798
NR1H3	123.227	-0.0269393	0.36967	-0.0728739	0.941906	0.999972
TYMP	12.5743	-0.775423	0.538471	-1.44005	0.149855	0.999972
NCAPH2	103.275	-0.131632	0.274698	-0.479188	0.631805	0.999972
TOMM34	1399.9	-0.0352911	0.164561	-0.214456	0.830191	0.999972
SEC63	344.654	-0.336581	0.402572	-0.836078	0.403111	0.999972
VIM	926.264	-0.39266	0.185159	-2.12066	0.0339506	0.788562
RTEL1.TNFRSF6B	1.29529	1.81896	1.84575	0.985486	0.324385	NA
FAS	81.6241	-0.047689	0.354351	-0.134581	0.892943	0.999972
CD44	5600.17	-0.185577	0.0904668	-2.05133	0.0402346	0.851369
KCNG1	79.5028	0.154497	0.328456	0.470375	0.638087	0.999972
AGPAT4	17.8647	-0.737554	0.45269	-1.62927	0.103257	0.999972
SLAMF7	14.016	-0.0481653	0.663985	-0.0725398	0.942172	0.999972
BTN3A1	34.0906	0.0157223	0.331496	0.0474282	0.962172	0.999972
MIPEP	202.401	0.126437	0.188891	0.669366	0.503262	0.999972
PRKCH	426.386	0.233839	0.137277	1.7034	0.0884924	0.999972
IFNGR1	130.472	0.156591	0.274307	0.570859	0.568095	0.999972
B4GALT7	92.4844	-0.170329	0.397913	-0.428057	0.66861	0.999972
SH2D2A	48.3878	-0.0714604	0.360838	-0.19804	0.843014	0.999972
VRK2	183.56	-0.0789948	0.262241	-0.30123	0.763239	0.999972
VEZT	844.388	0.171376	0.291468	0.587974	0.55655	0.999972
POU2F2	45.8632	-0.819405	0.351185	-2.33326	0.0196345	0.598422
BRD9	179.426	-0.122987	0.220323	-0.558212	0.576699	0.999972
SNX1	613.81	-0.0193818	0.146205	-0.132566	0.894537	0.999972
TBPL1	210.236	0.191073	0.407128	0.469319	0.638841	0.999972
ARNTL2	1102.39	-0.0675727	0.399126	-0.169302	0.865559	0.999972
BCLAF1	545.502	0.166817	0.398819	0.418278	0.675744	0.999972
SLC39A9	1057.08	-0.103299	0.120727	-0.855643	0.392195	0.999972
ANK1	1.66983	-0.256518	1.2744	-0.201285	0.840476	NA
TFB1M	140.907	0.148623	0.195951	0.758474	0.448167	0.999972
RABEP1	223.576	0.025144	0.331613	0.0758232	0.93956	0.999972
HMGB3	660.716	0.427028	0.267743	1.59491	0.110731	0.999972
NUP160	350.319	-0.218605	0.188048	-1.16249	0.245035	0.999972
BAK1	32.0835	0.143864	0.363112	0.396197	0.69196	0.999972
MUSK	1.68995	-0.00609137	1.15958	-0.00525307	0.995809	NA
IKZF2	66.2981	0.314434	0.356958	0.880872	0.378387	0.999972
GRN	2064.77	0.177939	0.474982	0.374622	0.707941	0.999972
FAM13B	87.7824	-0.00502568	0.281918	-0.0178268	0.985777	0.999972
ARHGAP31	158.886	-0.199557	0.199603	-0.999772	0.317421	0.999972
CENPQ	121.089	0.0364175	0.338933	0.107447	0.914434	0.999972
SARS1	1802.21	0.0156053	0.215205	0.0725138	0.942193	0.999972
RANBP3	813.879	-0.0198174	0.206731	-0.0958611	0.923631	0.999972
ARID4A	124.215	0.182134	0.24925	0.73073	0.464944	0.999972
EIPR1	312.776	0.0632101	0.264084	0.239356	0.81083	0.999972
PNPLA6	390.308	-0.165032	0.338313	-0.487807	0.625686	0.999972
IFT88	89.6451	0.120093	0.365835	0.328272	0.742706	0.999972
ALG1	97.2921	-0.13125	0.310377	-0.422872	0.672389	0.999972
ZCCHC8	215.975	0.00758256	0.285725	0.0265379	0.978828	0.999972
ABCF2	177.312	-0.10049	0.289446	-0.347181	0.728455	0.999972
CHPF2	75.7572	-0.217283	0.358872	-0.605462	0.544872	0.999972
LRRC7	4.56042	-1.09946	0.835973	-1.31518	0.188449	0.999972
FUT8	1092.07	0.236354	0.220991	1.06952	0.284837	0.999972
UBA6	1043.63	0.0918084	0.418561	0.219343	0.826383	0.999972
GAB2	106.715	-0.12384	0.27567	-0.449232	0.653264	0.999972
ATP6V0A1	1.31616	1.03717	1.32088	0.785214	0.432328	NA
PIAS1	381.96	0.0446263	0.159465	0.27985	0.779592	0.999972
SLC4A7	531.732	0.178813	0.420542	0.425196	0.670694	0.999972
APBA2	150.613	-0.236645	0.259947	-0.910357	0.362634	0.999972
MAP2K3	608.969	0.150982	0.255405	0.591145	0.554423	0.999972
CLXN	0.939158	-0.0962459	1.88902	-0.0509502	0.959365	NA
TMSB10	5026.69	0.256985	0.334285	0.76876	0.442036	0.999972
ASTE1	43.0445	-0.126305	0.312269	-0.404476	0.685863	0.999972
RNF19A	188.119	-0.161869	0.240874	-0.672006	0.50158	0.999972
PEX3	171.523	0.047854	0.241089	0.198491	0.842661	0.999972
GABARAPL2	450.317	0.148128	0.193505	0.765496	0.443976	0.999972
SH3YL1	230.423	0.361779	0.206986	1.74784	0.0804922	0.999972
FAM136A	480.73	0.0243267	0.22531	0.10797	0.91402	0.999972
VCL	3924.74	0.146093	0.101209	1.44348	0.148886	0.999972
DEPDC1B	290.196	-0.0521459	0.24792	-0.210334	0.833407	0.999972
DAPK2	2.35386	-1.29253	1.15736	-1.11679	0.264084	NA
NSMAF	217.092	-0.238648	0.238042	-1.00255	0.31608	0.999972
ADSS2	348.522	0.0734386	0.355614	0.206512	0.836391	0.999972
TIMP2	1398.01	0.183114	0.152631	1.19971	0.230251	0.999972
RFC1	297.28	-0.00693362	0.337178	-0.0205637	0.983594	0.999972
TBC1D23	443.892	0.302031	0.273833	1.10298	0.270037	0.999972
CUL3	673.588	0.0430451	0.163294	0.263605	0.792085	0.999972
CYP46A1	5.35425	-0.466806	0.705126	-0.662017	0.50796	0.999972
ZZZ3	358.463	0.00106245	0.319698	0.0033233	0.997348	0.999972
USP2	59.724	0.048688	0.249222	0.195359	0.845112	0.999972
TUBG2	58.7592	0.205605	0.289844	0.709366	0.478097	0.999972
RPL26L1	437.231	0.241094	0.167892	1.43601	0.151001	0.999972
NSUN2	610.47	-0.0212004	0.128813	-0.164583	0.869272	0.999972
FBXO42	145.07	-0.153673	0.18209	-0.843941	0.398703	0.999972
MFAP3	79.385	-0.179158	0.24811	-0.722091	0.470238	0.999972
MRI1	104.858	-0.0339682	0.310468	-0.10941	0.912878	0.999972
METTL1	179.485	0.00712426	0.216468	0.0329114	0.973745	0.999972
HOXC8	162.822	-0.0224522	0.23594	-0.0951607	0.924187	0.999972
AGA	103.825	0.135738	0.243874	0.556589	0.577808	0.999972
PI4K2B	96.431	-0.00700312	0.323114	-0.0216738	0.982708	0.999972
BOD1L1	227.129	-0.0530023	0.327572	-0.161804	0.87146	0.999972
MAT2B	388.396	0.166666	0.237299	0.702348	0.482462	0.999972
TLL1	22.6696	-0.0377859	0.474223	-0.0796795	0.936492	0.999972
EDC4	102.709	-0.158616	0.320569	-0.494794	0.620745	0.999972
TRIO	591.389	-0.452264	0.189748	-2.3835	0.0171489	0.553726
VCAN	102.513	-0.458741	0.305424	-1.50198	0.133103	0.999972
CLEC16A	103.116	-0.367394	0.275997	-1.33116	0.183138	0.999972
CDH1	983.772	-0.139924	0.155448	-0.900133	0.368049	0.999972
MTREX	530.774	0.0472932	0.330123	0.143259	0.886086	0.999972
ZFYVE16	84.6162	0.12205	0.408998	0.298413	0.765388	0.999972
RIPOR1	179.186	0.362368	0.230084	1.57494	0.115271	0.999972
RAI14	911.669	0.437146	0.21767	2.00829	0.044612	0.879987
SOX30	13.6864	0.621795	0.569852	1.09115	0.275206	0.999972
PNKP	375.954	-0.0805969	0.335924	-0.239926	0.810388	0.999972
PHLPP2	99.495	-0.0493101	0.228947	-0.215378	0.829473	0.999972
SPDL1	573.206	0.184072	0.347706	0.529389	0.596535	0.999972
STAU2	434.784	0.0151408	0.298068	0.0507965	0.959488	0.999972
SLC66A1	55.8398	0.103617	0.412458	0.251219	0.801645	0.999972
CTNS	272.829	0.318547	0.213288	1.4935	0.135305	0.999972
RTN4R	66.3313	-0.256012	0.521741	-0.490689	0.623647	0.999972
PHF23	233.583	0.0380202	0.213607	0.177991	0.85873	0.999972
INPP4A	181.985	-0.175523	0.206166	-0.851367	0.394566	0.999972
RAB27B	341.862	0.135861	0.400541	0.339193	0.734464	0.999972
PSMA4	363.808	0.240369	0.347367	0.691974	0.488953	0.999972
MYO16	0.994721	0.683631	2.18387	0.313036	0.754253	NA
LSG1	428.321	0.16339	0.136911	1.1934	0.232714	0.999972
PARP3	181.263	0.0182881	0.182858	0.100012	0.920335	0.999972
TNC	504.558	-0.404682	0.165084	-2.45138	0.0142311	0.506642
THAP3	79.0123	-0.181926	0.319148	-0.570037	0.568652	0.999972
TDP1	400.347	0.143272	0.143656	0.997331	0.318604	0.999972
AIFM2	106.028	-0.135161	0.290453	-0.465346	0.641683	0.999972
SPATA7	62.2205	0.313915	0.281152	1.11653	0.264194	0.999972
MED17	34.0439	0.149956	0.351698	0.426375	0.669834	0.999972
RETSAT	209.428	-0.32869	0.278293	-1.18109	0.237566	0.999972
CAPG	265.312	0.203036	0.249766	0.812907	0.416271	0.999972
AP2S1	1946.99	0.185688	0.351044	0.52896	0.596833	0.999972
USH2A	0.955016	0.121223	2.03898	0.059453	0.952591	NA
BARX2	32.2013	-0.679397	0.384891	-1.76517	0.0775354	0.999972
DCUN1D1	264.046	0.281932	0.251462	1.12117	0.262214	0.999972
JADE2	281.731	0.130849	0.250695	0.521943	0.60171	0.999972
ZIC2	2.13241	-2.90706	1.44283	-2.01483	0.0439225	NA
LCP2	1.93188	1.13014	1.71357	0.659522	0.509561	NA
TRIT1	157.554	0.171329	0.292648	0.585444	0.558249	0.999972
CUL7	58.4851	-0.0881711	0.420922	-0.209471	0.83408	0.999972
PHKA2	138.82	-0.305088	0.214697	-1.42102	0.155312	0.999972
CNTLN	81.5475	0.18832	0.231445	0.813671	0.415833	0.999972
EPHA3	21.9789	-0.615669	0.44334	-1.38871	0.164922	0.999972
EDIL3	33.8166	3.77682	0.471604	8.00846	1.16155e-15	3.62868e-12
DSG2	953.433	0.0735015	0.298395	0.246323	0.805432	0.999972
GEMIN8	57.3079	-0.102423	0.406927	-0.251699	0.801273	0.999972
OFD1	95.8318	0.177298	0.335899	0.527831	0.597616	0.999972
GPM6B	6.41887	-0.205032	0.575015	-0.356569	0.721415	0.999972
WDR37	34.4596	0.0415451	0.304458	0.136456	0.891461	0.999972
YTHDC2	140.012	0.0499024	0.330451	0.151013	0.879965	0.999972
CTPS2	235.065	0.322822	0.169225	1.90765	0.0564364	0.97239
ATP6V1H	377.752	0.271217	0.132662	2.04442	0.0409121	0.86067
POLR2B	1457.43	0.145744	0.251877	0.578633	0.562837	0.999972
FAM214A	63.3917	0.480515	0.363694	1.32121	0.186432	0.999972
ARAP2	99.1685	-0.223619	0.385969	-0.57937	0.56234	0.999972
TPR	470.379	0.00179535	0.333391	0.00538511	0.995703	0.999972
KATNIP	76.6676	-0.164036	0.295867	-0.554425	0.579288	0.999972
DTNBP1	95.4282	-0.0829353	0.204052	-0.406441	0.684419	0.999972
XK	241.694	0.0537576	0.172308	0.311986	0.755051	0.999972
ANO2	1.12399	-1.34508	1.58267	-0.84988	0.395392	NA
C12orf4	123.211	0.0535951	0.438796	0.122141	0.902787	0.999972
SCML1	166.256	-0.157367	0.29058	-0.54156	0.588121	0.999972
WWC3	389.073	0.0127074	0.2067	0.0614774	0.950979	0.999972
ARHGAP6	54.5272	0.190806	0.239376	0.7971	0.425393	0.999972
FAM184B	5.75298	-1.43146	0.711136	-2.01292	0.0441228	0.879987
MAP4	1719.37	-0.0116167	0.144091	-0.0806206	0.935744	0.999972
GOPC	138.11	0.118343	0.323794	0.365488	0.714747	0.999972
ROS1	1.11342	-3.72635	2.03948	-1.82711	0.0676831	NA
USP28	304.199	-0.174556	0.136002	-1.28349	0.199322	0.999972
HDAC9	157.82	0.505122	0.240319	2.10188	0.0355637	0.805936
TSPAN17	340.13	-0.0896234	0.149547	-0.599298	0.548974	0.999972
NOP16	306.209	0.191547	0.174823	1.09566	0.273226	0.999972
CC2D2A	161.117	-0.394163	0.21368	-1.84465	0.0650892	0.999972
RRM2B	324.799	0.0934917	0.345083	0.270925	0.786449	0.999972
ZNF800	231.209	-0.0123927	0.270305	-0.045847	0.963432	0.999972
SNX29	69.3674	-0.118402	0.396422	-0.298676	0.765187	0.999972
LMO3	3.84799	0.893955	1.05173	0.849982	0.395335	0.999972
MRPS10	798.152	0.141452	0.334214	0.423237	0.672123	0.999972
RSF1	416.059	0.217266	0.352635	0.616121	0.537815	0.999972
VPS13D	172.421	-0.443294	0.178887	-2.47807	0.0132095	0.486922
FAM120A	1627.78	0.0805873	0.133329	0.604426	0.545561	0.999972
R3HDM1	1081.94	-0.12681	0.116654	-1.08706	0.277009	0.999972
COL9A2	1.03177	0.377313	1.93949	0.194543	0.845751	NA
KITLG	172.478	0.183681	0.428602	0.428558	0.668245	0.999972
ERCC8	27.9866	0.200637	0.436147	0.460021	0.645501	0.999972
ADAMTS6	76.0394	-0.279154	0.546201	-0.511083	0.609293	0.999972
H6PD	62.8322	-0.686534	0.338081	-2.03068	0.0422873	0.876321
VAMP3	753.589	0.166438	0.209226	0.795491	0.426328	0.999972
PER3	47.7281	-0.0800519	0.28204	-0.283832	0.776539	0.999972
EPN3	133.61	0.243387	0.343099	0.709378	0.47809	0.999972
LTBP1	268.548	0.323466	0.204983	1.57801	0.114563	0.999972
RCN1	308.744	0.0109196	0.186698	0.058488	0.95336	0.999972
RFC2	752.994	0.041038	0.214284	0.191512	0.848125	0.999972
ARID1B	312.239	-0.139153	0.197639	-0.704079	0.481383	0.999972
CLPTM1L	1034.77	-0.140216	0.169924	-0.82517	0.409275	0.999972
NEDD4L	1123.2	-0.0368584	0.108483	-0.33976	0.734037	0.999972
FOXP3	5.00323	0.268016	1.10381	0.242811	0.808152	0.999972
PPP1R3F	10.2831	0.451756	0.681283	0.663096	0.507269	0.999972
HEXB	236.062	0.12184	0.26407	0.461395	0.644515	0.999972
PTCD2	154.03	0.0787641	0.280099	0.281201	0.778556	0.999972
JKAMP	1386.92	0.0875385	0.395798	0.22117	0.82496	0.999972
DKK3	1.01048	-0.54384	2.15317	-0.252576	0.800596	NA
ARHGEF5	28.8714	-0.402675	0.340707	-1.18188	0.237253	0.999972
NFE2L3	1032.52	0.43442	0.186272	2.33219	0.019691	0.598682
MCUR1	497.49	-0.0063898	0.234811	-0.0272125	0.97829	0.999972
LIMA1	734.555	-0.159961	0.269818	-0.592847	0.553284	0.999972
LETMD1	417.578	-0.267217	0.152665	-1.75035	0.080058	0.999972
SLC4A8	50.8771	-0.0902803	0.300985	-0.299949	0.764216	0.999972
LAMC3	10.0249	-0.36256	0.542814	-0.667926	0.504181	0.999972
MAPK9	394.459	0.0432974	0.210411	0.205775	0.836966	0.999972
BCAR1	211.698	0.0654509	0.384839	0.170074	0.864952	0.999972
FHIP1B	113.938	-0.0426243	0.32777	-0.130043	0.896532	0.999972
ONECUT3	35.0746	3.37029	0.493036	6.83579	8.15571e-12	1.13238e-08
HOMER3	160.397	-0.0861019	0.238958	-0.360322	0.718606	0.999972
RAD51	90.8873	0.0846822	0.208314	0.406512	0.684367	0.999972
POLQ	186.17	-0.223417	0.422163	-0.52922	0.596653	0.999972
PIK3CB	249.131	0.0753256	0.286811	0.262631	0.792835	0.999972
THOC3	32.2332	0.616987	0.438642	1.40659	0.15955	0.999972
HEBP2	530.855	0.188875	0.186764	1.0113	0.311872	0.999972
MPHOSPH9	240.47	-0.0931302	0.257678	-0.36142	0.717785	0.999972
PLEKHA5	138.155	-0.0530849	0.262351	-0.202343	0.839649	0.999972
PRSS8	56.1267	0.0888047	0.568182	0.156296	0.875799	0.999972
SIKE1	422.514	0.0903721	0.29145	0.310078	0.756502	0.999972
RRP12	173.111	-0.23321	0.226466	-1.02978	0.303114	0.999972
FNIP2	54.8382	0.264217	0.2654	0.99554	0.319474	0.999972
MSMO1	676.408	-0.0438173	0.233703	-0.187492	0.851275	0.999972
TTC17	414.726	-0.315273	0.121422	-2.5965	0.00941783	0.425465
FSTL4	4.35055	1.37681	1.01498	1.35649	0.174944	0.999972
FOXN3	77.0056	0.15598	0.280474	0.55613	0.578122	0.999972
AKR7A2	226.883	-0.0446478	0.253288	-0.176273	0.86008	0.999972
MRTO4	218.255	0.0082133	0.218631	0.0375669	0.970033	0.999972
USE1	293.481	-0.207337	0.220996	-0.938195	0.348144	0.999972
MCF2L2	13.3166	-0.079789	0.480941	-0.165902	0.868234	0.999972
NRIP2	2.20903	1.57191	1.26126	1.2463	0.212656	NA
LAMA3	1741.33	0.106831	0.127796	0.835954	0.403181	0.999972
AP5M1	1053.36	0.0772054	0.38371	0.201208	0.840536	0.999972
TRAPPC3	751.542	-0.0172845	0.204634	-0.0844656	0.932686	0.999972
THRAP3	549.366	-0.0534725	0.131929	-0.405314	0.685247	0.999972
PHPT1	261.566	0.0858283	0.187969	0.456609	0.647952	0.999972
ENTPD2	27.9641	0.537187	0.534233	1.00553	0.314642	0.999972
ARID4B	74.9676	0.0246674	0.266936	0.0924097	0.926373	0.999972
OPN3	117.702	0.13511	0.388877	0.347435	0.728264	0.999972
SDCCAG8	270.347	-0.0775356	0.221469	-0.350097	0.726266	0.999972
HHAT	19.6687	0.36998	0.46313	0.798869	0.424366	0.999972
KIF1B	319.679	-0.0976754	0.233908	-0.41758	0.676254	0.999972
FOXC1	169.158	-0.0636935	0.203574	-0.312876	0.754375	0.999972
TBC1D22A	138.857	0.023029	0.299307	0.0769409	0.938671	0.999972
SYNE2	233.139	-0.448013	0.253797	-1.76524	0.0775239	0.999972
PLEKHH1	109.379	-0.248438	0.227845	-1.09038	0.275546	0.999972
ATP9A	507.295	0.258951	0.392564	0.659639	0.509485	0.999972
FAM168A	506.199	-0.145575	0.319045	-0.456284	0.648186	0.999972
RELT	37.9523	-0.500171	0.317561	-1.57504	0.115248	0.999972
GALC	9.68741	0.0715974	0.573045	0.124942	0.900569	0.999972
NOP58	426.077	0.177748	0.401187	0.443056	0.657725	0.999972
SZRD1	483.827	-0.108102	0.248024	-0.435854	0.662943	0.999972
KCNH2	21.6467	0.834179	0.5056	1.64988	0.0989673	0.999972
CUL1	792.025	0.0459233	0.191381	0.239957	0.810363	0.999972
FAM114A2	80.4874	0.150704	0.295033	0.510806	0.609487	0.999972
CYFIP2	618.428	-0.0624145	0.203911	-0.306087	0.759539	0.999972
TAB2	674.386	-0.16244	0.200952	-0.808351	0.418889	0.999972
GINM1	170.736	0.200968	0.275991	0.72817	0.466509	0.999972
EIF2AK2	1114.67	-0.197284	0.360067	-0.547909	0.583755	0.999972
USP36	243.985	-0.139865	0.228486	-0.61214	0.540445	0.999972
KMT2C	282.413	-0.562911	0.198705	-2.83289	0.00461291	0.296086
MCOLN3	87.6091	-0.429015	0.390947	-1.09737	0.272478	0.999972
CCDC85A	8.52955	-0.281527	0.625744	-0.449908	0.652777	0.999972
PUM2	906.011	0.0915119	0.252214	0.362834	0.716729	0.999972
MRPL43	313.994	-0.073889	0.229673	-0.321715	0.747669	0.999972
HPF1	70.5462	0.483052	0.297199	1.62535	0.104089	0.999972
ZFR	1115.55	-0.0035188	0.132063	-0.0266448	0.978743	0.999972
ZNF280C	155.102	0.0232646	0.27908	0.0833617	0.933564	0.999972
TRAF1	2.12064	1.49274	1.57583	0.94727	0.343501	NA
RC3H2	321.653	-0.0545098	0.277906	-0.196145	0.844497	0.999972
IL17RB	37.4526	-0.031402	0.325171	-0.0965708	0.923067	0.999972
TRAF3IP2	194.56	0.0172358	0.244147	0.0705959	0.943719	0.999972
GYG2	3.0625	-1.00837	0.998114	-1.01027	0.312365	0.999972
DCBLD2	6356.57	0.189554	0.246713	0.768318	0.442298	0.999972
SERPINB3	2.44197	3.97287	1.52668	2.60229	0.00926031	NA
SOAT1	415.049	-0.13327	0.342434	-0.389186	0.697139	0.999972
PKP2	288.896	-0.14702	0.19655	-0.748004	0.454457	0.999972
GDI2	1320.49	0.184096	0.122208	1.50641	0.131961	0.999972
PRDM1	21.2494	-0.161812	0.393347	-0.411371	0.6808	0.999972
ATG5	319.188	0.102774	0.353238	0.290949	0.77109	0.999972
TMCC3	227.984	0.219948	0.231665	0.949425	0.342404	0.999972
PITHD1	154.903	-2.84502e-05	0.202995	-0.000140152	0.999888	0.999984
MTA3	439.909	-0.0316606	0.128947	-0.245532	0.806045	0.999972
USP13	229.241	-0.174486	0.192874	-0.904663	0.365644	0.999972
ATP11B	232.045	0.0381875	0.339067	0.112625	0.910328	0.999972
LAMC2	576.846	0.101785	0.136675	0.744725	0.456438	0.999972
CDK14	48.8032	0.123396	0.286	0.431455	0.666138	0.999972
SEC61A1	1277.19	-0.388851	0.125037	-3.1099	0.0018715	0.180391
PPP1R12A	319.475	0.0296994	0.293268	0.10127	0.919336	0.999972
CAMK2B	3.74786	0.31875	1.00151	0.318268	0.750282	0.999972
CROCC	5.99066	-0.190718	0.975022	-0.195604	0.84492	0.999972
POLR3E	153.808	0.172785	0.274394	0.629697	0.528893	0.999972
ATP2B4	326.315	-0.366963	0.160648	-2.28426	0.0223562	0.646675
ZC3H11A	6.16872	-0.128855	0.743676	-0.173268	0.862441	0.999972
RIOK2	101.196	-0.0658223	0.399237	-0.164871	0.869046	0.999972
YIPF1	366.582	0.139092	0.12318	1.12918	0.258821	0.999972
NDC1	1452.01	0.0658216	0.261153	0.252042	0.801008	0.999972
FLYWCH1	33.2034	-0.0785418	0.487759	-0.161026	0.872073	0.999972
UNKL	45.2163	-0.358559	0.359528	-0.997305	0.318617	0.999972
TBXAS1	82.263	0.475293	0.379094	1.25376	0.209929	0.999972
PARP12	183.388	-0.400004	0.176335	-2.26843	0.023303	0.667878
ALDH18A1	464.334	-0.00282024	0.15043	-0.0187479	0.985042	0.999972
TARBP1	165.766	-0.0831454	0.196088	-0.42402	0.671551	0.999972
GATB	141.923	0.0167918	0.185614	0.090466	0.927917	0.999972
MXD1	154.568	-0.108689	0.202519	-0.536682	0.591487	0.999972
CDK17	187.562	-0.342624	0.286727	-1.19495	0.232108	0.999972
CTDP1	79.7331	0.305284	0.288769	1.05719	0.290426	0.999972
YBX3	888.846	0.183129	0.188425	0.971894	0.331103	0.999972
STYK1	17.3147	0.204505	0.50623	0.403976	0.68623	0.999972
WNK1	784.133	-0.211865	0.115334	-1.83696	0.0662152	0.999972
CCAR1	940.005	0.188591	0.245964	0.766744	0.443234	0.999972
OGFR	132.513	-0.0409387	0.297429	-0.137642	0.890523	0.999972
PIGV	135.463	0.0545519	0.1928	0.282946	0.777218	0.999972
PTPRU	59.8713	-0.302986	0.400491	-0.756535	0.449328	0.999972
SNRNP40	387.139	0.199359	0.129836	1.53547	0.124669	0.999972
QSER1	752.159	-0.156293	0.26515	-0.589453	0.555558	0.999972
MPC1	112.455	-0.440719	0.268909	-1.63892	0.101231	0.999972
ACAA1	146.552	0.242304	0.326888	0.741244	0.458546	0.999972
HDAC7	234.107	0.187742	0.248061	0.756839	0.449146	0.999972
PRDM6	1.05473	-1.8892	1.95876	-0.964486	0.334802	NA
SPAG4	61.5285	-0.238698	0.372912	-0.640091	0.522114	0.999972
NCKAP1	2120.59	0.0416922	0.325236	0.12819	0.897998	0.999972
MRPS35	1069.72	0.122117	0.106708	1.1444	0.252456	0.999972
GUCY1B1	97.3546	0.00785747	0.206886	0.0379796	0.969704	0.999972
SFSWAP	351.469	0.0690729	0.228776	0.301924	0.76271	0.999972
TNK2	73.8367	-0.105211	0.240944	-0.43666	0.662358	0.999972
MON2	247.147	-0.0346141	0.309092	-0.111986	0.910834	0.999972
CDH3	809.359	-0.183485	0.317333	-0.578209	0.563123	0.999972
GPBP1	234.001	-0.102549	0.367105	-0.279344	0.77998	0.999972
DGAT2	99.4998	0.00335908	0.267274	0.0125679	0.989973	0.999972
ZNF112	17.6347	0.500557	0.659924	0.758507	0.448147	0.999972
CS	4491.03	0.105522	0.19431	0.54306	0.587089	0.999972
MRPS24	10.9884	-0.975973	0.598958	-1.62945	0.103218	0.999972
ELMO2	380.983	-0.0170165	0.131732	-0.129175	0.897219	0.999972
WAPL	240.976	-0.0308922	0.297341	-0.103895	0.917253	0.999972
VMP1	1105.27	0.234535	0.297761	0.787663	0.430894	0.999972
APPBP2	410.875	0.233147	0.210457	1.10781	0.267943	0.999972
POLD1	238.117	-0.539711	0.38339	-1.40773	0.159211	0.999972
EIF4B	553.135	0.106703	0.166752	0.639891	0.522244	0.999972
SLC6A16	2.39939	0.690017	1.16197	0.593833	0.552624	NA
BICRA	87.6558	-0.0933956	0.374718	-0.249243	0.803173	0.999972
SPHK2	18.5226	-0.636561	0.47673	-1.33527	0.18179	0.999972
RPL18	2250.53	0.188673	0.189107	0.997709	0.31842	0.999972
CA11	9.33352	0.87005	0.656585	1.32511	0.185133	0.999972
ISOC2	736.807	-0.267753	0.278796	-0.96039	0.336859	0.999972
U2AF2	854.061	-0.00448719	0.197073	-0.0227692	0.981834	0.999972
EPN1	882.021	0.184363	0.372193	0.495341	0.620359	0.999972
MED29	184.939	0.0458983	0.296778	0.154655	0.877093	0.999972
AHRR	1.45127	0.251897	1.38053	0.182464	0.855219	NA
ZNF275	205.461	-0.205885	0.172558	-1.19313	0.232817	0.999972
MTMR1	440.568	-0.148561	0.142184	-1.04485	0.296093	0.999972
GPC1	156.925	-0.356219	0.294457	-1.20975	0.226375	0.999972
ADCK1	59.3857	-0.349803	0.393315	-0.889369	0.373805	0.999972
HAGH	115.809	-0.0291797	0.339071	-0.0860578	0.93142	0.999972
RNF4	530.472	0.0330042	0.145739	0.226461	0.820843	0.999972
CASP8	263.894	0.0686378	0.241181	0.28459	0.775958	0.999972
LIMCH1	335.144	0.314248	0.163455	1.92254	0.0545385	0.959723
INTS13	415.488	0.198459	0.379357	0.523145	0.600873	0.999972
TM7SF3	596.072	0.248618	0.114046	2.17999	0.0292582	0.752286
DLX3	12.784	-1.19569	0.59182	-2.02035	0.0433467	0.878982
SPA17	97.9171	0.404489	0.21678	1.86589	0.0620564	0.999972
ST3GAL6	79.215	-0.258838	0.457472	-0.565799	0.57153	0.999972
ATP2C2	46.3415	0.0149868	0.289141	0.051832	0.958663	0.999972
NGFR	1.48848	-1.94111	1.87074	-1.03762	0.299448	NA
CDON	56.0102	-0.142079	0.379392	-0.374491	0.708039	0.999972
TAF2	767.496	-0.115057	0.283716	-0.405534	0.685085	0.999972
HIPK2	2818.02	0.0572596	0.27195	0.210552	0.833237	0.999972
TNPO3	579.133	-0.146633	0.179994	-0.814656	0.415269	0.999972
RFXANK	230.055	0.188424	0.350123	0.538164	0.590464	0.999972
TMEM161A	139.358	0.214247	0.420066	0.510031	0.61003	0.999972
LPAR2	227.333	0.208234	0.40121	0.519014	0.603751	0.999972
CTSA	1595.96	0.0709271	0.305679	0.232031	0.816514	0.999972
SUGP2	331.635	0.0221678	0.176057	0.125912	0.899801	0.999972
SLC12A2	439.254	0.69122	0.23012	3.00374	0.00266683	0.220558
SNX24	186.146	0.0171874	0.283838	0.0605536	0.951715	0.999972
EYA2	42.1154	-1.09512	0.380453	-2.87847	0.00399604	0.275881
CNN2	889.781	-0.135507	0.233465	-0.580417	0.561633	0.999972
ABCA7	29.5201	-0.695234	0.353815	-1.96496	0.0494184	0.914709
DDX20	263.697	0.213299	0.361708	0.5897	0.555392	0.999972
BTBD1	387.582	0.241991	0.246762	0.980664	0.326758	0.999972
FAR2	100.882	0.0650069	0.241571	0.2691	0.787852	0.999972
BCAS1	2.92857	0.0628948	1.09307	0.0575398	0.954115	0.999972
CHI3L2	3.91234	-0.840963	0.863494	-0.973907	0.330103	0.999972
SBNO2	158.731	-0.515002	0.358198	-1.43776	0.150502	0.999972
PMS1	139.399	0.200194	0.361658	0.553545	0.57989	0.999972
HMG20B	205.173	-0.027702	0.218353	-0.126868	0.899045	0.999972
TAF11	103.834	0.110527	0.246455	0.448466	0.653817	0.999972
ANKS1A	177.374	0.273685	0.291764	0.938034	0.348227	0.999972
AP3D1	915.382	-0.134882	0.282241	-0.477896	0.632724	0.999972
ZNF76	107.948	-0.162498	0.356004	-0.45645	0.648066	0.999972
SLC9A3R2	687.465	0.415303	0.340755	1.21877	0.222931	0.999972
NTHL1	57.8329	0.0260872	0.419163	0.0622364	0.950375	0.999972
UHRF1BP1	228.999	-0.0431228	0.168491	-0.255935	0.798001	0.999972
IPO5	2104.34	0.150774	0.128586	1.17255	0.240975	0.999972
OAT	716.042	0.336028	0.162096	2.07302	0.0381708	0.835106
WDR3	211.719	0.218508	0.285542	0.765242	0.444128	0.999972
PKN2	309.831	0.106784	0.214555	0.497699	0.618696	0.999972
WDR18	93.7014	-0.211167	0.415081	-0.508737	0.610936	0.999972
TRAM2	319.367	-0.194936	0.175673	-1.10966	0.267147	0.999972
NTN1	3.93675	0.166552	0.940747	0.177043	0.859475	0.999972
GLP2R	5.07667	0.0753224	1.02668	0.0733653	0.941515	0.999972
MCM10	202.535	-0.096831	0.284289	-0.340608	0.733399	0.999972
DGKA	207.541	-0.0706266	0.161108	-0.43838	0.661111	0.999972
ERBB3	205.889	0.162356	0.186155	0.872158	0.383122	0.999972
ANKRD44	15.5623	-0.537073	0.47189	-1.13813	0.255066	0.999972
KARS1	1388.09	0.0850635	0.146423	0.580943	0.561279	0.999972
ADAT1	154.598	-0.223595	0.213889	-1.04538	0.295849	0.999972
PDIA5	329.459	-0.425645	0.131293	-3.24195	0.00118717	0.125719
TBC1D22B	124.439	0.045442	0.227218	0.199993	0.841486	0.999972
NDUFB4	5738.01	0.0718509	0.184084	0.390316	0.696303	0.999972
SPEN	488.224	-0.221358	0.146729	-1.50862	0.131397	0.999972
MYLK	86.0689	-0.524908	0.21491	-2.44245	0.0145879	0.516195
ZC3H15	753.08	0.293101	0.403999	0.7255	0.468145	0.999972
MAP2K4	339.105	-0.013171	0.19237	-0.0684669	0.945414	0.999972
PACC1	170.865	0.0579408	0.244254	0.237216	0.81249	0.999972
SLK	277.049	0.226891	0.429966	0.527696	0.59771	0.999972
CYB5R4	70.2417	-0.0591014	0.385529	-0.153299	0.878162	0.999972
COL17A1	9.28909	0.507979	0.617352	0.822835	0.410602	0.999972
GSTO2	165.838	0.215899	0.197506	1.09312	0.274339	0.999972
SEC61A2	117.866	-0.14057	0.241835	-0.581263	0.561063	0.999972
TLE2	114.479	0.290432	0.389998	0.744701	0.456453	0.999972
ASB1	147.541	-0.32858	0.196394	-1.67307	0.0943145	0.999972
FAM107B	1016.7	0.145325	0.143713	1.01122	0.311911	0.999972
ME1	707.424	0.427358	0.124599	3.42986	0.000603901	0.0770035
TBC1D1	339.307	-0.0731419	0.192562	-0.379836	0.704067	0.999972
CDK13	362.899	-0.222244	0.146748	-1.51446	0.129909	0.999972
MTHFD2	554.94	-0.0431332	0.135308	-0.318777	0.749896	0.999972
SLC9A7	607.627	0.10579	0.156831	0.674551	0.499961	0.999972
FOXJ2	86.8397	-0.0158	0.230771	-0.0684663	0.945414	0.999972
YBX1	2261.7	-0.015992	0.1645	-0.0972159	0.922555	0.999972
PDE4A	68.8589	-0.547912	0.244691	-2.23919	0.0251433	0.698201
PPP2R5A	519.778	0.121726	0.2192	0.555319	0.578676	0.999972
ELAVL1	1679.53	0.16289	0.138713	1.17429	0.240278	0.999972
DIP2B	620.197	0.0892448	0.131217	0.68013	0.496422	0.999972
SMARCD1	897.606	-0.0401918	0.145759	-0.275741	0.782747	0.999972
KDM4A	29.3986	-0.252469	0.533736	-0.473021	0.636198	0.999972
NFYC	517.785	0.0274906	0.239215	0.11492	0.908508	0.999972
ZMYND12	2.73471	0.47456	1.08558	0.437148	0.662004	0.999972
SLC9A3	3.92892	-0.407544	0.81529	-0.499875	0.617163	0.999972
NGEF	184.457	-0.0518726	0.329998	-0.157191	0.875095	0.999972
ASPM	498.375	-0.199662	0.438525	-0.455303	0.648891	0.999972
ELOVL1	1031.99	0.0726178	0.177808	0.408405	0.682976	0.999972
POLR1H	144.818	0.067482	0.190311	0.354587	0.722899	0.999972
ZBTB11	393.267	0.202454	0.290064	0.697961	0.485201	0.999972
ATXN3	93.6061	0.177461	0.265102	0.669405	0.503237	0.999972
GOLGA5	474.555	0.081172	0.285761	0.284056	0.776368	0.999972
FGFR2	1.01636	-1.4512	2.09752	-0.691863	0.489023	NA
LRRC40	327.194	0.148638	0.523583	0.283887	0.776497	0.999972
ISOC1	385.783	0.203881	0.13535	1.50632	0.131985	0.999972
EML1	83.3819	-0.374908	0.230647	-1.62546	0.104064	0.999972
TRMT11	69.1182	0.197204	0.399831	0.493217	0.621859	0.999972
THUMPD1	127.29	0.394097	0.306135	1.28733	0.197979	0.999972
MSANTD3	320.013	-0.118513	0.355708	-0.333174	0.739003	0.999972
KIF26A	4.40203	-0.297722	0.995157	-0.299171	0.76481	0.999972
ATG2B	213.134	-0.0781964	0.214361	-0.364788	0.715269	0.999972
ARFGEF1	487.273	-0.0861724	0.395528	-0.217867	0.827533	0.999972
ZFAT	101.87	-0.100586	0.329657	-0.305122	0.760273	0.999972
MTFR1	716.601	-0.162927	0.191818	-0.849381	0.395669	0.999972
STAG3	5.52492	0.236665	0.803879	0.294404	0.768449	0.999972
FECH	340.872	-0.1361	0.154924	-0.878494	0.379676	0.999972
MYO9A	129.608	-0.15826	0.355973	-0.444585	0.656619	0.999972
PFKP	667.03	0.0370403	0.211406	0.175209	0.860915	0.999972
IDI1	311.679	0.216083	0.227962	0.947887	0.343187	0.999972
SP100	525.698	-0.192048	0.349704	-0.549173	0.582887	0.999972
KLF6	370.334	0.202225	0.159681	1.26643	0.205359	0.999972
PLPP1	75.6664	0.0941251	0.300139	0.313605	0.753821	0.999972
NEO1	13.6794	0.403514	0.530079	0.761233	0.446518	0.999972
TRAM1	3586.97	-0.0681904	0.330744	-0.206173	0.836656	0.999972
PHKA1	510.49	0.192071	0.125751	1.5274	0.126662	0.999972
TNFRSF1A	358.003	0.314171	0.359458	0.874012	0.382112	0.999972
CACNB1	22.205	0.517023	0.404301	1.27881	0.200965	0.999972
EVI5	160.815	0.0998889	0.255161	0.391474	0.695447	0.999972
STOML1	17.6737	-0.251526	0.516762	-0.486735	0.626446	0.999972
PKM	13843	0.174694	0.298273	0.585684	0.558088	0.999972
DHX29	257.976	0.0714178	0.353933	0.201784	0.840086	0.999972
DNTTIP2	639.705	0.371297	0.458339	0.810093	0.417887	0.999972
METTL22	70.0426	-0.384603	0.276902	-1.38895	0.164848	0.999972
TP53BP1	212.068	-0.0078231	0.235258	-0.0332533	0.973473	0.999972
RRP15	833.737	-0.00503213	0.360083	-0.0139749	0.98885	0.999972
RHOA	9004.05	0.116521	0.111466	1.04535	0.29586	0.999972
DHX8	209.848	0.0566805	0.235098	0.241093	0.809483	0.999972
PRKCZ	107.956	-0.278251	0.264187	-1.05323	0.292234	0.999972
IARS2	2075.63	-0.0404647	0.224459	-0.180276	0.856936	0.999972
SYT1	18.9073	-1.42722	0.487936	-2.92501	0.00344449	0.251709
IDH3G	803.132	0.147471	0.354326	0.416202	0.677262	0.999972
ROGDI	22.2284	0.406623	0.575664	0.706354	0.479968	0.999972
ROCK1	212.805	0.27237	0.271045	1.00489	0.31495	0.999972
CBFB	347.853	0.293069	0.304371	0.962867	0.335614	0.999972
PDK3	202.359	-0.17865	0.174717	-1.02251	0.306538	0.999972
HYAL2	121.663	0.245226	0.46835	0.523596	0.60056	0.999972
HDAC4	73.179	-0.0695813	0.343855	-0.202356	0.839638	0.999972
RASSF1	62.0495	-0.023695	0.278927	-0.0849506	0.932301	0.999972
IFI35	61.7865	-0.0384994	0.316152	-0.121775	0.903077	0.999972
HEATR6	293.858	-0.0561128	0.212712	-0.263796	0.791937	0.999972
COASY	483.648	-0.0214617	0.258679	-0.0829666	0.933878	0.999972
PLEKHH3	13.5682	-0.414581	0.542374	-0.764381	0.44464	0.999972
MEF2A	197.687	0.16315	0.220141	0.741114	0.458624	0.999972
OTUD5	319.021	0.203641	0.221052	0.921237	0.356927	0.999972
TFE3	488.846	-0.206714	0.247605	-0.834852	0.403801	0.999972
TBC1D25	164.408	0.0580804	0.267789	0.216889	0.828295	0.999972
ACSL4	490.815	0.0636009	0.351006	0.181196	0.856214	0.999972
INPP5A	173.355	0.191549	0.306424	0.625112	0.531898	0.999972
GPKOW	251.166	-0.0792531	0.23862	-0.332131	0.73979	0.999972
GRIPAP1	101.492	-0.267478	0.307514	-0.869806	0.384407	0.999972
FTSJ1	1164.07	0.00702476	0.178447	0.0393661	0.968598	0.999972
PRR11	1274.18	-0.190431	0.140984	-1.35073	0.176781	0.999972
REEP1	1.17883	-3.18049	1.80807	-1.75905	0.0785689	NA
ATP11A	194.232	-0.313768	0.257165	-1.2201	0.222427	0.999972
POLR1A	510.16	-0.181247	0.151252	-1.19831	0.230796	0.999972
LAPTM4A	2368.57	-0.0583975	0.153932	-0.379372	0.704412	0.999972
TTC7A	94.5548	-0.280233	0.287942	-0.973228	0.33044	0.999972
IP6K2	443.588	0.15745	0.195834	0.803998	0.421398	0.999972
SRBD1	143.931	0.172439	0.343946	0.501354	0.616122	0.999972
KIF2A	257.828	0.078289	0.337994	0.231628	0.816827	0.999972
RASGRP2	2.80324	0.0844967	1.44168	0.0586097	0.953263	0.999972
PSME4	880.558	0.0874783	0.269983	0.324014	0.745927	0.999972
IFT80	65.95	0.275793	0.277639	0.993351	0.320539	0.999972
SIRT2	169.55	0.0715363	0.241111	0.296695	0.766699	0.999972
ERLEC1	336.076	-0.0203219	0.319897	-0.0635264	0.949347	0.999972
PPP2R5B	99.7216	-0.342923	0.278266	-1.23236	0.217816	0.999972
PYGM	1.14492	-1.6437	1.61844	-1.01561	0.309815	NA
PITX1	139.088	-0.173548	0.244874	-0.708722	0.478497	0.999972
MAST4	97.4209	-0.378407	0.213415	-1.77311	0.0762113	0.999972
ADGRF5	18.5868	0.346557	0.528656	0.655543	0.512118	0.999972
NUP133	435.272	0.0739754	0.207411	0.356661	0.721345	0.999972
NUCKS1	2611.39	-0.078266	0.187062	-0.418397	0.675657	0.999972
VPS35	1109.34	0.346648	0.241968	1.43262	0.151967	0.999972
BCL3	185.492	0.0717333	0.453271	0.158257	0.874254	0.999972
ABCC9	2.65114	-1.36402	1.41423	-0.964497	0.334797	NA
GAL	17.1078	0.443627	0.471753	0.94038	0.347023	0.999972
CLEC2D	17.4238	0.102025	0.512605	0.199033	0.842237	0.999972
FUNDC1	173.652	0.350122	0.223705	1.56511	0.117558	0.999972
RORA	4.53276	-0.15034	0.758872	-0.19811	0.842959	0.999972
TGFBR3	31.6859	-0.389878	0.341971	-1.14009	0.254249	0.999972
PLA2G10	7.51787	-0.576401	0.778369	-0.740524	0.458982	0.999972
HES2	98.3306	0.606458	0.310294	1.95446	0.0506464	0.92526
ATP1B3	702.857	-0.0636694	0.160698	-0.396206	0.691953	0.999972
NEDD4	170.909	-0.118667	0.379117	-0.313009	0.754274	0.999972
PIGB	192.309	0.214605	0.310664	0.690796	0.489694	0.999972
MAPK6	142.502	0.203459	0.326291	0.623552	0.532922	0.999972
GNB5	118.255	-0.0648712	0.194179	-0.33408	0.73832	0.999972
RAB27A	72.0716	0.163841	0.335169	0.488831	0.624962	0.999972
HDHD5	105.377	-0.115596	0.256719	-0.450283	0.652506	0.999972
UFD1	547.631	0.145869	0.123565	1.1805	0.237801	0.999972
LRP6	107.057	-0.246064	0.263108	-0.935221	0.349674	0.999972
PHRF1	119.871	0.188913	0.344219	0.548816	0.583132	0.999972
ELP1	305.194	-0.075606	0.231882	-0.326053	0.744384	0.999972
NUCB2	437.907	-0.780899	0.544244	-1.43483	0.151334	0.999972
PFN2	1418.22	-0.0788576	0.142977	-0.55154	0.581264	0.999972
PTPN3	188.967	-0.067199	0.159578	-0.421104	0.673679	0.999972
SPTB	19.2557	-0.434813	0.594084	-0.731906	0.464226	0.999972
DAPP1	130.087	-0.407728	0.207344	-1.96643	0.0492488	0.914576
SLC44A1	232.531	0.109775	0.218788	0.501743	0.615848	0.999972
TMEM260	154.756	-0.221887	0.194001	-1.14374	0.252731	0.999972
SMG6	93.4875	-0.225109	0.255518	-0.880991	0.378323	0.999972
EXOC5	949.216	0.0655397	0.513724	0.127578	0.898483	0.999972
CLTCL1	30.6238	-0.744514	0.374956	-1.9856	0.0470776	0.898444
FSTL3	77.7521	-0.246859	0.311249	-0.793125	0.427705	0.999972
DGCR2	119.774	0.0296726	0.335121	0.0885429	0.929445	0.999972
RNF126	316.955	-0.0120218	0.354404	-0.0339211	0.97294	0.999972
MNT	128.089	-0.0978879	0.385518	-0.253912	0.799563	0.999972
ZXDC	64.108	0.0960557	0.246077	0.390348	0.69628	0.999972
JMJD6	187.001	0.0835927	0.189044	0.442186	0.658355	0.999972
POLB	154.471	0.111791	0.206464	0.541453	0.588196	0.999972
WIPI1	112.998	-0.573839	0.197278	-2.90879	0.00362831	0.258994
GBA2	286.191	0.670587	0.500532	1.33975	0.180327	0.999972
NDST1	527.847	-0.355008	0.288979	-1.22849	0.219263	0.999972
ASNS	4.27673	-0.964244	0.780008	-1.2362	0.216385	0.999972
AP3M2	114.498	-0.0509778	0.209081	-0.243819	0.807371	0.999972
PABPC1	25401.5	0.0451145	0.139648	0.323058	0.746651	0.999972
TESK2	20.3125	0.595093	0.558485	1.06555	0.286628	0.999972
CFAP20	282.66	0.12126	0.185177	0.654833	0.512575	0.999972
CSNK2A2	335.345	0.0683738	0.157786	0.433332	0.664773	0.999972
PTPN21	108.078	-0.0760272	0.277402	-0.274069	0.784032	0.999972
EIF2B3	113.703	0.277563	0.200217	1.38631	0.165652	0.999972
CAMK2A	1.06622	-1.47466	1.94263	-0.759103	0.447791	NA
TCOF1	575.456	-0.09889	0.172444	-0.573462	0.566332	0.999972
CDC42	1280.1	0.210603	0.11653	1.80728	0.0707193	0.999972
OSBPL3	335.925	-0.112499	0.251132	-0.447969	0.654176	0.999972
RAD18	1257.66	0.0886895	0.36447	0.243338	0.807743	0.999972
ATP2B1	441.011	-0.13436	0.31882	-0.421429	0.673442	0.999972
NCK2	171.706	-0.0971886	0.209397	-0.464136	0.64255	0.999972
MAP4K4	708.615	-0.0458625	0.168938	-0.271476	0.786025	0.999972
MGAT4A	65.113	-0.0943516	0.272387	-0.346389	0.729051	0.999972
RPL31	1894.56	0.0882332	0.158108	0.558057	0.576805	0.999972
WDR1	1605.27	0.00407756	0.177151	0.0230174	0.981636	0.999972
SNX13	340.854	0.281968	0.36761	0.767031	0.443063	0.999972
ARHGAP10	41.6595	0.0482198	0.282514	0.170681	0.864474	0.999972
RPS6KA2	110.472	-0.294714	0.227806	-1.29371	0.195766	0.999972
ING3	59.8833	-0.183444	0.229343	-0.799867	0.423788	0.999972
VASH1	12.845	0.247916	0.52189	0.475035	0.634762	0.999972
LMCD1	38.4375	-0.0660635	0.452658	-0.145946	0.883964	0.999972
BUD23	409.22	0.0819241	0.140196	0.584354	0.558982	0.999972
SEL1L	734.591	-0.701555	0.312286	-2.24652	0.024671	0.686613
TRIP13	963.886	0.109182	0.190209	0.574008	0.565963	0.999972
ATP6AP1	783.042	0.0174166	0.309025	0.05636	0.955055	0.999972
TCF3	321.819	0.318284	0.244996	1.29914	0.193897	0.999972
TRIB2	200.89	-0.0592314	0.198655	-0.298162	0.76558	0.999972
DAZAP1	484.129	0.0434185	0.190798	0.227563	0.819986	0.999972
MBD3	113.69	-0.344581	0.370932	-0.928959	0.35291	0.999972
HLTF	355.143	0.141869	0.421663	0.336452	0.73653	0.999972
FAM50A	402.16	0.050334	0.297994	0.16891	0.865868	0.999972
FAM3A	148.99	-0.0526394	0.342769	-0.153571	0.877948	0.999972
CPSF1	1410.8	-0.036103	0.352668	-0.102371	0.918462	0.999972
MYO3B	18.4886	-0.228301	0.496359	-0.459952	0.64555	0.999972
CYBRD1	15.7645	-0.478193	0.445125	-1.07429	0.282692	0.999972
PDCD2	444.158	0.181488	0.203019	0.893948	0.37135	0.999972
RDH11	666.237	0.0946306	0.146135	0.647556	0.517272	0.999972
PRKACA	1318.38	-0.0985389	0.2355	-0.418425	0.675637	0.999972
ADGRL1	241.839	0.0669024	0.33205	0.201483	0.840321	0.999972
ACTN1	7302.94	-0.165152	0.226043	-0.730622	0.46501	0.999972
ZFYVE26	305.705	-0.11587	0.190871	-0.607059	0.543812	0.999972
RPS6KA6	98.9659	-0.381597	0.286704	-1.33098	0.183196	0.999972
EPN2	94.8067	-0.355486	0.334841	-1.06166	0.288392	0.999972
PTPN18	168.361	-0.20661	0.2029	-1.01829	0.308542	0.999972
LIMS2	94.2906	0.150187	0.393298	0.381867	0.70256	0.999972
SPEG	74.8384	-0.633179	0.342931	-1.84638	0.0648375	0.999972
LNX1	31.7122	0.71962	0.441599	1.62958	0.103191	0.999972
ALDH3A2	974.627	0.514562	0.167683	3.06865	0.00215028	0.196131
TFRC	2172.46	0.00738902	0.260621	0.0283516	0.977382	0.999972
SREBF1	189.629	0.314539	0.421972	0.745404	0.456028	0.999972
AFF4	530.73	-0.174034	0.282816	-0.615362	0.538316	0.999972
UBE2D1	379.747	0.271079	0.186726	1.45175	0.146571	0.999972
PALS1	697.343	-0.254754	0.397456	-0.64096	0.521549	0.999972
RHOBTB1	17.4952	-0.457821	0.449215	-1.01916	0.308129	0.999972
SMC1A	809.334	-0.0811479	0.140803	-0.576322	0.564398	0.999972
HSD17B10	498.533	0.135352	0.198139	0.683117	0.494533	0.999972
MARK2	308.966	-0.197691	0.237878	-0.831059	0.40594	0.999972
HMMR	634.597	0.381097	0.367129	1.03805	0.299249	0.999972
CHFR	104.524	-0.0128178	0.302994	-0.0423038	0.966257	0.999972
TRHDE	122.961	-0.213314	0.349118	-0.611007	0.541195	0.999972
P4HA2	158.063	-0.354384	0.161819	-2.19	0.0285243	0.73959
NFATC3	97.8812	-0.181163	0.22403	-0.808654	0.418714	0.999972
TRNT1	148.581	-0.0765616	0.292489	-0.261759	0.793507	0.999972
ACADVL	569.298	-0.160693	0.213327	-0.75327	0.451288	0.999972
STK10	132.006	-0.265493	0.258405	-1.02743	0.30422	0.999972
FBXW11	689.945	-0.211803	0.127048	-1.66711	0.0954929	0.999972
ACAP1	9.99532	-0.394114	0.619029	-0.636664	0.524343	0.999972
CRMP1	34.1374	-0.323862	0.369907	-0.875525	0.381288	0.999972
EVC	81.3395	-0.279697	0.22614	-1.23683	0.21615	0.999972
DERL2	1114.13	-0.414781	0.290773	-1.42648	0.153731	0.999972
SIDT1	211.952	1.19224	0.361035	3.30229	0.000958979	0.109939
NDE1	237.891	0.0841129	0.279614	0.300817	0.763554	0.999972
IRAG1	0.866445	-1.43383	1.69467	-0.846084	0.397506	NA
TMEM38A	62.3795	0.37223	0.325884	1.14222	0.253364	0.999972
AP1M1	626.468	-0.243296	0.280017	-0.868863	0.384922	0.999972
PVR	414.06	-0.463096	0.151175	-3.0633	0.00218909	0.198224
XRCC1	123.15	0.089358	0.256107	0.348909	0.727158	0.999972
SCARB1	554.003	-0.208443	0.290856	-0.716654	0.473587	0.999972
MCM2	301.942	-0.171757	0.346643	-0.495487	0.620256	0.999972
PANX2	11.5962	0.0694447	0.516703	0.1344	0.893087	0.999972
SELENOO	37.2754	-0.20366	0.520676	-0.391146	0.695689	0.999972
TP63	1.32841	2.03865	1.72832	1.17955	0.238178	NA
ALPK1	45.0408	0.0160774	0.285728	0.0562681	0.955128	0.999972
LLGL2	230.385	0.183264	0.424747	0.431466	0.666129	0.999972
PDE8A	556.822	0.0863616	0.1944	0.444246	0.656865	0.999972
CLCN4	244.236	0.0913887	0.159232	0.573934	0.566013	0.999972
NLE1	139.865	-0.0798678	0.292246	-0.27329	0.784631	0.999972
SDHA	84.814	0.421321	0.274214	1.53647	0.124423	0.999972
SMARCE1	52.7622	-0.0778142	0.262876	-0.296011	0.767221	0.999972
GSDMB	12.1578	-0.82391	0.547718	-1.50426	0.132515	0.999972
KDM5A	115.67	0.0467432	0.242388	0.192844	0.847081	0.999972
ADAM11	9.66905	1.21285	0.603134	2.01091	0.0443346	0.879987
PPP2R3A	444.66	-0.313203	0.418949	-0.747592	0.454706	0.999972
FERMT2	563.264	-0.129334	0.231571	-0.558505	0.5765	0.999972
DHRS9	3.08141	-0.286532	0.96382	-0.297288	0.766247	0.999972
PTGS2	32.0968	0.719224	0.314458	2.28719	0.022185	0.646379
IGF2BP2	806.652	0.0702914	0.109613	0.641267	0.521349	0.999972
MAP3K13	494.572	0.176143	0.268365	0.656358	0.511594	0.999972
ST6GAL1	76.2028	0.542145	0.385662	1.40575	0.159798	0.999972
FRY	2.62831	-0.15881	0.981156	-0.161861	0.871416	NA
PICALM	996.773	-0.0315285	0.252415	-0.124907	0.900597	0.999972
NSF	651.396	0.254617	0.172097	1.4795	0.139008	0.999972
GLI2	54.9361	-1.01426	0.297819	-3.40564	0.00066009	0.0833181
CLASP1	392.799	-0.00799952	0.183151	-0.0436771	0.965162	0.999972
MRPS34	421.121	0.166107	0.236168	0.70334	0.481844	0.999972
NOTCH3	199.976	0.212765	0.407128	0.5226	0.601253	0.999972
CLNS1A	1173.35	0.292	0.216995	1.34565	0.178415	0.999972
PPP2R2C	58.9303	0.102949	0.262411	0.392322	0.69482	0.999972
TEAD2	438.547	0.183296	0.189536	0.967075	0.333507	0.999972
EED	97.1738	-0.018323	0.306905	-0.0597026	0.952393	0.999972
CDHR2	2.16405	0.880651	1.19393	0.737605	0.460755	NA
SNCB	5.60404	-0.0230604	0.709701	-0.0324932	0.974079	0.999972
TSG101	643.101	0.176463	0.16058	1.09891	0.271809	0.999972
NCBP3	400.477	-0.00499106	0.133106	-0.037497	0.970089	0.999972
ATP2A3	37.4496	0.277186	0.470904	0.588626	0.556112	0.999972
CA12	59.3872	0.32666	0.3521	0.927748	0.353538	0.999972
MGLL	285.165	0.242842	0.255789	0.949386	0.342424	0.999972
NTN4	252.265	0.162656	0.18549	0.8769	0.380541	0.999972
BCS1L	217.027	-0.0914382	0.231458	-0.395053	0.692803	0.999972
NUAK1	78.1587	-0.663755	0.267781	-2.47872	0.0131853	0.486922
DPP8	197.945	0.0713282	0.283649	0.251466	0.801454	0.999972
SLC24A1	28.7074	-0.128862	0.364764	-0.353275	0.723882	0.999972
ZNF532	410.449	-0.267165	0.147324	-1.81345	0.0697625	0.999972
SCARF1	0.999207	0.461995	1.98715	0.232492	0.816156	NA
LMAN1	1148.82	-0.13467	0.399018	-0.337504	0.735737	0.999972
HACD3	542.842	0.196127	0.200904	0.976221	0.328955	0.999972
ZZEF1	261.055	-0.364271	0.199369	-1.82712	0.067682	0.999972
ENO1	11083.8	0.127531	0.164589	0.774846	0.438431	0.999972
MYDGF	950.287	-0.407841	0.143312	-2.84582	0.00442967	0.291332
ANO8	146.624	-0.00514714	0.273749	-0.0188024	0.984999	0.999972
TUBE1	83.7229	-0.0592234	0.300412	-0.197141	0.843717	0.999972
ARHGEF10L	23.0222	0.0285078	0.454406	0.0627363	0.949976	0.999972
TXK	25.9104	0.171835	0.329018	0.522266	0.601485	0.999972
TACR2	1.63922	0.245328	1.36709	0.179452	0.857582	NA
ACTR6	104.777	0.219089	0.3455	0.634121	0.526002	0.999972
TIPIN	139.17	-0.0480236	0.264734	-0.181403	0.856051	0.999972
SRI	987.133	0.322408	0.159777	2.01786	0.0436054	0.879987
EIF4G3	273.616	-0.164156	0.207856	-0.789758	0.429669	0.999972
NUP37	474.659	0.113442	0.349982	0.324137	0.745834	0.999972
SEMA3A	406.178	0.414512	0.314532	1.31787	0.187548	0.999972
GTSE1	262.239	-0.0695911	0.23302	-0.298649	0.765208	0.999972
SEMA3C	443.142	0.336366	0.273549	1.22964	0.218833	0.999972
TTC38	94.3876	-0.0898244	0.343948	-0.261157	0.793971	0.999972
ACAT1	406.562	0.0585725	0.348594	0.168025	0.866564	0.999972
GRAMD4	36.888	-0.00794481	0.460238	-0.0172624	0.986227	0.999972
CELSR1	79.9467	-0.0928524	0.316292	-0.293565	0.76909	0.999972
WNT8B	1.57111	-0.277011	1.42012	-0.195062	0.845344	NA
ZNF638	363.427	0.110615	0.34053	0.324832	0.745308	0.999972
SLC25A40	169.99	0.0713354	0.394989	0.180601	0.856681	0.999972
TIMM21	435.836	0.0749419	0.227772	0.329022	0.742139	0.999972
ADD2	11.0023	0.766806	0.602999	1.27165	0.203496	0.999972
RASAL2	169.501	-0.16564	0.229263	-0.72249	0.469993	0.999972
VPS9D1	21.9928	-0.363443	0.455456	-0.797977	0.424884	0.999972
ZNF37A	243.669	-0.11362	0.38286	-0.296767	0.766645	0.999972
MARK3	468.359	0.028165	0.182486	0.154341	0.877341	0.999972
SLC25A3	6690.61	0.064553	0.141813	0.455198	0.648967	0.999972
FNDC3B	639.851	0.0139938	0.207437	0.0674607	0.946215	0.999972
FOSL2	221.539	-0.626304	0.193656	-3.23411	0.00122021	0.128132
CACNG4	158.374	-0.346986	0.371444	-0.934156	0.350224	0.999972
FRYL	241.979	-0.174523	0.263613	-0.66204	0.507945	0.999972
TMEM131	1023.46	-0.224406	0.104808	-2.14111	0.0322651	0.777327
FSCN1	1359.48	0.459345	0.467108	0.98338	0.32542	0.999972
ACTB	112767	0.0371137	0.197313	0.188095	0.850802	0.999972
MOCOS	130.752	-0.0218124	0.216092	-0.100941	0.919598	0.999972
PLD1	86.7654	0.374619	0.23909	1.56685	0.117149	0.999972
WDR62	108.252	-0.0310107	0.237018	-0.130837	0.895904	0.999972
DLG1	499.688	-0.0696489	0.354392	-0.196531	0.844195	0.999972
RAB7A	2518.79	0.077646	0.115183	0.674113	0.50024	0.999972
BCAP29	14.6757	0.197894	0.539036	0.367126	0.713525	0.999972
SEC31B	5.48708	-0.159541	0.69497	-0.229566	0.818429	0.999972
SART3	314.591	0.0809316	0.207553	0.389932	0.696587	0.999972
TUBA3D	1.45533	0.081911	1.71336	0.0478071	0.96187	NA
EXOSC7	126.421	0.204986	0.230598	0.888933	0.374039	0.999972
KIFAP3	164.8	0.178787	0.209207	0.854593	0.392776	0.999972
MKRN2	401.649	0.122453	0.154637	0.791874	0.428434	0.999972
MCM6	737.077	0.105481	0.248021	0.425291	0.670625	0.999972
REXO2	523.038	0.328031	0.252891	1.29712	0.194589	0.999972
RBM7	337.461	0.442424	0.216968	2.03913	0.0414374	0.864444
RBMS2	467.18	-0.158738	0.165594	-0.958597	0.337762	0.999972
BAZ2A	288.886	-0.328252	0.196158	-1.67341	0.0942467	0.999972
PTPN23	454.48	-0.0248214	0.324181	-0.0765665	0.938968	0.999972
MLH1	493.204	0.0726311	0.174238	0.416849	0.676789	0.999972
UNG	510.857	0.0225573	0.151464	0.148929	0.88161	0.999972
FMO4	5.48227	-0.179733	0.666926	-0.269494	0.787549	0.999972
KLHL20	301.204	0.0478031	0.217657	0.219625	0.826163	0.999972
RGS11	1.86841	-0.138191	1.55547	-0.088842	0.929207	NA
SLC46A1	92.9729	-0.238686	0.27392	-0.871372	0.383551	0.999972
SPAG5	545.551	-0.111846	0.157619	-0.709597	0.477954	0.999972
ANKRD13A	602.123	-0.265773	0.364633	-0.728878	0.466076	0.999972
TPD52	2700.51	0.456325	0.429902	1.06146	0.28848	0.999972
ACACB	102.99	-0.271344	0.290801	-0.933093	0.350772	0.999972
TRAF4	335.139	0.077984	0.32773	0.237952	0.811919	0.999972
PAG1	233.781	0.0286869	0.18822	0.152412	0.878862	0.999972
GPATCH1	124.242	-0.0238066	0.177914	-0.13381	0.893553	0.999972
NT5C2	520.103	0.0903861	0.150169	0.601895	0.547244	0.999972
MCAM	426.403	-0.055419	0.164118	-0.337678	0.735606	0.999972
GPC4	244.193	0.342812	0.325508	1.05316	0.292267	0.999972
MBNL3	291.599	-0.343993	0.268621	-1.28059	0.200338	0.999972
CAMSAP3	156.563	0.406859	0.357262	1.13883	0.254776	0.999972
RAP1GAP	52.7855	-0.558331	0.406503	-1.3735	0.169598	0.999972
XAB2	557.702	0.165561	0.319418	0.518319	0.604235	0.999972
ARHGEF1	248.225	-0.0638073	0.36598	-0.174347	0.861593	0.999972
STXBP2	440.171	0.169005	0.306894	0.550693	0.581844	0.999972
MAP2K7	183.899	-0.0701801	0.257367	-0.272685	0.785096	0.999972
DGKD	116.435	-0.24238	0.229041	-1.05824	0.289947	0.999972
TOP2B	871.507	0.185245	0.434083	0.42675	0.669562	0.999972
TM9SF3	468.132	0.0207607	0.352611	0.058877	0.95305	0.999972
NFKB2	160.813	0.00155883	0.251189	0.0062058	0.995049	0.999972
UBE2T	888.6	0.116512	0.374934	0.310753	0.755989	0.999972
PPP1R12B	52.0911	-0.601358	0.244607	-2.45847	0.0139531	0.50103
GTF3C1	345.206	-0.183408	0.207428	-0.8842	0.376588	0.999972
IL4R	127.196	-0.592855	0.253076	-2.34259	0.0191503	0.591727
USP33	345.232	0.108733	0.31227	0.348201	0.727689	0.999972
PAK3	14.8719	-0.727479	0.45504	-1.59871	0.109884	0.999972
DCX	0.990964	2.44065	1.66767	1.46351	0.143327	NA
SNRPA	694.838	0.171516	0.229927	0.74596	0.455692	0.999972
EXOSC5	46.881	0.275728	0.370663	0.743878	0.45695	0.999972
DYNC1I2	285.319	0.0756135	0.316785	0.238691	0.811345	0.999972
LRCH4	66.8502	-0.11264	0.393181	-0.286484	0.774507	0.999972
FAM76B	98.7651	0.268017	0.423174	0.633351	0.526505	0.999972
SIRT6	32.4054	-0.0279795	0.370387	-0.0755413	0.939784	0.999972
POLD3	249.499	-0.0960615	0.226389	-0.424321	0.671332	0.999972
CAPZB	1250.63	0.157777	0.171836	0.918181	0.358524	0.999972
GPR137B	85.9197	0.190757	0.243969	0.781889	0.43428	0.999972
JADE1	107.697	-0.296072	0.238606	-1.24084	0.214664	0.999972
SLC25A43	399.31	0.158648	0.22118	0.717277	0.473203	0.999972
UBE2A	1212.04	0.221572	0.151112	1.46627	0.142574	0.999972
FGFR1	58.6652	-0.397064	0.253786	-1.56456	0.117685	0.999972
SMC1B	2.16966	0.0903567	1.29367	0.0698455	0.944317	NA
FBLN1	199.218	0.307007	0.452578	0.678351	0.497549	0.999972
CST7	3.39816	-0.781117	1.26842	-0.615821	0.538012	0.999972
MAP2	96.7033	-0.0013054	0.188464	-0.00692652	0.994473	0.999972
PIAS2	170.857	0.0775087	0.214639	0.361111	0.718016	0.999972
ARAF	1080.26	-0.0943701	0.325054	-0.290321	0.771571	0.999972
MCCC1	118.545	0.0339647	0.217604	0.156085	0.875966	0.999972
LAMP3	238.587	-0.339526	0.191584	-1.77221	0.0763599	0.999972
NEBL	119.229	0.652184	0.271089	2.40579	0.0161375	0.542082
ACER3	587.588	0.0247644	0.255318	0.0969942	0.922731	0.999972
UBE2K	395.633	0.10933	0.264655	0.413105	0.679529	0.999972
PIK3C3	213.115	0.128544	0.275285	0.466947	0.640538	0.999972
N4BP2	47.7071	-0.433299	0.388442	-1.11548	0.264645	0.999972
TIGAR	32.1524	-0.417362	0.336034	-1.24202	0.214229	0.999972
TULP3	268.832	-0.108537	0.158137	-0.686348	0.492494	0.999972
SYNJ2	365.437	0.202288	0.149011	1.35754	0.17461	0.999972
PPP2R5C	1774.78	0.245387	0.203219	1.2075	0.227239	0.999972
GNB1	4348.7	0.154715	0.162569	0.951689	0.341255	0.999972
HOXA9	193.607	0.172737	0.21895	0.788933	0.430151	0.999972
EDN1	22.853	-0.0937937	0.395988	-0.23686	0.812765	0.999972
MLLT10	130.185	-0.224442	0.203269	-1.10416	0.269522	0.999972
ZCWPW1	9.9567	0.474156	0.550316	0.861607	0.388904	0.999972
NRDC	939.877	0.0870517	0.25946	0.335511	0.737239	0.999972
VDAC3	589.824	0.208417	0.228068	0.913838	0.360802	0.999972
PCM1	534.11	0.111216	0.397696	0.279651	0.779746	0.999972
TNRC6C	22.1882	-0.42158	0.374238	-1.1265	0.259953	0.999972
CBFA2T2	166.871	-0.13139	0.223298	-0.588408	0.556258	0.999972
ITCH	833.023	-0.222171	0.317941	-0.698781	0.484689	0.999972
PKD2L2	1.8156	-2.55228	1.52376	-1.67499	0.0939359	NA
TP53INP2	88.0707	-0.0783418	0.286301	-0.273634	0.784366	0.999972
SDF4	574.335	-0.0571092	0.251621	-0.226965	0.820451	0.999972
MYH7B	1.49733	-1.91323	1.8043	-1.06037	0.288976	NA
TP73	19.3236	-0.299165	0.505601	-0.591701	0.554051	0.999972
TOLLIP	359.683	0.19999	0.297306	0.672675	0.501154	0.999972
UBE2D4	326.311	0.0442731	0.219485	0.201713	0.840141	0.999972
THOC1	467.763	0.0832015	0.426772	0.194955	0.845428	0.999972
FKBP7	35.4299	-0.294327	0.378196	-0.77824	0.436428	0.999972
OSBPL6	85.5874	-0.725716	0.312634	-2.3213	0.0202707	0.610369
SLC1A3	146.883	0.160801	0.176579	0.910645	0.362483	0.999972
XRCC5	3107.83	0.12368	0.183471	0.674112	0.50024	0.999972
WDR72	7.33621	3.25572	0.880726	3.69663	0.000218479	0.035072
SP140	1.21288	0.0475431	1.8685	0.0254445	0.9797	NA
MKNK1	193.176	-0.197672	0.173405	-1.13995	0.254309	0.999972
TNS1	1.44708	-1.33626	1.59543	-0.837558	0.402279	NA
REXO1	96.2862	-0.367776	0.341063	-1.07832	0.28089	0.999972
SAR1A	1088.69	-0.0149399	0.292282	-0.0511145	0.959234	0.999972
CDC14A	50.3196	-0.356102	0.256792	-1.38673	0.165523	0.999972
RAPGEF3	12.6134	-0.401829	0.795324	-0.505239	0.613391	0.999972
CEACAM1	69.3216	0.431285	0.428566	1.00635	0.314249	0.999972
SENP1	340.001	0.028246	0.285286	0.0990093	0.921131	0.999972
CIC	35.5097	-0.402051	0.477552	-0.841901	0.399843	0.999972
LIPE	16.0291	0.186885	0.618583	0.302118	0.762562	0.999972
FDFT1	738.87	0.139443	0.234971	0.593447	0.552882	0.999972
OPHN1	44.8016	-0.0228762	0.275874	-0.0829224	0.933913	0.999972
KIF22	302.835	-0.129168	0.255479	-0.505591	0.613143	0.999972
CARMIL1	275.551	-0.0317179	0.2337	-0.135721	0.892042	0.999972
PGM1	1107.02	0.0455982	0.146864	0.310479	0.756197	0.999972
DDX1	530.286	0.183164	0.364868	0.502002	0.615666	0.999972
DNM2	802.528	-0.311241	0.286599	-1.08598	0.277487	0.999972
EPB41L2	478.469	-0.178337	0.149591	-1.19216	0.233198	0.999972
MOXD1	96.0256	-0.914767	0.257863	-3.54749	0.000388915	0.0534052
STX7	326.614	-0.0570732	0.181971	-0.313639	0.753795	0.999972
RABL2B	77.0379	0.0542525	0.244272	0.222099	0.824237	0.999972
KEAP1	430.483	0.0270403	0.346782	0.0779748	0.937848	0.999972
DDX43	2.09694	-0.0969301	1.20307	-0.0805692	0.935785	NA
PTPRH	8.54115	0.611267	0.830054	0.736419	0.461476	0.999972
SLC35C2	214.703	0.110962	0.308727	0.359419	0.719282	0.999972
CRYBG3	145.904	-0.23627	0.417948	-0.56531	0.571863	0.999972
EPHA6	2.05219	-2.65978	1.22882	-2.16449	0.0304268	NA
RFX3	19.8446	-0.0472087	0.448672	-0.105219	0.916202	0.999972
RIF1	544.995	-0.025137	0.418711	-0.0600343	0.952128	0.999972
RAB21	458.629	0.2145	0.32297	0.664149	0.506595	0.999972
SLC4A4	9.27764	-1.02294	0.630254	-1.62305	0.104578	0.999972
SMARCA2	200.705	-0.0929334	0.179844	-0.516743	0.605335	0.999972
SESN1	17.5435	0.394219	0.402709	0.978918	0.32762	0.999972
MID2	121.113	-0.37421	0.220878	-1.6942	0.0902281	0.999972
SRCAP	23.2111	-0.492485	0.490529	-1.00399	0.315384	0.999972
PUM3	310.44	0.0901273	0.267277	0.337205	0.735962	0.999972
CNOT4	342.116	-0.204482	0.186618	-1.09573	0.273199	0.999972
PSEN1	502.098	0.141408	0.149153	0.948076	0.343091	0.999972
CPOX	115.183	-0.252779	0.242915	-1.04061	0.298057	0.999972
CLDND1	475.149	0.307964	0.164592	1.87107	0.0613349	0.999972
MOK	640.475	-0.122018	0.132412	-0.921501	0.356789	0.999972
HSP90AA1	13021.4	0.249314	0.321899	0.774509	0.43863	0.999972
RBL1	224.467	0.108812	0.34591	0.314566	0.753091	0.999972
DLGAP4	625.298	-0.0488524	0.215325	-0.226877	0.820519	0.999972
NDC80	447.555	0.100954	0.283538	0.356049	0.721803	0.999972
AP4E1	69.3713	-0.263228	0.416164	-0.63251	0.527054	0.999972
RSBN1	172.753	0.107898	0.174203	0.619379	0.535667	0.999972
MAGI3	97.2312	-0.138997	0.309619	-0.44893	0.653482	0.999972
CXCL2	34.2097	0.792999	0.421483	1.88145	0.0599109	0.999259
COL4A4	9.22561	-2.11572	0.633926	-3.33748	0.00084542	0.0993409
TCF7	157.094	0.142001	0.358766	0.395805	0.692249	0.999972
OSTM1	75.2672	0.484043	0.405011	1.19513	0.232034	0.999972
CDH7	386.49	-0.185108	0.195276	-0.947928	0.343166	0.999972
IMPG2	2.548	0.0197001	1.02915	0.019142	0.984728	NA
PCNP	1066.38	0.124619	0.419153	0.297311	0.766229	0.999972
EXD2	429.046	0.176055	0.143585	1.22614	0.220146	0.999972
ARG2	13.6411	-0.174228	0.464759	-0.374879	0.70775	0.999972
MEF2C	196.178	0.784721	0.239927	3.27067	0.00107294	0.119515
PTPRC	1.27334	-2.87661	1.70212	-1.69001	0.091026	NA
PKP1	1249.45	-0.309299	0.199389	-1.55123	0.120846	0.999972
UBA5	118.539	0.249309	0.416773	0.598189	0.549714	0.999972
STK17B	305.084	-0.0939672	0.31568	-0.297666	0.765958	0.999972
CDC14B	111.598	-0.0201676	0.252674	-0.0798167	0.936383	0.999972
ZNF510	105.166	0.259183	0.340508	0.761165	0.446559	0.999972
ZNF506	8.76443	-0.28062	0.532656	-0.526831	0.598311	0.999972
JMJD4	52.7455	-0.0974042	0.329302	-0.29579	0.76739	0.999972
DUSP12	192.605	0.257917	0.2057	1.25385	0.209896	0.999972
AACS	189.691	-0.148709	0.26506	-0.561039	0.574771	0.999972
DELE1	309.439	-0.12015	0.162565	-0.739089	0.459853	0.999972
MS4A7	15.0691	3.03922	0.545365	5.57282	2.50651e-08	2.08809e-05
PCDHB4	1.85842	-0.30744	1.25621	-0.244736	0.806661	NA
HSPB11	812.072	0.272215	0.514723	0.528857	0.596905	0.999972
PHLPP1	295.046	0.0918293	0.256441	0.358091	0.720275	0.999972
ATP8B1	169.843	-0.309242	0.205429	-1.50535	0.132235	0.999972
IL12RB2	0.825448	-0.342057	1.64552	-0.207871	0.83533	NA
SMARCD3	18.9665	-0.0426467	0.421071	-0.101281	0.919327	0.999972
WDR70	297.308	0.088817	0.222734	0.398757	0.690072	0.999972
FYB1	21.0891	-0.0386937	0.354297	-0.109213	0.913034	0.999972
MPP4	18.5351	0.0371794	0.54308	0.0684603	0.945419	0.999972
STRADB	351.539	0.0614554	0.272604	0.225438	0.821638	0.999972
BZW1	817.024	0.326567	0.206862	1.57867	0.114412	0.999972
C1QTNF3	2.8114	0.78098	0.961341	0.812386	0.41657	0.999972
ME2	442.053	-0.116604	0.301151	-0.387193	0.698613	0.999972
C5orf22	460.267	0.122112	0.207128	0.589549	0.555493	0.999972
CCNT2	206.686	-0.121018	0.243144	-0.49772	0.618681	0.999972
FAM135A	118.863	0.514203	0.405065	1.26943	0.204287	0.999972
COBLL1	173.062	-0.591365	0.270364	-2.18729	0.0287212	0.742524
DLG3	250.813	0.0722687	0.217615	0.332095	0.739817	0.999972
KCNK2	5.1167	0.56052	0.754316	0.743083	0.457431	0.999972
SERTAD4	163.155	-0.17683	0.188933	-0.935938	0.349305	0.999972
TRAF5	41.1315	-0.0720103	0.370059	-0.194591	0.845713	0.999972
MRPL22	185.585	0.0608892	0.218693	0.278423	0.780688	0.999972
GEMIN5	303.821	0.180879	0.186601	0.969336	0.332378	0.999972
NFE2L1	398.058	0.0703744	0.174539	0.403201	0.6868	0.999972
GSK3B	1057.82	-0.0873694	0.170346	-0.512895	0.608025	0.999972
ITGB5	116.472	-0.253129	0.262579	-0.964011	0.335041	0.999972
ERC1	125.834	0.0646979	0.204457	0.316438	0.75167	0.999972
XPO1	1393.89	-0.0923814	0.365046	-0.253068	0.800216	0.999972
RNF13	291.546	0.123104	0.203138	0.60601	0.544508	0.999972
PALB2	147.833	-0.0174288	0.366174	-0.0475971	0.962037	0.999972
DOP1A	78.9556	-0.0149981	0.280253	-0.0535161	0.957321	0.999972
LYRM2	232.495	0.130063	0.301074	0.431998	0.665743	0.999972
BCKDHB	202.907	-0.130147	0.317063	-0.410477	0.681456	0.999972
KAT6A	343.852	-0.0259081	0.209548	-0.123638	0.901602	0.999972
TUT7	132.09	0.182934	0.319157	0.573179	0.566523	0.999972
ULK2	77.2366	-0.374093	0.232617	-1.60819	0.107793	0.999972
GRHL2	418.346	0.0164095	0.188979	0.0868324	0.930805	0.999972
TNPO1	1439.93	-0.0530016	0.249635	-0.212317	0.83186	0.999972
PLOD1	471.339	-0.016521	0.306452	-0.0539107	0.957006	0.999972
P2RX5	38.0392	0.0298563	0.329144	0.0907089	0.927724	0.999972
ITGAE	187.971	0.194994	0.217145	0.89799	0.369191	0.999972
DIS3	316.039	0.0536604	0.430496	0.124648	0.900802	0.999972
PIBF1	37.5862	-0.0808525	0.467618	-0.172903	0.862728	0.999972
TDRD3	70.3781	-0.238035	0.279274	-0.852337	0.394027	0.999972
NUFIP1	156.651	0.268092	0.198419	1.35114	0.17665	0.999972
PDS5B	169.231	0.115096	0.33286	0.34578	0.729508	0.999972
OXCT1	156.809	0.119974	0.273126	0.439262	0.660472	0.999972
RRAGB	63.2719	0.278066	0.301371	0.922671	0.356179	0.999972
CYLD	91.0801	0.0707699	0.29486	0.240012	0.810321	0.999972
SLC27A5	93.7133	0.156578	0.381054	0.410907	0.681141	0.999972
ZNF324	42.624	-0.456918	0.383354	-1.19189	0.233302	0.999972
ZNF671	12.3481	-0.213872	0.474998	-0.450259	0.652524	0.999972
ZNF416	54.7165	0.15317	0.280449	0.546159	0.584956	0.999972
ZNF586	123.96	0.040121	0.266204	0.150715	0.8802	0.999972
ZNF446	11.7967	-0.307903	0.716483	-0.429743	0.667383	0.999972
ZNF264	291.491	-0.250394	0.154836	-1.61715	0.105845	0.999972
RPS5	15210.6	-0.0533991	0.232675	-0.2295	0.81848	0.999972
FAT1	637.459	-0.188426	0.126907	-1.48476	0.137609	0.999972
YTHDC1	675.827	0.14674	0.154713	0.948467	0.342892	0.999972
CHMP2B	742.425	0.105543	0.176692	0.597326	0.55029	0.999972
SMAP2	406.024	0.0318741	0.162301	0.196388	0.844306	0.999972
PPIE	227.278	0.202079	0.153641	1.31527	0.18842	0.999972
ZMPSTE24	751.769	0.373572	0.355235	1.05162	0.292974	0.999972
STARD7	1270.47	-0.0453569	0.141966	-0.319491	0.749355	0.999972
CEACAM5	13.6547	2.89246	0.734717	3.93684	8.25612e-05	0.0180997
REST	314.403	0.119234	0.240189	0.496416	0.619601	0.999972
HAL	1.70509	0.408122	1.7288	0.236073	0.813376	NA
SSH1	366.857	-0.16016	0.143912	-1.1129	0.265751	0.999972
GSTP1	2036.36	0.0104708	0.277484	0.0377349	0.969899	0.999972
APLP2	2900.87	0.0363068	0.175433	0.206955	0.836045	0.999972
FAM234B	53.1399	0.0291116	0.234506	0.12414	0.901204	0.999972
WBP11	603.206	0.0969446	0.131888	0.735052	0.462308	0.999972
EIF3I	3088	0.0601023	0.176793	0.339958	0.733888	0.999972
COL16A1	2.96353	-0.524098	0.946441	-0.553757	0.579745	0.999972
TXLNA	415.392	-0.0301742	0.174689	-0.172731	0.862863	0.999972
NCOA1	285.404	-0.241142	0.153264	-1.57337	0.115632	0.999972
AGBL5	281.002	0.136332	0.211591	0.644319	0.519368	0.999972
EFR3B	57.0719	-0.687277	0.275177	-2.49758	0.0125043	0.474936
KIF3C	405.277	-0.0327202	0.172613	-0.189558	0.849655	0.999972
RAB10	1314.39	0.0944671	0.264128	0.357657	0.7206	0.999972
HADHA	1006.86	0.0798581	0.11264	0.708969	0.478344	0.999972
MAPRE3	257.342	0.178426	0.229112	0.778772	0.436114	0.999972
CAD	513.781	-0.132695	0.276691	-0.479577	0.631528	0.999972
CD59	875.708	0.354751	0.127928	2.77306	0.00555317	0.322005
CD82	11.3352	-0.820797	0.539352	-1.52182	0.128054	0.999972
BCORL1	118.731	-0.177645	0.306517	-0.579559	0.562212	0.999972
ATRX	453.158	0.29896	0.414978	0.720425	0.471264	0.999972
AK6	131.018	0.257659	0.342979	0.751239	0.452509	0.999972
MYNN	90.4028	-0.132706	0.29785	-0.445546	0.655925	0.999972
MECOM	161.635	0.0549302	0.230408	0.238404	0.811568	0.999972
SCAMP1	380.944	0.387946	0.254476	1.52449	0.127386	0.999972
PREP	289.559	0.170397	0.1944	0.87653	0.380742	0.999972
HACE1	38.4625	0.0979986	0.326766	0.299905	0.76425	0.999972
SEH1L	880.533	0.0486777	0.131558	0.37001	0.711375	0.999972
WDR47	83.1046	-0.177083	0.348273	-0.50846	0.611131	0.999972
WDFY1	439.369	0.158401	0.283086	0.559548	0.575788	0.999972
OVGP1	27.3445	-0.53785	0.506741	-1.06139	0.288512	0.999972
SLC25A24	560.417	0.249573	0.412937	0.604386	0.545587	0.999972
MAP3K4	185.568	0.0122312	0.216603	0.0564684	0.954969	0.999972
PILRA	1.8568	-3.09561	1.57998	-1.95928	0.0500805	NA
IGSF9	130.853	-0.305644	0.334608	-0.913439	0.361012	0.999972
ZNF213	113.976	0.0530584	0.414444	0.128023	0.898131	0.999972
AKR1B1	17.8898	-0.569768	0.4179	-1.36341	0.172754	0.999972
CPNE3	3965.51	0.0872601	0.218685	0.399022	0.689877	0.999972
RRN3	192.845	0.0875378	0.321651	0.272151	0.785506	0.999972
CTTN	715.04	0.118552	0.145382	0.815452	0.414814	0.999972
WNT11	2.17715	1.19442	1.39918	0.853658	0.393295	NA
MTIF2	263.979	0.116037	0.434038	0.267344	0.789204	0.999972
DDHD2	159.859	0.0274921	0.194173	0.141586	0.887407	0.999972
TTC39A	54.9777	0.428123	0.327764	1.30619	0.191488	0.999972
EPS15	728.64	0.0600845	0.262552	0.228848	0.818987	0.999972
ORC1	287.715	-0.134303	0.190714	-0.704213	0.4813	0.999972
MGST2	315.944	0.0589574	0.209321	0.28166	0.778204	0.999972
CHERP	287.842	0.0193044	0.351513	0.054918	0.956204	0.999972
ATG16L1	511.057	-0.036314	0.118279	-0.307019	0.758829	0.999972
USP40	230.13	-0.0704342	0.144313	-0.488064	0.625505	0.999972
POMGNT1	274.483	0.0793038	0.214374	0.369932	0.711433	0.999972
RAD54L	74.2604	-0.114145	0.321151	-0.355424	0.722272	0.999972
MAST2	263.212	-0.0886233	0.228001	-0.388696	0.697501	0.999972
B4GALT1	644.126	-0.360857	0.145515	-2.47986	0.0131436	0.486922
CHMP5	331.715	0.288985	0.177282	1.63009	0.103083	0.999972
NFX1	210.562	0.0830109	0.164953	0.503239	0.614796	0.999972
AQP6	0.823202	-0.879279	2.57282	-0.341757	0.732534	NA
DIMT1	582.776	0.160969	0.271073	0.593822	0.552631	0.999972
IPO11	213.486	0.143145	0.167097	0.856661	0.391632	0.999972
EIF2AK1	1938.56	0.190771	0.162409	1.17464	0.24014	0.999972
EPDR1	265.343	0.264651	0.148285	1.78475	0.0743024	0.999972
SNX10	519.837	0.0974284	0.424931	0.22928	0.818651	0.999972
SEPHS1	366.284	-0.0923507	0.12918	-0.714902	0.47467	0.999972
MRPL28	207.521	-0.0916946	0.26017	-0.352441	0.724508	0.999972
ITPKC	21.55	-0.459147	0.469012	-0.978967	0.327596	0.999972
HMX3	24.8889	2.70114	0.418101	6.4605	1.04356e-10	1.0867e-07
FAT2	0.882131	0.853845	2.31621	0.368639	0.712397	NA
RBM22	557.501	0.00596122	0.141643	0.0420861	0.96643	0.999972
TMED2	2827.59	-0.270471	0.389918	-0.693662	0.487894	0.999972
ERO1B	28.9265	-0.437202	0.492165	-0.888325	0.374366	0.999972
ZFAND6	150.552	0.108796	0.231696	0.469564	0.638667	0.999972
HSD17B2	5.89307	1.30919	0.679374	1.92705	0.0539739	0.959723
TXLNG	283.867	0.00128235	0.267843	0.00478768	0.99618	0.999972
PPEF1	2.28099	0.78049	1.21465	0.642564	0.520507	NA
LAT2	37.7321	0.577784	0.591324	0.977101	0.328519	0.999972
KRT4	24.3644	2.5776	0.522222	4.93582	7.98128e-07	0.000474924
ZW10	798.922	0.0493609	0.197224	0.250279	0.802372	0.999972
ALG9	81.9331	-0.217603	0.299598	-0.726316	0.467645	0.999972
ACOX3	53.3903	0.116981	0.310953	0.376201	0.706768	0.999972
MTMR2	965.064	0.0989606	0.164803	0.600479	0.548187	0.999972
PPP1R15A	187.097	-0.466801	0.203868	-2.28972	0.0220375	0.645509
HSD17B14	33.4514	0.506714	0.470374	1.07726	0.281365	0.999972
TRIP6	14.3304	-0.200105	0.570774	-0.350586	0.725899	0.999972
ACHE	0.861174	-1.47876	2.158	-0.685248	0.493188	NA
FTL	3488.6	-0.185832	0.206064	-0.901819	0.367153	0.999972
SRRT	642.144	0.0490164	0.221453	0.22134	0.824827	0.999972
BAX	364.084	0.0320038	0.247043	0.129547	0.896925	0.999972
NLK	143.067	-0.20541	0.222854	-0.921723	0.356673	0.999972
PIGS	200.393	0.0305694	0.279875	0.109225	0.913024	0.999972
ADAMTS2	4.36375	1.25454	0.900721	1.39282	0.163674	0.999972
TMPRSS11E	0.963266	-3.21742	2.10295	-1.52996	0.126028	NA
ATXN7L3	277.685	-0.0988799	0.226151	-0.437229	0.661945	0.999972
PGS1	132.476	-0.134776	0.262027	-0.51436	0.607	0.999972
PSMC5	905.912	0.111638	0.123914	0.90093	0.367625	0.999972
UIMC1	93.2056	0.121231	0.219871	0.551372	0.581379	0.999972
LPCAT2	24.9029	-0.680306	0.420702	-1.61707	0.105863	0.999972
OGFOD1	342.057	0.1643	0.170524	0.9635	0.335296	0.999972
SH3BP2	130.95	-0.122134	0.228584	-0.534304	0.593131	0.999972
NOP14	301.621	-0.0952699	0.207817	-0.458431	0.646643	0.999972
ADD1	509.143	-0.039388	0.253196	-0.155563	0.876377	0.999972
L2HGDH	198.093	-0.149458	0.219508	-0.680879	0.495948	0.999972
TXNDC16	124.242	0.0164961	0.301697	0.0546779	0.956395	0.999972
RTRAF	5041.12	0.132998	0.382834	0.347403	0.728288	0.999972
NID2	11.3658	-0.361328	0.520248	-0.694531	0.487349	0.999972
GMCL1	148.377	0.258588	0.292606	0.883743	0.376835	0.999972
SF3B2	1781.93	0.0704412	0.131926	0.533946	0.593379	0.999972
KLHL42	467.334	0.0563992	0.177422	0.317882	0.750574	0.999972
DNM1L	338.26	0.000914142	0.342882	0.00266605	0.997873	0.999972
PTHLH	255.718	0.137429	0.144893	0.948482	0.342884	0.999972
TCN1	211.694	2.35917	0.534049	4.41751	9.98443e-06	0.00348276
ERGIC2	499.071	0.241214	0.437703	0.551091	0.581571	0.999972
TFAP2C	325.909	-0.163403	0.138217	-1.18222	0.237118	0.999972
AURKA	1449.87	0.160896	0.159099	1.01129	0.311875	0.999972
CASS4	1.9944	1.01427	1.16528	0.87041	0.384077	NA
HPGD	482.563	2.25645	0.416484	5.41785	6.03192e-08	4.71093e-05
AAMDC	11.27	0.633854	0.549792	1.1529	0.248952	0.999972
RFX2	78.4763	0.0817079	0.302693	0.269936	0.787209	0.999972
METTL2A	150.154	-0.0814845	0.191678	-0.42511	0.670756	0.999972
SULT2B1	86.1566	0.0605077	0.278248	0.217459	0.82785	0.999972
ALG6	271.687	0.207909	0.38672	0.537621	0.590839	0.999972
CNOT3	800.495	-0.162793	0.307973	-0.528594	0.597087	0.999972
GP6	1.07194	-0.196192	1.98558	-0.0988083	0.92129	NA
PTPN4	221.494	-0.104738	0.313304	-0.334301	0.738153	0.999972
DDX18	663.181	-0.00128192	0.331269	-0.00386972	0.996912	0.999972
KHSRP	2320.28	0.148853	0.170267	0.874235	0.38199	0.999972
ASAP3	40.1938	0.341016	0.368602	0.92516	0.354883	0.999972
EDEM2	223.201	-0.0616414	0.263681	-0.233772	0.815162	0.999972
DNMT3B	37.9175	-0.0105468	0.416872	-0.0252998	0.979816	0.999972
TPX2	3666.47	0.122405	0.235367	0.520059	0.603022	0.999972
PDRG1	151.813	0.136103	0.18771	0.725067	0.468411	0.999972
EPB41L1	739.44	-0.0125207	0.148945	-0.0840627	0.933007	0.999972
SLC15A1	47.5832	0.32463	0.336622	0.964376	0.334857	0.999972
DOCK9	212.463	-0.368228	0.190742	-1.9305	0.0535445	0.955846
ANKRD10	166.823	0.226571	0.26642	0.850427	0.395088	0.999972
TGDS	64.8546	0.132369	0.469937	0.281673	0.778194	0.999972
DOCK3	9.29019	0.0799361	0.531142	0.150498	0.880371	0.999972
C3orf18	64.295	0.262314	0.42189	0.621761	0.534099	0.999972
COQ9	286.95	0.0956269	0.295616	0.323483	0.746329	0.999972
TMEM40	228.757	-0.801222	0.300964	-2.66219	0.0077635	0.395687
KIF9	161.529	0.37565	0.228771	1.64203	0.100583	0.999972
ARHGAP28	144.908	0.0823256	0.283761	0.290123	0.771722	0.999972
CRLS1	11.2448	0.0579209	0.50404	0.114913	0.908514	0.999972
PPP1R13B	224.656	0.00182891	0.23796	0.00768578	0.993868	0.999972
ATRN	508.301	-0.0427068	0.121574	-0.351282	0.725377	0.999972
SMOX	111.979	-0.0459447	0.241482	-0.190261	0.849105	0.999972
FKBP1A	8042.67	-0.159532	0.174909	-0.912083	0.361725	0.999972
NSFL1C	1008.73	0.028741	0.166286	0.172841	0.862777	0.999972
SLC4A11	747.785	0.20659	0.394501	0.523675	0.600505	0.999972
ZNF343	56.0605	-0.0253889	0.3371	-0.0753158	0.939963	0.999972
EBF4	2.5489	-0.495406	1.02556	-0.483061	0.629052	NA
MAVS	1272.74	-0.348483	0.128145	-2.71944	0.00653917	0.355276
LZTS3	17.5952	-0.363675	0.454531	-0.80011	0.423647	0.999972
XRN2	1059.56	-0.0252993	0.159033	-0.159082	0.873604	0.999972
KIZ	114.028	0.0972809	0.248802	0.390998	0.695799	0.999972
DYNLL1	3219.15	0.107064	0.120384	0.889355	0.373812	0.999972
IL33	11.8117	2.21817	0.591705	3.74878	0.000177696	0.0313508
SNX5	1555.07	0.0641275	0.321084	0.199722	0.841698	0.999972
RPL6	1945.87	0.13439	0.418513	0.321112	0.748125	0.999972
SIRPG	2.93202	-0.881968	1.1311	-0.779742	0.435543	0.999972
MAPKAPK5	341.253	0.043438	0.141623	0.306716	0.75906	0.999972
P2RX7	8.14955	-1.54867	0.693734	-2.23237	0.0255904	0.702386
ESF1	243.877	0.280853	0.540644	0.519479	0.603427	0.999972
RBBP9	506.121	0.0456395	0.189456	0.240897	0.809635	0.999972
SLC23A2	291.228	-0.292883	0.150219	-1.9497	0.0512119	0.931504
SLC8B1	116.616	0.192933	0.278554	0.692624	0.488545	0.999972
TMEM230	2504.73	0.257353	0.221282	1.16301	0.244826	0.999972
DZANK1	47.286	0.00819155	0.292459	0.0280092	0.977655	0.999972
KDM2B	210.566	0.228163	0.238589	0.956303	0.338919	0.999972
CFAP61	1.97824	2.25298	1.81286	1.24278	0.21395	NA
LHX5	5.44471	-0.54198	0.791489	-0.684761	0.493495	0.999972
TASP1	42.3641	0.306199	0.34995	0.87498	0.381585	0.999972
OAS1	357.429	-0.00624739	0.218143	-0.0286389	0.977153	0.999972
GCN1	630.02	-0.00738986	0.30143	-0.024516	0.980441	0.999972
RPLP0	10338.6	-0.0853122	0.187047	-0.456101	0.648317	0.999972
PXN	1846.98	-0.345964	0.256491	-1.34884	0.17739	0.999972
SIRT4	8.75693	0.363717	0.716606	0.507555	0.611766	0.999972
KIF16B	108.713	-0.116227	0.235381	-0.493783	0.621459	0.999972
TRMT6	325.466	0.0281605	0.306185	0.0919723	0.92672	0.999972
PEBP1	926.942	0.0402424	0.296064	0.135924	0.891881	0.999972
BRAP	286.609	0.0359397	0.157915	0.227589	0.819965	0.999972
ERP29	307.903	-0.257248	0.220118	-1.16868	0.242531	0.999972
FUS	1128.04	0.236736	0.150345	1.57462	0.115345	0.999972
IGBP1	448.284	0.267455	0.187903	1.42337	0.15463	0.999972
FXYD5	3593.99	-0.115215	0.211268	-0.545353	0.585511	0.999972
ZNF302	98.9357	0.00714525	0.336876	0.0212103	0.983078	0.999972
GRAMD1A	170.388	-0.110718	0.298054	-0.37147	0.710287	0.999972
FXYD3	9.54518	0.0404237	0.651568	0.0620407	0.95053	0.999972
CDIP1	42.5664	-0.0452682	0.440736	-0.10271	0.918193	0.999972
CMTM1	5.4821	0.354526	0.761006	0.465866	0.641312	0.999972
GMIP	83.8899	0.328002	0.280767	1.16824	0.242712	0.999972
RBM41	101.471	-0.0278338	0.42416	-0.0656209	0.94768	0.999972
BIRC5	1834.57	0.16131	0.129077	1.24972	0.211402	0.999972
LAG3	1.89069	0.0314704	1.0853	0.0289969	0.976867	NA
MLF2	863.32	0.183138	0.178803	1.02424	0.30572	0.999972
OTUB2	79.7296	0.00125214	0.273706	0.00457475	0.99635	0.999972
DDX24	1440.13	0.173598	0.118158	1.46921	0.141777	0.999972
ZBTB25	286.565	-0.0084735	0.192554	-0.0440059	0.9649	0.999972
NECAP1	167.297	0.0764055	0.186747	0.409139	0.682438	0.999972
ARHGAP4	2.43148	-0.438671	1.40726	-0.311721	0.755253	NA
DHX32	240.384	0.0384558	0.187091	0.205545	0.837146	0.999972
RCOR1	660.908	0.0667581	0.140949	0.473634	0.635761	0.999972
GPATCH2L	517.642	-0.224668	0.237688	-0.94522	0.344546	0.999972
LTBP4	38.0626	-0.450943	0.424305	-1.06278	0.287881	0.999972
BLVRB	764.462	0.00363276	0.386459	0.0094001	0.9925	0.999972
SLC9A1	397.473	-0.298787	0.289069	-1.03362	0.301314	0.999972
SPTLC1	539.051	0.175876	0.196412	0.895442	0.370551	0.999972
PAPOLA	1908.93	0.0602343	0.306022	0.19683	0.843961	0.999972
CCNK	106.796	-0.136632	0.227146	-0.601518	0.547495	0.999972
PCBP4	107.995	0.101697	0.273553	0.371762	0.71007	0.999972
YPEL3	59.8036	0.381342	0.472607	0.80689	0.41973	0.999972
MRPS33	943.879	0.21786	0.274384	0.793999	0.427196	0.999972
NDUFB2	410.422	0.0192213	0.270449	0.0710719	0.943341	0.999972
NUDC	984.083	0.135223	0.102708	1.31658	0.187981	0.999972
MAEA	610.019	-0.0576402	0.18878	-0.30533	0.760115	0.999972
ICAM1	84.7794	0.714325	0.441416	1.61826	0.105607	0.999972
STRN4	253.372	0.0988444	0.289459	0.341479	0.732743	0.999972
MUL1	171.91	0.0603391	0.256135	0.235575	0.813762	0.999972
TFAP4	140.746	0.246909	0.216163	1.14224	0.253356	0.999972
PDCD7	126.864	-0.0420782	0.207065	-0.203213	0.838969	0.999972
SPG21	1070.86	0.299456	0.13297	2.25205	0.0243189	0.685341
P3H2	28.3702	0.102484	0.319465	0.320798	0.748363	0.999972
RAB11FIP3	44.3626	0.016008	0.368471	0.0434444	0.965347	0.999972
GNPTG	109.138	0.0363303	0.369923	0.0982106	0.921765	0.999972
ZNF268	23.873	-0.948302	0.378635	-2.50453	0.0122614	0.471888
GOLGA3	311.54	-0.224688	0.199608	-1.12565	0.260315	0.999972
PABPC4	648.224	0.262068	0.136269	1.92316	0.0544595	0.959723
CD209	1.11768	2.0053	2.24812	0.891988	0.3724	NA
CERS4	86.4228	0.124764	0.32677	0.381811	0.702602	0.999972
MCOLN1	263.034	0.217188	0.306357	0.708939	0.478363	0.999972
USP48	413.896	0.197663	0.293434	0.673619	0.500554	0.999972
EFNB1	162.208	0.329065	0.341677	0.963086	0.335504	0.999972
PDPR	195.199	-0.175519	0.183808	-0.954908	0.339624	0.999972
AARS1	639.652	-0.155167	0.161122	-0.96304	0.335527	0.999972
GLG1	436.391	-0.132614	0.177748	-0.74608	0.455619	0.999972
KIF4A	455.873	0.089589	0.209428	0.42778	0.668811	0.999972
TNRC6A	319.849	-0.131821	0.192977	-0.683092	0.494549	0.999972
PLEKHG2	82.632	0.277875	0.276662	1.00438	0.315194	0.999972
DLL3	42.5821	-0.349125	0.379539	-0.919866	0.357643	0.999972
PITPNM2	38.893	-0.11557	0.345981	-0.334035	0.738353	0.999972
EXOC1	395.778	0.0959436	0.224426	0.427506	0.669011	0.999972
RBM27	229.498	0.119498	0.254333	0.46985	0.638462	0.999972
POU4F3	1.08648	0.318958	2.15741	0.147843	0.882467	NA
OSBPL8	473.441	0.121685	0.440051	0.276524	0.782146	0.999972
DTX2	82.4423	-0.12412	0.417834	-0.297056	0.766424	0.999972
NLRC4	10.804	0.425786	0.570289	0.746614	0.455296	0.999972
PUS7	298.741	0.0194684	0.181395	0.107326	0.91453	0.999972
LAMB1	560.225	-0.0847855	0.205409	-0.412763	0.67978	0.999972
DLD	863.091	0.0623387	0.349883	0.17817	0.85859	0.999972
WDR7	142.153	-0.0158161	0.189127	-0.0836269	0.933353	0.999972
TXNL1	1834.45	0.286435	0.282907	1.01247	0.311314	0.999972
ABCC6	3.96858	1.23111	0.754408	1.63189	0.102702	0.999972
CMTM6	452.867	0.105508	0.309957	0.340395	0.733559	0.999972
ITGA6	1339.46	0.146014	0.173715	0.840534	0.400609	0.999972
RAPGEF4	1.39364	-0.515786	1.42938	-0.360847	0.718214	NA
MAP3K20	431.467	-0.172799	0.276867	-0.624126	0.532545	0.999972
FH	1433.81	-0.0487227	0.210819	-0.231111	0.817228	0.999972
SEL1L3	278.701	0.158787	0.145258	1.09314	0.274331	0.999972
CDV3	706.399	-0.0760729	0.296045	-0.256964	0.797207	0.999972
MYO15A	1.14068	-1.15883	1.88748	-0.613959	0.539242	NA
ALKBH5	732.863	-0.223772	0.267063	-0.8379	0.402087	0.999972
NLRP1	8.33003	-0.501528	0.631868	-0.793723	0.427357	0.999972
PITPNM3	58.9901	-0.233422	0.267708	-0.871927	0.383248	0.999972
SPAG7	232.677	-0.0185839	0.169746	-0.10948	0.912822	0.999972
ORC6	201.364	0.260939	0.227077	1.14912	0.250507	0.999972
ZFHX4	555.808	-0.361977	0.210084	-1.72302	0.0848857	0.999972
ZC3HC1	218.467	0.0454818	0.16406	0.277226	0.781606	0.999972
ESR1	97.5347	-0.336358	0.338066	-0.994947	0.319762	0.999972
RGS17	11.8015	0.909993	0.516234	1.76275	0.0779421	0.999972
ANGPT2	1.95315	-0.896878	1.22748	-0.730663	0.464985	NA
TMEM101	107.664	-0.0997764	0.366445	-0.272282	0.785405	0.999972
CCDC80	82.6352	-0.313823	0.373171	-0.840961	0.40037	0.999972
PSME1	1743	-0.0840425	0.16161	-0.520032	0.603041	0.999972
PPP2R3C	87.0203	0.0288317	0.297823	0.0968081	0.922879	0.999972
HAUS4	59.5995	-0.32639	0.27242	-1.19811	0.230872	0.999972
JPH4	1.14169	0.612836	1.89851	0.322799	0.746848	NA
SLC7A8	12.0838	0.115466	0.655354	0.176188	0.860146	0.999972
OSGEP	132.898	0.0880467	0.211243	0.416803	0.676823	0.999972
SLC22A17	12.1369	0.279577	0.723308	0.386525	0.699108	0.999972
RNF31	3.4969	-0.100762	0.931707	-0.108147	0.913879	0.999972
SCFD1	332.426	0.138959	0.331647	0.418995	0.675219	0.999972
G2E3	427.072	0.252695	0.448635	0.563253	0.573263	0.999972
HECTD1	659.8	-0.183599	0.317852	-0.577624	0.563518	0.999972
HNRNPC	2037.59	0.0966254	0.244844	0.394641	0.693108	0.999972
SUPT16H	1028.77	-0.00427465	0.209258	-0.0204276	0.983702	0.999972
TOX4	405.776	0.0612322	0.215253	0.284467	0.776053	0.999972
GEMIN2	106.148	0.194782	0.319615	0.609427	0.542241	0.999972
TGM1	8.08461	-0.393785	0.714818	-0.550888	0.58171	0.999972
TINF2	186.222	0.0364779	0.215705	0.16911	0.86571	0.999972
SEMA6A	1.91888	0.790836	1.08843	0.726586	0.46748	NA
TRPM7	217.503	-0.00557791	0.451758	-0.0123471	0.990149	0.999972
TYRO3	106.166	0.15038	0.244191	0.61583	0.538007	0.999972
WDR76	256.625	-0.200731	0.247389	-0.8114	0.417136	0.999972
CAPN3	1.1546	-1.89282	2.12054	-0.892614	0.372064	NA
PHGDH	704.612	0.183142	0.357772	0.511897	0.608723	0.999972
COL9A3	2.71828	0.981143	1.30851	0.749815	0.453366	0.999972
EZR	1652.96	0.0978313	0.132378	0.739032	0.459888	0.999972
MYL6	1405.08	-0.0524041	0.15418	-0.339888	0.733941	0.999972
AGO1	468.757	-0.0184627	0.19754	-0.0934627	0.925536	0.999972
CLSPN	290.534	-0.148459	0.315306	-0.470842	0.637754	0.999972
RFFL	251.863	-0.195534	0.195478	-1.00029	0.317172	0.999972
UNC13D	207.002	-0.36966	0.286641	-1.28963	0.19718	0.999972
MFSD11	97.834	-0.120761	0.199774	-0.60449	0.545518	0.999972
DPYSL2	1252.21	-0.00267865	0.218298	-0.0122706	0.99021	0.999972
TGFB2	876.77	-0.332764	0.392993	-0.846744	0.397138	0.999972
GPATCH2	142.979	0.140281	0.441125	0.318008	0.750479	0.999972
NUP50	385.754	0.090581	0.309425	0.29274	0.769721	0.999972
CDC45	160.883	0.0683739	0.177657	0.384865	0.700337	0.999972
COMT	669.88	0.233988	0.385794	0.606511	0.544175	0.999972
ECHDC1	441.42	0.266999	0.434804	0.614069	0.53917	0.999972
LRRFIP2	297.591	0.235976	0.247055	0.955154	0.3395	0.999972
SEC22C	269.528	0.118552	0.186434	0.635892	0.524847	0.999972
XYLB	156.754	-0.0403929	0.212546	-0.190043	0.849275	0.999972
HDAC6	209.035	-0.337159	0.251255	-1.3419	0.179629	0.999972
GABRP	9.23854	-0.956143	0.593312	-1.61153	0.107063	0.999972
CDC6	636.724	-0.119796	0.2839	-0.421966	0.67305	0.999972
UPRT	78.913	0.0937225	0.265275	0.353303	0.723861	0.999972
CDC23	253.889	0.066402	0.188939	0.351447	0.725253	0.999972
AAAS	363.011	0.110219	0.250356	0.440248	0.659757	0.999972
CBX5	1107.37	-0.180727	0.245448	-0.736316	0.461538	0.999972
SUCO	1140.07	0.322701	0.282279	1.1432	0.252956	0.999972
MSH2	761.577	0.12675	0.378616	0.334773	0.737796	0.999972
MAP3K1	65.8923	-0.717829	0.296593	-2.42025	0.0155097	0.530986
DHPS	3.94336	-0.710557	1.04178	-0.682061	0.4952	0.999972
HOOK2	131.954	-0.174763	0.321538	-0.543522	0.586771	0.999972
ARCN1	3167.49	-0.151755	0.206063	-0.736449	0.461457	0.999972
EPB41L4B	348.697	0.172599	0.160126	1.0779	0.281079	0.999972
TMEM38B	117.174	-0.232195	0.308418	-0.752857	0.451536	0.999972
PSMD5	362.926	0.2587	0.188165	1.37486	0.169174	0.999972
PTGS1	0.890099	-3.44222	1.95943	-1.75675	0.0789607	NA
NUP188	403.917	-0.0998548	0.221207	-0.451408	0.651696	0.999972
CRAT	153.543	0.130204	0.345346	0.377023	0.706156	0.999972
SH2D3C	1.32812	0.692361	1.85888	0.372461	0.70955	NA
TBC1D2	72.1025	0.101339	0.279623	0.362413	0.717043	0.999972
WHRN	35.3589	-0.362784	0.461598	-0.785929	0.431909	0.999972
PDE6C	2.00763	-0.869807	1.10554	-0.786772	0.431416	NA
CWF19L1	183.768	0.171502	0.231111	0.742077	0.45804	0.999972
SEMA4G	36.5154	0.095338	0.48994	0.194591	0.845713	0.999972
BTAF1	167.673	-0.17041	0.333838	-0.510457	0.609731	0.999972
IKZF5	130.836	0.0312603	0.290971	0.107434	0.914444	0.999972
TLL2	1.00725	1.54843	1.95458	0.792206	0.42824	NA
SORBS1	101.704	0.267854	0.266792	1.00398	0.315387	0.999972
BAMBI	34.2359	0.167249	0.308871	0.541487	0.588172	0.999972
IL11	6.20663	0.0145604	0.831586	0.0175092	0.98603	0.999972
WAC	1046.51	0.0823919	0.197496	0.417182	0.676545	0.999972
CREM	624.875	0.194927	0.236455	0.824373	0.409727	0.999972
NUBP2	84.7374	0.189047	0.385022	0.491004	0.623423	0.999972
SMIM24	10.7614	-0.334959	0.549735	-0.60931	0.542319	0.999972
HIVEP1	185.565	-0.580404	0.229461	-2.52943	0.0114248	0.467946
CRISP3	1.00688	-0.402569	1.61561	-0.249175	0.803225	NA
FKBP5	210.559	0.144764	0.252931	0.572348	0.567086	0.999972
SRPK1	571.809	0.240272	0.279343	0.860133	0.389716	0.999972
BRPF3	368.321	-0.214352	0.200246	-1.07045	0.284419	0.999972
MRPS18A	357.378	0.0445757	0.230298	0.193556	0.846523	0.999972
TMEM14A	294.33	0.106066	0.173711	0.610587	0.541473	0.999972
EFHC1	135.196	-0.115455	0.252908	-0.456512	0.648022	0.999972
HSP90AB1	11888.6	0.301682	0.0879169	3.43145	0.000600372	0.0770035
CDC5L	852.997	0.217315	0.29917	0.726391	0.467599	0.999972
ITPR3	486.17	-0.198294	0.339443	-0.584175	0.559103	0.999972
ZNF184	131.222	0.135566	0.375333	0.361189	0.717958	0.999972
DSP	918.972	-0.242944	0.189495	-1.28206	0.19982	0.999972
SIRT1	202.741	0.42	0.338151	1.24205	0.214219	0.999972
HNRNPH3	398.346	0.241387	0.247645	0.974731	0.329694	0.999972
IFT74	73.1666	0.199579	0.505571	0.394759	0.693021	0.999972
JAK2	91.2228	0.559486	0.318721	1.75541	0.0791896	0.999972
ABL1	166.092	-0.0892041	0.232903	-0.383009	0.701713	0.999972
ACOT7	1851.89	0.400539	0.287265	1.39432	0.163221	0.999972
SH3GLB1	726.981	0.00274941	0.225606	0.0121868	0.990277	0.999972
CDC7	144.725	-0.0886339	0.293991	-0.301485	0.763045	0.999972
SYDE2	51.4633	0.0280633	0.281542	0.0996769	0.920601	0.999972
SCD	1644.62	0.48359	0.284171	1.70176	0.0888006	0.999972
TMED1	17.4563	0.910218	0.508606	1.78963	0.0735131	0.999972
ABLIM1	334.084	-0.350305	0.151406	-2.31368	0.0206854	0.619868
ERMP1	276.606	0.0635172	0.165093	0.384737	0.700433	0.999972
RAB18	528.052	0.198543	0.301278	0.659001	0.509895	0.999972
NRP1	5713.02	0.00692471	0.14264	0.0485467	0.961281	0.999972
PRTFDC1	152.032	0.405088	0.349084	1.16043	0.245872	0.999972
ABCA1	90.4439	1.91672	0.389734	4.91802	8.74222e-07	0.000496558
TSPAN15	700.438	0.350445	0.496898	0.705265	0.480645	0.999972
MACROH2A2	255.176	0.167395	0.289504	0.578211	0.563121	0.999972
WASHC2A	126.554	0.0702988	0.215173	0.326709	0.743888	0.999972
MAST3	67.1349	0.0813605	0.338351	0.240462	0.809972	0.999972
MZF1	89.657	-0.423866	0.381665	-1.11057	0.266753	0.999972
OCEL1	94.4604	0.049001	0.364342	0.134492	0.893014	0.999972
MYO9B	308.772	-0.0492397	0.29134	-0.169011	0.865788	0.999972
KCNK6	29.2902	-0.123545	0.466514	-0.264826	0.791143	0.999972
CATSPERG	4.27236	-0.0996639	1.04519	-0.0953546	0.924033	0.999972
PSMD8	1914.36	0.0747083	0.202413	0.369089	0.712062	0.999972
FBXL19	48.4151	-0.536562	0.426421	-1.25829	0.208286	0.999972
STX1B	8.26161	-0.659915	0.68911	-0.957634	0.338247	0.999972
HSD3B7	29.6141	-0.231066	0.381417	-0.605809	0.544641	0.999972
SETD1A	115.321	-0.183429	0.350015	-0.524059	0.600237	0.999972
BCL7C	236.343	0.156014	0.228223	0.683604	0.494225	0.999972
CIRBP	641.928	0.243763	0.122574	1.9887	0.0467348	0.898444
ATP5F1D	775.136	0.010013	0.426261	0.0234903	0.981259	0.999972
CBARP	7.0699	0.358282	0.711205	0.503768	0.614425	0.999972
HNRNPM	1063.14	0.154717	0.130715	1.18362	0.236564	0.999972
MARCHF2	124.777	-0.197243	0.312011	-0.632167	0.527278	0.999972
NDUFB7	1017.78	-0.0301899	0.274714	-0.109896	0.912492	0.999972
TECR	1122.9	0.212355	0.31199	0.680648	0.496094	0.999972
TIMM13	184.421	-0.16787	0.314468	-0.533822	0.593465	0.999972
CDC34	242.064	-0.00888075	0.277191	-0.0320384	0.974441	0.999972
MTAP	261.231	0.285006	0.332935	0.85604	0.391975	0.999972
MISP	417.94	0.114987	0.229906	0.500147	0.616972	0.999972
CEP170B	154.995	-0.240665	0.294888	-0.816122	0.41443	0.999972
POLR2E	574.806	0.075871	0.305497	0.248352	0.803862	0.999972
POLRMT	82.5001	0.385648	0.428169	0.900691	0.367753	0.999972
HCN2	1.20934	3.39424	1.71962	1.97384	0.0484002	NA
IZUMO4	1.44656	-0.969874	2.35758	-0.411385	0.680791	NA
RASSF7	52.782	0.0152045	0.410113	0.0370741	0.970426	0.999972
GADD45B	125.65	-0.0385538	0.197891	-0.194824	0.845531	0.999972
PALM	34.3834	0.182988	0.453898	0.403147	0.68684	0.999972
MADCAM1	1.66214	-0.912787	1.29161	-0.706702	0.479752	NA
MKNK2	252.591	0.0345079	0.355544	0.0970568	0.922681	0.999972
ARVCF	13.902	0.0454335	0.596006	0.07623	0.939236	0.999972
TRMT2A	44.3525	-0.138382	0.420388	-0.329176	0.742022	0.999972
RANBP1	828.904	0.0952067	0.195278	0.487543	0.625873	0.999972
ZDHHC8	150.083	0.108925	0.398311	0.273466	0.784495	0.999972
KLHL22	54.8734	-0.094112	0.348136	-0.270331	0.786906	0.999972
MED15	560.13	-0.114709	0.273004	-0.420174	0.674358	0.999972
SERPIND1	130.721	0.891261	0.471522	1.89018	0.0587338	0.994495
CRKL	491.554	-0.154195	0.113147	-1.36279	0.17295	0.999972
LZTR1	16.402	0.164404	0.544973	0.301673	0.762901	0.999972
MMP11	2.53958	-1.18665	1.25985	-0.941902	0.346243	NA
SMARCB1	1008.84	-0.0262906	0.225027	-0.116833	0.906992	0.999972
DERL3	1.82409	-3.87121	1.80567	-2.14392	0.0320389	NA
BCL2L13	260.795	0.219977	0.19464	1.13017	0.258403	0.999972
DDTL	3.1212	0.613007	1.14304	0.536297	0.591753	0.999972
CABIN1	124.37	-0.213069	0.316427	-0.673358	0.50072	0.999972
TBC1D10A	41.8949	0.235671	0.421658	0.558914	0.576221	0.999972
SUSD2	36.3018	-0.567755	0.341948	-1.66035	0.0968434	0.999972
SF3A1	1336.37	0.0725686	0.17948	0.404326	0.685973	0.999972
RNF215	24.125	0.329673	0.504297	0.653729	0.513286	0.999972
SEC14L2	56.4589	-0.0465094	0.304691	-0.152645	0.878679	0.999972
SPECC1L	74.9924	-0.182269	0.315099	-0.578449	0.562961	0.999972
PPIL2	204.116	-0.335079	0.301585	-1.11106	0.266542	0.999972
YPEL1	10.9744	0.733604	0.589806	1.24381	0.213571	0.999972
SNRPD3	360.588	-0.143229	0.233859	-0.612458	0.540235	0.999972
PES1	481.662	0.138549	0.194464	0.712468	0.476175	0.999972
MAPK1	996.853	-0.0386492	0.113	-0.342027	0.732331	0.999972
PPM1F	83.7663	-0.128422	0.26505	-0.484519	0.628017	0.999972
SLC35E4	32.2981	0.0730297	0.368757	0.198043	0.843011	0.999972
CYTH4	7.04558	-0.263903	0.689254	-0.382882	0.701807	0.999972
ESS2	96.5707	-0.0833761	0.283072	-0.29454	0.768345	0.999972
MFNG	2.90714	0.140662	1.16676	0.120557	0.904042	0.999972
CARD10	31.7393	-0.62418	0.45423	-1.37415	0.169395	0.999972
SLC25A1	391.02	0.0824802	0.386589	0.213354	0.831051	0.999972
LGALS2	1.0792	-1.00451	1.54565	-0.649899	0.515758	NA
GGA1	149.023	-0.095179	0.34858	-0.273048	0.784816	0.999972
HIRA	75.3028	0.612148	0.275537	2.22166	0.0263065	0.706937
SH3BP1	39.8844	-0.158926	0.516641	-0.307613	0.758376	0.999972
LGALS1	6473.58	0.138135	0.355069	0.389036	0.697249	0.999972
HPS4	80.3084	-0.366142	0.225712	-1.62216	0.104768	0.999972
PIK3IP1	3.54825	-0.131696	1.25768	-0.104713	0.916603	0.999972
SRRD	100.196	0.239883	0.209477	1.14515	0.252146	0.999972
PATZ1	174.012	-0.0951785	0.26511	-0.359014	0.719584	0.999972
TRIOBP	234.974	0.00774033	0.319528	0.0242242	0.980674	0.999972
TFIP11	112.859	0.119948	0.209412	0.572783	0.566792	0.999972
GCAT	36.9776	-0.112204	0.369998	-0.303257	0.761694	0.999972
ANKRD54	68.9861	0.0288332	0.373645	0.0771674	0.93849	0.999972
EIF3L	996.113	0.100736	0.134141	0.750974	0.452668	0.999972
SNU13	2312.18	0.0927913	0.203329	0.456361	0.648131	0.999972
MICALL1	176.895	-0.0713358	0.274315	-0.260051	0.794825	0.999972
POLR2F	541.931	0.190282	0.182536	1.04244	0.29721	0.999972
CCDC134	10.4328	-0.23146	0.578863	-0.399854	0.689264	0.999972
DEPDC5	29.7998	-0.789314	0.348509	-2.26483	0.0235229	0.670971
PICK1	108.607	-0.132462	0.246212	-0.538002	0.590576	0.999972
TTC28	32.8559	-0.0805471	0.312284	-0.257929	0.796461	0.999972
CENPM	148.203	0.289181	0.257643	1.12241	0.261689	0.999972
SEPTIN3	7.12103	1.17211	0.732184	1.60084	0.109413	0.999972
KDELR3	291.526	-0.175221	0.157	-1.11606	0.264395	0.999972
CYP2D6	1.08676	0.100025	1.86468	0.0536422	0.95722	NA
DDX17	1653.43	-0.0529029	0.0895346	-0.590866	0.554611	0.999972
DMC1	1.65912	-0.0239948	1.2211	-0.0196502	0.984322	NA
TCF20	247.911	-0.105496	0.159748	-0.660392	0.509002	0.999972
HSCB	143.97	0.353476	0.244383	1.4464	0.148064	0.999972
CBY1	29.054	0.402256	0.296737	1.3556	0.175227	0.999972
TOMM22	429.268	0.129025	0.14297	0.902461	0.366812	0.999972
RSPH14	0.997716	1.41351	2.11063	0.66971	0.503043	NA
XBP1	956.636	-0.293797	0.195192	-1.50517	0.132281	0.999972
RTCB	587.8	0.145211	0.132677	1.09447	0.273748	0.999972
JOSD1	310.602	0.129174	0.140225	0.921192	0.35695	0.999972
FBXO7	625.52	-0.00953824	0.150333	-0.0634474	0.94941	0.999972
GTPBP1	151.042	-0.23903	0.355007	-0.673311	0.50075	0.999972
POLDIP3	315.719	-0.016077	0.194548	-0.0826375	0.93414	0.999972
RAB36	34.0198	-0.512336	0.308695	-1.65969	0.0969774	0.999972
PPP6R2	147.109	-0.0552929	0.333864	-0.165615	0.86846	0.999972
SBF1	144.397	-0.03869	0.389995	-0.0992065	0.920974	0.999972
SUN2	31.9838	-0.205887	0.572615	-0.359555	0.71918	0.999972
CYB5R3	691.075	0.083464	0.300767	0.277504	0.781393	0.999972
LMF2	256.669	-0.0677782	0.375393	-0.180553	0.856719	0.999972
RHBDD3	7.05411	-0.46818	0.751225	-0.623223	0.533138	0.999972
PACSIN2	279.878	0.025132	0.280916	0.0894643	0.928713	0.999972
TTLL1	12.0716	0.772357	0.64921	1.18969	0.234169	0.999972
RASL10A	0.969949	0.0539255	1.87703	0.0287292	0.977081	NA
AP1B1	771.267	0.156989	0.329236	0.476827	0.633485	0.999972
HMGXB4	206.982	0.0645799	0.183565	0.351809	0.724981	0.999972
TOM1	63.6244	-0.015451	0.353547	-0.0437029	0.965141	0.999972
NEFH	1.11191	-1.12408	2.00229	-0.561397	0.574527	NA
CHKB	4.02579	0.2676	1.18441	0.225936	0.821251	0.999972
BIK	41.9161	-0.592453	0.354056	-1.67333	0.0942621	0.999972
HMOX1	80.1906	-0.0456819	0.247695	-0.184428	0.853678	0.999972
MCAT	247.944	0.230323	0.255056	0.903031	0.36651	0.999972
THOC5	343.116	0.130566	0.226531	0.576369	0.564366	0.999972
MCM5	528.221	-0.159275	0.326466	-0.487875	0.625639	0.999972
APOBEC3H	6.75486	0.593342	0.871907	0.68051	0.496181	0.999972
ARSA	54.3511	-0.268583	0.40525	-0.66276	0.507484	0.999972
TSPO	239.375	0.180706	0.339518	0.532243	0.594558	0.999972
RASD2	37.8586	0.990062	0.5468	1.81065	0.0701954	0.999972
TTLL12	278.053	-0.202587	0.258921	-0.782429	0.433963	0.999972
CBX7	16.8317	0.0108425	0.527526	0.0205535	0.983602	0.999972
PDGFB	248.517	0.131115	0.458387	0.286035	0.774851	0.999972
CABP7	7.63786	0.508936	0.953817	0.533578	0.593634	0.999972
RPL3	4163.9	0.12051	0.304955	0.395172	0.692716	0.999972
ZMAT5	80.1241	-0.0477464	0.264	-0.180858	0.856479	0.999972
RBFOX2	575.325	-0.138322	0.13415	-1.0311	0.302496	0.999972
SYNGR1	92.9689	0.353854	0.36967	0.957214	0.338459	0.999972
TAB1	83.4359	0.0440463	0.415473	0.106015	0.915571	0.999972
ASCC2	321.166	0.105677	0.201777	0.523732	0.600465	0.999972
MTMR3	8.86259	0.689017	0.6359	1.08353	0.278573	0.999972
MIEF1	250.286	-0.106993	0.177338	-0.603326	0.546292	0.999972
APOL1	1.47997	-1.10579	1.52415	-0.725513	0.468137	NA
PNPLA3	3.02796	0.333457	1.04158	0.320146	0.748858	0.999972
MYH9	1907.1	-0.349755	0.200653	-1.74308	0.0813193	0.999972
SAMM50	439.826	0.1124	0.162798	0.690424	0.489927	0.999972
TXN2	444.919	0.254772	0.168677	1.51041	0.130939	0.999972
FOXRED2	185.653	-0.27995	0.210733	-1.32846	0.184026	0.999972
EIF3D	1622.72	0.125107	0.134669	0.928993	0.352893	0.999972
TNRC6B	209.476	-0.477834	0.177599	-2.69053	0.00713388	0.378667
SGSM3	0.887104	-1.2225	1.96106	-0.623386	0.533031	NA
IFT27	72.8805	0.129201	0.252731	0.51122	0.609197	0.999972
KIAA0930	255.618	0.156773	0.305521	0.513135	0.607857	0.999972
NCF4	2.37895	1.3902	1.33012	1.04517	0.295947	NA
SLC25A17	151.822	0.250265	0.165084	1.51599	0.129522	0.999972
UPK3A	11.4963	1.41408	0.815272	1.73449	0.0828306	0.999972
FAM118A	93.1192	0.00656639	0.211739	0.0310118	0.97526	0.999972
KCTD17	30.8871	0.494176	0.525093	0.941121	0.346643	0.999972
ST13	407.964	0.279178	0.214397	1.30215	0.192864	0.999972
RBX1	768.36	0.0936417	0.229833	0.407434	0.683689	0.999972
EP300	513.919	-0.288759	0.211824	-1.3632	0.172819	0.999972
L3MBTL2	160.526	-0.0839364	0.278361	-0.301538	0.763004	0.999972
CHADL	1.00718	2.32228	2.43041	0.955509	0.33932	NA
RANGAP1	437.774	-0.150559	0.229045	-0.657332	0.510968	0.999972
ZC3H7B	212.913	-0.278843	0.309619	-0.900603	0.367799	0.999972
PHF5A	183.674	-0.184622	0.210483	-0.877132	0.380415	0.999972
ACO2	308.732	0.0047221	0.383722	0.012306	0.990181	0.999972
POLR3H	228.691	0.20176	0.273464	0.737793	0.46064	0.999972
TRMU	233.381	0.185869	0.172137	1.07977	0.280243	0.999972
PMM1	122.906	-0.226233	0.332169	-0.681078	0.495822	0.999972
DESI1	285.975	0.00969998	0.18236	0.0531912	0.95758	0.999972
CERK	96.0483	-0.04542	0.21927	-0.207142	0.835899	0.999972
BRD1	85.3382	-0.263475	0.255807	-1.02997	0.303022	0.999972
ZBED4	202.482	-0.189072	0.240902	-0.784851	0.432541	0.999972
HDAC10	9.89107	0.158374	0.667553	0.237246	0.812466	0.999972
ABHD4	313.375	0.0933018	0.351847	0.265177	0.790873	0.999972
KHNYN	75.8332	-0.0941631	0.262797	-0.358311	0.720111	0.999972
FKBP3	492.336	0.539329	0.712651	0.756792	0.449175	0.999972
SDR39U1	22.8794	-0.698421	0.706801	-0.988144	0.323082	0.999972
RBM23	525.224	0.0353009	0.186447	0.189335	0.84983	0.999972
PRMT5	882.423	-0.0981444	0.149901	-0.654728	0.512643	0.999972
COCH	13.775	-0.534589	0.540282	-0.989463	0.322437	0.999972
AP4S1	54.54	0.459593	0.234139	1.9629	0.0496574	0.914709
POLE2	523.143	0.155919	0.287509	0.542309	0.587605	0.999972
VCPKMT	75.3088	-0.0344931	0.311035	-0.110898	0.911697	0.999972
SOS2	322.339	0.112403	0.291854	0.385135	0.700137	0.999972
CDKL1	49.6506	-0.747086	0.344331	-2.16968	0.0300314	0.756555
NIN	538.456	-0.115505	0.249791	-0.462407	0.64379	0.999972
PYGL	1453.44	0.319666	0.148157	2.15762	0.0309572	0.763001
TRIM9	8.46784	0.814212	0.746966	1.09002	0.275702	0.999972
PSMC6	558.991	0.168345	0.348583	0.482942	0.629137	0.999972
DDHD1	227.746	-0.388205	0.288381	-1.34615	0.178253	0.999972
CDKN3	2412.32	0.24885	0.406651	0.61195	0.540571	0.999972
CNIH1	3993.13	-0.0276182	0.139703	-0.197691	0.843287	0.999972
CGRRF1	241.79	0.0153775	0.375278	0.0409762	0.967315	0.999972
ATP6V1D	544.778	0.205512	0.337785	0.60841	0.542916	0.999972
PLEK2	167.423	-0.120137	0.193397	-0.621193	0.534472	0.999972
PIGH	397.535	-0.0453657	0.165191	-0.274625	0.783604	0.999972
PSMA3	2888.38	0.255394	0.341575	0.747693	0.454645	0.999972
VTI1B	1276.98	0.174561	0.226689	0.770044	0.441274	0.999972
TIMM9	2176.15	0.0461288	0.36274	0.127168	0.898808	0.999972
GSTZ1	110.536	0.118689	0.290121	0.409101	0.682465	0.999972
KIAA0586	438.935	-0.0100082	0.175114	-0.0571522	0.954424	0.999972
TMED8	366.205	0.0348792	0.249747	0.139658	0.88893	0.999972
SAMD15	17.1396	-0.278633	0.424018	-0.657125	0.511101	0.999972
AHSA1	490.736	0.067961	0.178985	0.379703	0.704166	0.999972
DAAM1	233.057	0.0183205	0.203296	0.0901171	0.928194	0.999972
ISM2	3.65692	0.310188	1.1236	0.276066	0.782497	0.999972
SPTLC2	227.069	-0.00348283	0.165959	-0.020986	0.983257	0.999972
RIN3	175.175	-0.104016	0.316163	-0.328995	0.74216	0.999972
LGMN	411.631	0.0474012	0.1975	0.240006	0.810325	0.999972
ALKBH1	225.93	0.218555	0.168605	1.29626	0.194887	0.999972
SNW1	625.493	0.231952	0.319551	0.725869	0.467919	0.999972
ITPK1	598.701	-0.199979	0.220088	-0.908633	0.363544	0.999972
DHRS7	570.714	-0.166653	0.16832	-0.990092	0.322129	0.999972
PPM1A	533.805	0.0584582	0.244703	0.238895	0.811187	0.999972
SIX4	817.763	-0.10763	0.15039	-0.715672	0.474194	0.999972
CEP128	81.4688	0.131423	0.450982	0.291416	0.770733	0.999972
ERH	2614.52	0.284012	0.204318	1.39005	0.164514	0.999972
HIF1A	7921.06	0.176246	0.300715	0.58609	0.557815	0.999972
SUSD6	107.914	-0.32215	0.214168	-1.50419	0.132531	0.999972
SRSF5	623.904	-0.18368	0.207993	-0.883108	0.377178	0.999972
EIF5	2558.62	0.0883098	0.191029	0.462285	0.643877	0.999972
DICER1	287.428	-0.153269	0.314397	-0.487501	0.625903	0.999972
ZFYVE21	102.507	-0.140673	0.27756	-0.50682	0.612281	0.999972
MTHFD1	2775.27	0.136777	0.209892	0.651653	0.514625	0.999972
ZC3H14	681.16	0.0857614	0.260595	0.329098	0.742081	0.999972
TELO2	52.156	0.0306466	0.341326	0.0897867	0.928457	0.999972
PCNX1	282.332	-0.257232	0.192037	-1.33949	0.180411	0.999972
GSKIP	253.246	0.240833	0.325565	0.739737	0.459459	0.999972
VRK1	373.063	0.237429	0.384616	0.617316	0.537027	0.999972
PSMC1	1.96315	0.897943	1.19823	0.749391	0.453622	NA
PAPLN	5.97219	-0.552293	0.681517	-0.810388	0.417717	0.999972
RPS6KA5	44.9071	-0.0567595	0.289716	-0.195915	0.844677	0.999972
PPP4R3A	333.525	0.0576247	0.330592	0.174307	0.861624	0.999972
C14orf93	24.4451	0.395409	0.407788	0.969645	0.332224	0.999972
PSMB5	777.515	-0.00343024	0.188286	-0.0182183	0.985465	0.999972
YY1	870.479	0.100702	0.151472	0.664819	0.506166	0.999972
ACIN1	979.739	-0.203879	0.163474	-1.24716	0.212337	0.999972
CCNB1IP1	197.349	0.104756	0.176194	0.594547	0.552147	0.999972
TRIP11	219.109	0.102976	0.265551	0.387784	0.698176	0.999972
APEX1	1198.61	0.0539048	0.187305	0.287791	0.773506	0.999972
PABPN1	115.555	-0.164374	0.244162	-0.673215	0.50081	0.999972
ARHGAP5	259.285	-0.117706	0.37655	-0.312591	0.754592	0.999972
CINP	342.397	0.0228466	0.191059	0.119579	0.904817	0.999972
DHRS2	46.0577	0.800832	0.349184	2.29344	0.0218227	0.643153
SRP54	548.933	0.251358	0.359112	0.699943	0.483963	0.999972
CHD8	412.018	-0.0674954	0.146645	-0.460264	0.645327	0.999972
PCK2	92.4468	-0.123763	0.324112	-0.381851	0.702572	0.999972
PRORP	27.6296	0.179333	0.350163	0.512143	0.608551	0.999972
DCAF11	177.848	0.00150758	0.316735	0.00475975	0.996202	0.999972
PSMA6	45.1203	0.166089	0.305765	0.54319	0.586999	0.999972
NFKBIA	258.251	0.23347	0.367528	0.635244	0.525269	0.999972
EMC9	106.686	-0.0311141	0.269617	-0.115401	0.908127	0.999972
PSME2	759.153	-0.120851	0.192149	-0.628948	0.529383	0.999972
BRMS1L	85.6542	0.137334	0.44481	0.308748	0.757513	0.999972
REC8	23.7103	-0.289983	0.434737	-0.66703	0.504753	0.999972
TM9SF1	36.9027	-0.0594949	0.360881	-0.16486	0.869054	0.999972
SEC23A	549.594	-0.150319	0.238724	-0.62968	0.528904	0.999972
GMPR2	272.664	0.0116322	0.169233	0.0687348	0.945201	0.999972
PNN	726.061	0.189276	0.364296	0.519566	0.603366	0.999972
RABGGTA	185.91	-0.0507618	0.310702	-0.163377	0.870221	0.999972
NFATC4	33.1743	0.202204	0.389413	0.519254	0.603583	0.999972
PLTP	374.028	0.0805594	0.366169	0.220006	0.825866	0.999972
PCIF1	395.097	-0.00444557	0.309082	-0.0143831	0.988524	0.999972
GSS	702.81	0.0137232	0.181316	0.0756867	0.939668	0.999972
MMP9	3.96406	0.563211	0.865778	0.650526	0.515352	0.999972
TRPC4AP	627.173	0.0075733	0.275678	0.0274715	0.978084	0.999972
PYGB	1134.9	0.443468	0.450726	0.983897	0.325166	0.999972
ABHD12	418.523	0.274939	0.186227	1.47636	0.139847	0.999972
PROCR	110.639	-0.141205	0.22328	-0.632413	0.527117	0.999972
GINS1	392.043	-0.0763914	0.223419	-0.34192	0.732411	0.999972
NINL	13.962	0.25466	0.463565	0.549351	0.582764	0.999972
CD40	65.0775	-0.0300039	0.365136	-0.0821717	0.93451	0.999972
UQCC1	427.074	0.0588883	0.147217	0.40001	0.689149	0.999972
ZMYND8	393.624	0.0631837	0.184621	0.342234	0.732175	0.999972
SGK2	6.59112	-0.935963	0.769599	-1.21617	0.22392	0.999972
IFT52	318.528	0.101556	0.19323	0.525569	0.599187	0.999972
MYBL2	933.052	0.170188	0.197572	0.861397	0.389019	0.999972
NDRG3	1114.16	-0.140123	0.150942	-0.928324	0.35324	0.999972
RAB5IF	35.1673	0.827016	0.427113	1.93629	0.0528317	0.949907
NFATC2	169.436	0.307068	0.195189	1.57319	0.115676	0.999972
PABPC1L	196.977	-0.560047	0.220494	-2.53996	0.0110866	0.464308
STK4	398.336	-0.0253067	0.235484	-0.107467	0.914419	0.999972
SALL4	17.0357	0.484846	0.486392	0.99682	0.318852	0.999972
ADNP	945.593	-0.0746663	0.152515	-0.489566	0.624441	0.999972
PFDN4	348.276	0.174448	0.403502	0.432335	0.665498	0.999972
CSTF1	815.778	0.12619	0.126601	0.996756	0.318883	0.999972
RAE1	642.918	0.151408	0.18444	0.820905	0.4117	0.999972
TPD52L2	1344.26	0.0641016	0.149432	0.428968	0.667946	0.999972
NELFCD	774.295	0.115871	0.123755	0.936296	0.349121	0.999972
CTSZ	466.754	-0.0476922	0.264088	-0.180592	0.856688	0.999972
PRPF6	731.419	0.102406	0.222662	0.459919	0.645574	0.999972
[truncated: 11,560 more rows]
