# Supplementary material for: SFRP2 Overexpression Induces an Osteoblast-like Phenotype in Prostate Cancer Cells
Source: Cells. 2022 Dec 16;11(24):4081. doi: 10.3390/cells11244081 (PMC9777425; doi:10.3390/cells11244081)
Supplement: Supplementary file 1 [file cells-11-04081-s001.zip › Akova ken et al._Table S2_finale.xlsx]

## Sheet: Final-DEG-COL1
	baseMean	log2FoldChange	lfcSE	stat	pvalue	padj
CKLF	42.2851	5.2854	0.889379	5.9428	2.80197e-09	9.25976e-08
WDR72	7.33621	5.28476	1.27607	4.14145	3.45122e-05	0.000190862
TSPAN8	4.31604	5.00523	1.34786	3.71347	0.000204438	0.000816582
ARL17A	3.97966	4.706	1.47032	3.20067	0.00137107	0.00400673
MEIOB	3.06568	4.56784	1.46028	3.12806	0.00175966	0.00492754
SH2D1A	2.27526	4.4545	1.57307	2.83172	0.00462986	0.0111701
REG4	3.41693	4.39975	1.45067	3.0329	0.00242213	0.0064875
RNF148	2.26778	4.24393	1.47838	2.87066	0.00409612	0.0100791
PCLAF	440.02	4.20723	0.36562	11.5071	1.21486e-30	1.79327e-27
NOX1	4.34521	4.17932	1.39789	2.98973	0.00279228	0.00728074
TENT5D	1.25327	3.995	1.76097	2.26864	0.0232904	0.0440069
PDE3A	1.79768	3.93852	1.77437	2.21968	0.0264405	0.0491345
EDIL3	33.8166	3.91985	0.623005	6.29184	3.13715e-10	1.54933e-08
PDE10A	3.86871	3.87555	1.38845	2.79128	0.00525003	0.0124215
NUDT7	2.25315	3.85048	1.47777	2.6056	0.00917141	0.0200497
HS3ST3A1	1.76547	3.7938	1.64641	2.30429	0.0212065	0.0405656
PPBP	6.78069	3.61506	0.965164	3.74554	0.000180009	0.000735597
SLC44A5	2.58485	3.56033	1.51439	2.35099	0.0187233	0.036472
PCDHB2	32.9612	3.54753	0.561106	6.32239	2.57548e-10	1.30592e-08
PDE8B	9.66049	3.53405	0.958185	3.68828	0.000225776	0.000884789
FAM133B	19.7482	3.31667	0.691109	4.79906	1.59409e-06	1.60435e-05
CFAP91	4.00388	3.24987	1.36495	2.38095	0.017268	0.0340212
PHOSPHO2	10.8338	3.24677	0.949726	3.41864	0.000629353	0.00208815
N4BP2L1	5.70899	3.17315	1.04838	3.02672	0.0024722	0.00658972
CDNF	3.46493	3.14802	1.22919	2.56106	0.0104354	0.0222884
PSMA2	125.911	3.12744	0.354276	8.8277	1.06852e-18	3.99492e-16
RFXAP	25.5512	3.11555	0.562715	5.53664	3.08331e-08	6.67131e-07
ANXA8	1.38234	-4.27229	2.00706	-2.12863	0.0332846	0.0598844
ZPLD1	7.02647	3.11393	1.20491	2.58436	0.00975604	0.0210952
HMX3	24.8889	3.07807	0.518366	5.93802	2.88478e-09	9.43849e-08
GADD45G	1.1219	-4.22704	2.10584	-2.0073	0.044718	0.0769732
LRRC4B	1.19515	-4.21399	1.94232	-2.16957	0.0300396	0.0548031
GPR61	4.03459	3.05221	1.24444	2.45268	0.0141798	0.0287163
SPTSSB	2937.86	2.96249	0.257143	11.5208	1.03644e-30	1.72113e-27
SLCO1B3	25.9515	2.88747	0.541388	5.33345	9.63623e-08	1.62459e-06
CENPS	31.1653	2.87537	0.532675	5.39799	6.73928e-08	1.22619e-06
CFAP70	13.1926	2.8026	0.753193	3.72096	0.000198465	0.000797039
ABCC8	1.1971	-4.12132	2.47483	-1.66529	0.0958549	0.147542
NECAB1	15.0889	2.77365	0.719182	3.85668	0.000114937	0.000511658
BRICD5	1.12881	-4.09882	1.99494	-2.05461	0.0399169	0.0699322
AHR	698.959	2.76901	0.262071	10.5659	4.28885e-26	4.38288e-23
LDHB	198.079	2.76721	0.478516	5.78291	7.34183e-09	2.05773e-07
CFB	0.99201	-3.93335	2.36983	-1.65976	0.0969629	NA
NRROS	1.08651	-3.90352	2.82486	-1.38185	0.167019	NA
SNED1	2.28619	-3.82397	1.84959	-2.06747	0.0386901	0.0680891
SPICE1	33.4052	2.75898	0.520832	5.29726	1.17554e-07	1.91484e-06
TDRD6	18.3716	2.73587	0.623132	4.39051	1.13083e-05	7.75587e-05
CLSTN2	1.52939	-3.79538	1.75168	-2.16671	0.0302573	0.0551397
LRCH2	19.1092	2.70789	0.626453	4.32258	1.54213e-05	9.93557e-05
BMI1	689.289	2.69376	0.381589	7.05932	1.67317e-12	1.70986e-10
MUC15	1.20945	-3.76774	2.07888	-1.81239	0.0699264	0.112986
CYP2D6	1.08676	-3.76542	1.9578	-1.92329	0.0544436	NA
UBE2W	550.706	2.68738	0.386876	6.94637	3.74811e-12	3.50659e-10
NEK5	5.9305	2.58031	0.958299	2.6926	0.00708981	0.0160828
ANKHD1.EIF4EBP3	6.33345	2.5748	0.937334	2.74694	0.00601538	0.0139564
MICU3	26.3955	2.57312	0.470892	5.46435	4.64597e-08	9.15752e-07
ZNF790	9.01428	2.54709	0.827335	3.07867	0.00207927	0.00568845
GUCY2D	1.03655	-3.6178	1.85168	-1.95379	0.0507257	NA
SLC34A3	1.37368	-3.61112	1.68284	-2.14585	0.0318852	0.0577263
HMCN2	2.07998	-3.5893	1.80165	-1.99223	0.0463456	0.0794351
SRXN1	1.50743	-3.58646	1.82376	-1.96652	0.0492381	0.083616
ZNF92	222.968	2.53838	0.38762	6.54862	5.80715e-11	3.74505e-09
SNRNP27	602.801	2.53719	0.284034	8.93269	4.15779e-19	1.84121e-16
CFAP119	1.26694	-3.55115	1.82522	-1.94561	0.0517022	0.0871322
TM4SF5	1.03235	-3.54488	2.06839	-1.71384	0.086559	NA
PAMR1	1.16049	-3.53744	2.08331	-1.69799	0.0895094	0.139406
SPDYE6	1.01021	-3.5372	2.07951	-1.70098	0.0889465	NA
GJC2	1.49473	-3.53694	2.01936	-1.75151	0.0798572	0.126599
ALPL	1.69225	-3.53449	1.80358	-1.95971	0.0500294	0.0847216
SLC10A5	5.10822	2.52637	1.12592	2.24383	0.0248432	0.0464978
LPAR6	34.4173	2.5174	0.533688	4.71698	2.39373e-06	2.21145e-05
SIAH1	26.368	2.49258	0.533812	4.66939	3.02089e-06	2.66485e-05
ADGRB1	16.315	2.49178	0.971019	2.56615	0.0102835	0.0219995
C19orf81	1.77789	-3.49078	1.64876	-2.11722	0.0342409	0.0613887
ABRAXAS1	36.769	2.46724	0.500568	4.92888	8.2703e-07	9.27181e-06
SGO2	462.948	2.4626	0.40435	6.09027	1.12718e-09	4.41727e-08
ARMC12	1.75975	-3.38615	1.84596	-1.83436	0.0666006	0.108191
QPCT	2.26073	-3.38189	1.5563	-2.17303	0.0297782	0.0544009
RPL22L1	175.131	2.45597	0.526494	4.66476	3.08981e-06	2.70945e-05
ODAD4	1.44773	-3.35568	1.86102	-1.80315	0.0713651	0.115003
IRX4	1.4698	-3.35174	2.33896	-1.43301	0.151856	0.216623
ALG10	55.3799	2.44921	0.467665	5.2371	1.63118e-07	2.46254e-06
CARNS1	2.52912	-3.32214	1.60196	-2.0738	0.0380981	0.0672067
THSD7A	1.31808	-3.30715	1.94232	-1.70268	0.0886283	0.138293
SDHD	904.895	2.44175	0.406909	6.00073	1.96428e-09	7.03237e-08
MMEL1	1.16236	-3.25105	1.92188	-1.69159	0.0907236	0.140907
TLCD3B	1.37846	-3.24843	1.87893	-1.72887	0.0838327	0.132091
IFT80	65.95	2.4386	0.357784	6.81585	9.371e-12	7.73253e-10
SH2D3C	1.32812	-3.20894	1.83689	-1.74694	0.0806483	0.127686
ECM2	6.66396	2.435	0.828375	2.93949	0.00328757	0.00835573
SLC25A24	560.417	2.43383	0.419409	5.80299	6.51419e-09	1.86511e-07
ALPG	2.30377	-3.17514	1.43755	-2.20872	0.027194	0.0503025
HMGN5	71.2732	2.42982	0.407661	5.96039	2.51632e-09	8.54969e-08
MEX3B	2.23949	-3.15684	1.70598	-1.85045	0.0642483	0.104968
WFDC1	1.15343	-3.15076	2.08104	-1.51403	0.130018	0.190308
IMPA1	352.144	2.42331	0.370004	6.54941	5.77659e-11	3.74351e-09
SLC10A4	1.71244	-3.14923	1.69125	-1.86208	0.0625921	0.102633
PPFIA4	1.16698	-3.10033	1.82296	-1.70071	0.0889965	0.138754
COL4A5	450.967	2.41838	0.288954	8.36944	5.78907e-17	1.57469e-14
AMZ1	1.91735	-3.09598	1.61376	-1.91848	0.0550496	0.0919223
SELENOF	1379.35	2.40838	0.386041	6.23866	4.41331e-10	1.9609e-08
SYCP2	28.7798	2.39934	0.55698	4.30776	1.64918e-05	0.000104579
FSIP2	37.7168	2.39859	0.46774	5.12804	2.92781e-07	4.02982e-06
ARHGAP11A	699.697	2.3937	0.351043	6.81882	9.17912e-12	7.62153e-10
MTMR7	5.92812	2.37825	0.999505	2.37943	0.0173394	0.0341417
CHTF8	2.91499	-3.05672	1.40009	-2.18323	0.0290188	0.0532185
MGAT2	1.43269	-3.05403	1.62393	-1.88065	0.06002	0.0988576
SPON1	2.33689	-3.04982	1.49582	-2.0389	0.04146	0.0721788
LTC4S	2.77663	-3.04237	1.64473	-1.84977	0.0643474	0.105084
SMIM45	2.03524	-3.04208	1.46274	-2.07971	0.0375522	0.0663583
C7orf25	12.4366	2.37798	0.718963	3.30751	0.000941293	0.00292038
CENPQ	121.089	2.36731	0.371083	6.37948	1.77695e-10	9.44273e-09
ETFRF1	193.02	2.36436	0.244123	9.68511	3.48838e-22	2.43911e-19
KIF4B	2.14284	-3.00569	1.69245	-1.77595	0.0757419	0.121017
SIX5	3.06797	-3.00099	1.44556	-2.076	0.0378944	0.0669184
KCNJ5	2.27496	-2.99914	1.50483	-1.993	0.0462611	0.0793209
NKX1.2	6.49008	2.36308	0.996699	2.37091	0.0177446	0.0348311
ZCCHC18	1.21123	-2.99556	1.97492	-1.5168	0.129317	0.18958
TREX2	2.0181	-2.99288	1.61149	-1.85721	0.0632811	0.103584
RTL3	0.880172	-2.97405	2.35415	-1.26332	0.206473	NA
TMEM59L	0.880569	-2.97251	2.0893	-1.42273	0.154813	NA
CD80	0.934141	-2.95987	2.12808	-1.39087	0.164266	NA
ZNF439	31.6504	2.36173	0.479224	4.92825	8.29691e-07	9.29379e-06
SRP9	1139.78	2.35796	0.462362	5.09981	3.39994e-07	4.57488e-06
SCIN	21.2065	2.35663	0.543504	4.33599	1.45107e-05	9.47763e-05
PADI3	3.23748	-2.91828	1.3647	-2.1384	0.0324841	0.0586188
PCDHGB3	2.16079	-2.8978	1.32519	-2.1867	0.0287643	0.0528392
HSD17B6	5.30142	2.34849	0.991881	2.36771	0.0178986	0.035066
GIPR	1.55469	-2.87467	1.69468	-1.69629	0.0898305	0.139775
HMGB1	831.052	2.32808	0.481938	4.83065	1.36085e-06	1.41021e-05
SEPTIN4	1.37547	-2.86724	1.60388	-1.78768	0.0738271	0.118296
ZSCAN12	21.1023	2.32557	0.57624	4.03576	5.44261e-05	0.000278525
NYAP1	1.01352	-2.85567	2.36885	-1.20551	0.228006	NA
BMF	2.74621	-2.84959	1.50262	-1.89641	0.0579053	0.0958832
KRTAP2.3	692.328	2.3249	0.413935	5.61659	1.94767e-08	4.54742e-07
X	1.23181	-2.83543	1.80695	-1.56918	0.116606	0.173919
ZGPAT	2.06706	-2.83242	1.70552	-1.66074	0.0967663	0.148721
EEA1	322.483	2.32256	0.402025	5.77715	7.59768e-09	2.11161e-07
POLR2M	134.178	2.31808	0.33493	6.92108	4.48206e-12	4.05063e-10
PLS1	566.22	2.31785	0.296675	7.81278	5.59395e-15	1.10919e-12
SPAG8	3.42819	-2.81224	1.27332	-2.20859	0.0272029	0.050305
ZNF730	21.6115	2.31443	0.622518	3.71786	0.000200918	0.000805429
SLC35A1	43.9601	2.31333	0.393388	5.88052	4.08987e-09	1.25773e-07
ANK1	1.66983	-2.77884	1.63719	-1.69732	0.0896359	0.139538
EEF1E1	303.906	2.31067	0.451551	5.11719	3.10113e-07	4.23853e-06
MAN1A1	324.617	2.30992	0.257525	8.96969	2.97352e-19	1.50713e-16
HPD	2.08978	-2.7485	1.40881	-1.95094	0.0510644	0.0862106
NXPH3	1.08902	-2.74352	1.74972	-1.56797	0.116887	NA
BNIP5	0.90888	-2.74338	2.02513	-1.35467	0.175524	NA
NOTUM	1.13856	-2.74088	1.82645	-1.50066	0.133443	0.194384
ZMPSTE24	751.769	2.30199	0.360756	6.38102	1.7591e-10	9.38539e-09
DCTN6	590.695	2.28659	0.415268	5.50629	3.66473e-08	7.55994e-07
CAPN14	2.62312	-2.71519	1.36557	-1.98832	0.0467758	0.0800073
CHMP4A	1.1979	-2.71436	1.76475	-1.5381	0.124025	0.183176
RPF1	1056.48	2.28093	0.411324	5.54533	2.93399e-08	6.3794e-07
MTHFS	18.3508	2.27855	0.607991	3.74766	0.00017849	0.00073096
CPNE9	1.22241	-2.69208	1.64103	-1.64048	0.100906	0.154137
H3.5	1.95366	-2.69128	1.60761	-1.67409	0.0941138	0.145316
SHLD3	24.4763	2.27751	0.478623	4.75847	1.95071e-06	1.88476e-05
NPC1L1	1.92916	-2.68419	1.54815	-1.73381	0.0829519	0.130865
TRMT13	64.5541	2.27075	0.361447	6.28237	3.33443e-10	1.61671e-08
RASGRF2	22.379	2.26918	0.535921	4.23417	2.29401e-05	0.000137155
LYG2	1.14746	-2.68103	1.75189	-1.53036	0.125927	0.185387
ABCE1	2558.3	2.26666	0.417822	5.42493	5.79783e-08	1.08028e-06
ADRA1B	3.79849	-2.67028	1.31816	-2.02576	0.0427889	0.0740652
MS4A7	15.0691	2.25817	0.581692	3.88206	0.000103573	0.000468466
SLC26A9	0.918307	-2.6558	2.15874	-1.23025	0.218602	NA
BEND6	21.2111	2.25023	0.621309	3.62176	0.000292603	0.00110558
GPC2	1.87036	-2.65441	1.64715	-1.61151	0.107068	0.162059
TPD52	2700.51	2.24884	0.431092	5.21661	1.8223e-07	2.70797e-06
RTL5	2.51817	-2.61395	1.18274	-2.21008	0.0270998	0.0501561
SLC26A1	2.69625	-2.60842	1.23312	-2.1153	0.0344043	0.0616484
PALMD	80.6854	2.24365	0.290634	7.71983	1.16481e-14	2.14923e-12
PNRC2	278.972	2.24316	0.346933	6.46569	1.00836e-10	5.90135e-09
TWF1	414.231	2.23912	0.512695	4.36735	1.25761e-05	8.44656e-05
GREB1	1.62668	-2.59674	1.88831	-1.37516	0.169081	0.237296
CD302	82.3682	2.22901	0.374387	5.95376	2.62056e-09	8.85854e-08
X.8	1.20518	-2.58884	2.04401	-1.26655	0.205316	0.279527
LY6G5B	2.30603	-2.58729	1.45052	-1.7837	0.0744723	0.119229
TMEM236	1.31182	-2.58697	1.86111	-1.39001	0.164525	0.231661
EID3	1.4933	-2.58395	1.80242	-1.4336	0.151687	0.216474
C3orf14	120.854	2.22497	0.464311	4.79199	1.65133e-06	1.64947e-05
CNTN5	1.06666	-2.58113	1.96334	-1.31466	0.188623	NA
ASAH2	0.868859	-2.574	2.09557	-1.22831	0.219332	NA
ZNF117	39.8537	2.2228	0.536536	4.14287	3.42993e-05	0.000189861
TMEM178A	0.928165	-2.57181	1.9413	-1.32479	0.18524	NA
C8orf76	67.2775	2.21606	0.308867	7.17482	7.24015e-13	8.29185e-11
DIRAS3	0.81505	-2.5699	1.96677	-1.30666	0.191329	NA
MAMDC4	3.27117	-2.56951	1.21556	-2.11384	0.0345291	0.061822
CGB7	0.842825	-2.56841	2.75436	-0.932489	0.351084	NA
CATSPERE	2.06397	-2.56311	1.91541	-1.33815	0.180846	0.251076
TVP23A	1.70917	-2.56097	2.05483	-1.24632	0.212648	0.287769
SPINK7	0.809658	-2.55307	2.25423	-1.13257	0.257395	NA
MGAM2	1.54855	-2.55209	1.81086	-1.40933	0.158739	0.224848
C5orf47	1.14725	-2.55054	2.0704	-1.23191	0.217983	0.294091
MAGEB17	1.63245	-2.5504	1.65904	-1.53727	0.124227	0.183373
CCDC122	45.2027	2.21489	0.373212	5.93469	2.94402e-09	9.58611e-08
LRRC40	327.194	2.20394	0.531271	4.14844	3.34748e-05	0.000186068
SNX10	519.837	2.2031	0.430614	5.11617	3.118e-07	4.24848e-06
NHLH1	2.37477	-2.53158	1.57461	-1.60776	0.107888	0.163078
IER3IP1	190.483	2.20037	0.404517	5.4395	5.34298e-08	1.00826e-06
NDUFA5	184.848	2.19852	0.40124	5.47932	4.26972e-08	8.55553e-07
TEX30	99.9465	2.18635	0.457457	4.77935	1.75866e-06	1.73322e-05
LGALS9	3.6628	-2.51521	1.17356	-2.14324	0.0320941	0.0580332
EXOC3L1	1.20144	-2.50517	1.75735	-1.42554	0.154001	0.219259
OLAH	2.69923	-2.504	1.40639	-1.78045	0.0750031	0.119949
WASHC4	325.078	2.1803	0.347486	6.27449	3.5078e-10	1.6763e-08
NXT2	185.357	2.17828	0.33901	6.42541	1.31515e-10	7.43482e-09
CASD1	136.14	2.1778	0.350378	6.21557	5.11381e-10	2.24214e-08
EFCAB12	1.79375	-2.48115	1.52434	-1.62769	0.103591	0.157695
SRMS	3.25643	-2.47163	1.27011	-1.946	0.0516544	0.0870628
PLPPR5	83.8599	2.1772	0.348388	6.24934	4.12179e-10	1.86252e-08
C2orf74	1.59699	-2.46855	2.09751	-1.17689	0.239238	0.318273
CPZ	2.63812	-2.46616	1.46085	-1.68817	0.0913786	0.141702
NPR3	8.85957	2.17498	0.754008	2.88456	0.00391961	0.00971809
HHLA2	2.87909	-2.46152	1.21759	-2.02164	0.0432138	0.0747034
ZNF354A	282.162	2.17155	0.462445	4.6958	2.65565e-06	2.39839e-05
GTF2H2	15.2781	2.16891	0.587726	3.69035	0.000223948	0.000878403
PADI4	1.81389	-2.45582	1.71713	-1.43019	0.152664	0.217635
PCDHA8	1.39711	-2.45151	1.78464	-1.37367	0.169543	0.237818
ICAM5	2.21371	-2.44943	1.47898	-1.65616	0.0976899	0.149915
GPR160	458.963	2.16746	0.213994	10.1286	4.12678e-24	3.65495e-21
TSTD3	27.2812	2.16647	0.457688	4.73352	2.20662e-06	2.07319e-05
TBC1D3L	3.71927	-2.43817	1.17175	-2.08079	0.0374531	0.0662272
USP53	163.226	2.16466	0.343183	6.3076	2.83391e-10	1.42262e-08
HRNR	1.76772	-2.43678	1.60585	-1.51744	0.129156	0.189387
TLCD4	403.631	2.16339	0.3255	6.64635	3.00442e-11	2.1459e-09
CD79A	1.60712	-2.4164	2.0146	-1.19944	0.230356	0.308309
TAF1D	939.88	2.16053	0.390986	5.52586	3.27874e-08	6.99167e-07
ERFL	0.97999	-2.40152	1.89699	-1.26596	0.205527	NA
TRIM34	1.7906	-2.40131	1.69513	-1.41659	0.156601	0.222389
SDCBP	1189.19	2.15987	0.366889	5.88697	3.93334e-09	1.22376e-07
FOXP1	209.385	2.15293	0.199126	10.8119	3.02271e-27	3.3464e-24
ZNF680	75.4779	2.14509	0.389369	5.50916	3.60557e-08	7.48438e-07
HFE	2.04476	-2.39507	1.58106	-1.51485	0.129811	0.190157
MOB4	215.26	2.14396	0.327041	6.55563	5.54069e-11	3.60824e-09
HMGB1P1	1.31823	-2.38763	1.7882	-1.33522	0.181805	0.252302
TCEA1	281.361	2.13963	0.33238	6.4373	1.21615e-10	6.964e-09
FKBP7	35.4299	2.13157	0.452636	4.70925	2.48633e-06	2.27486e-05
KLHDC1	19.3789	2.12988	0.478647	4.44979	8.59546e-06	6.20939e-05
MEMO1	28.4734	2.12655	0.49584	4.28879	1.7965e-05	0.000112155
KIF20B	235.439	2.12141	0.480533	4.41469	1.01154e-05	7.08771e-05
KCNG3	16.076	2.11818	0.595056	3.55963	0.000371378	0.00134765
ALDH3A1	178.616	-2.36663	0.796562	-2.97106	NA	NA
AGAP4	2.92459	-2.36368	1.23676	-1.91119	0.0559801	0.0932183
GIN1	75.0567	2.1178	0.386568	5.47847	4.29029e-08	8.57091e-07
LAMTOR3	311.164	2.11449	0.333834	6.33397	2.38929e-10	1.22083e-08
PCDHGA9	2.51111	-2.36108	1.39027	-1.69829	0.0894533	0.139351
HDGFL3	505.399	2.11422	0.410511	5.15021	2.60191e-07	3.63856e-06
RASEF	35.3037	2.11075	0.505219	4.17789	2.94225e-05	0.000166971
MUCL1	2.34197	-2.35858	1.31481	-1.79386	0.0728349	0.116918
G2E3	427.072	2.11033	0.454545	4.64273	3.43838e-06	2.95656e-05
GRAMD2A	1.92383	-2.35485	1.6056	-1.46665	0.14247	0.20535
ZNF566	64.1947	2.10988	0.45314	4.65613	3.22215e-06	2.80146e-05
MYL10	2.08407	-2.33998	1.44487	-1.61951	0.105338	0.15994
MRPL42	972.758	2.10963	0.349069	6.04357	1.50737e-09	5.65689e-08
CBFB	347.853	2.10863	0.31529	6.6879	2.26394e-11	1.69924e-09
GET1	383.013	2.10452	0.188765	11.1489	7.25203e-29	8.75848e-26
CLDN9	1.79613	-2.32844	1.44884	-1.60711	0.10803	0.163256
THY1	1.35278	-2.32461	1.66961	-1.39231	0.163829	0.230852
LYRM7	132.208	2.09893	0.290666	7.22109	5.15719e-13	6.17236e-11
CCDC82	191.099	2.09714	0.535137	3.91888	8.89616e-05	0.00041194
SEMA6B	63.2668	-2.31816	0.882518	-2.62676	NA	NA
BIVM	30.1656	2.09513	0.491629	4.2616	2.0297e-05	0.000123975
MED4	76.5257	2.09474	0.418554	5.00471	5.59463e-07	6.83132e-06
COL9A2	1.03177	-2.31178	2.08946	-1.1064	0.268553	NA
ZNF214	7.73388	2.092	0.918493	2.27764	0.0227481	0.0431234
PGAM4	2.78787	-2.30949	1.13885	-2.02791	0.0425691	0.0737617
VPS26A	602.488	2.082	0.503778	4.13278	3.58399e-05	0.000196587
PDGFRB	1.66034	-2.30719	1.53588	-1.50219	0.133049	0.19396
KRT33B	1.16972	-2.30289	1.87723	-1.22675	0.219916	0.296307
ECHDC1	441.42	2.08061	0.441343	4.71427	2.42579e-06	2.23021e-05
TMEM64	593.387	2.07662	0.310052	6.69765	2.11801e-11	1.60787e-09
TMED5	918.313	2.07373	0.475441	4.36171	1.29053e-05	8.58951e-05
EDA	1.15133	-2.29348	1.84014	-1.24636	0.212632	0.287769
UCP1	0.946777	-2.29308	2.31356	-0.991146	0.321614	NA
CAPS2	16.4254	2.07349	0.635029	3.26519	0.00109389	0.00330656
FRY	2.62831	-2.28652	1.16757	-1.95836	0.050188	0.084936
CEP170	229.371	2.07252	0.425002	4.87649	1.07989e-06	1.16732e-05
PPP1CB	1386.42	2.07249	0.295005	7.02529	2.13625e-12	2.16642e-10
RAB18	528.052	2.06812	0.308349	6.70708	1.98552e-11	1.51595e-09
RWDD4	115.329	2.0666	0.315859	6.54279	6.03834e-11	3.8567e-09
HSD17B1	1.90914	-2.27398	1.46387	-1.5534	0.120327	0.178628
TMPRSS9	4.4952	-2.2737	1.04998	-2.16546	0.0303521	0.0553049
C10orf88	78.8135	2.06457	0.332483	6.20956	5.31332e-10	2.32196e-08
BCO1	1.17486	-2.26716	1.5912	-1.42481	0.154214	0.219491
ZC2HC1A	270.039	2.06429	0.348586	5.92191	3.18221e-09	1.02115e-07
ZNF718	20.0803	2.06256	0.486568	4.23899	2.24529e-05	0.000134946
AMD1	1225.88	2.06229	0.362719	5.68564	1.3032e-08	3.28521e-07
SLC25A41	1.49935	-2.26031	1.95952	-1.1535	0.248704	0.328694
HECTD2	38.957	2.06057	0.433567	4.75259	2.00826e-06	1.92634e-05
MYH7B	1.49733	-2.2589	1.59241	-1.41854	0.156032	0.221723
AP1AR	99.0723	2.05954	0.449937	4.57739	4.70803e-06	3.82546e-05
SLC16A9	241.491	2.0589	0.283796	7.25486	4.02082e-13	5.0393e-11
PCDHA10	27.0659	2.058	0.580034	3.54806	0.000388075	0.00139491
RAB21	458.629	2.05664	0.331903	6.19652	5.77246e-10	2.47378e-08
CD2AP	458.949	2.05243	0.523015	3.92424	8.70045e-05	0.000405279
ZNF775	3.89097	-2.24511	1.09224	-2.0555	0.0398307	0.0697996
TMTC3	217.648	2.04416	0.420316	4.86339	1.15391e-06	1.23229e-05
UTP11	472.402	2.04161	0.410579	4.97251	6.60903e-07	7.77688e-06
MEIS3	2.87437	-2.24121	1.64971	-1.35854	0.174292	0.243426
PDCD10	605.203	2.04127	0.479653	4.25573	2.08365e-05	0.000126399
UBE2V2	350.319	2.03997	0.390845	5.21939	1.7951e-07	2.67353e-06
PRRX2	1.37423	-2.23165	1.6671	-1.33864	0.180687	0.250881
BATF2	3.48897	-2.23145	1.1439	-1.95073	0.0510887	0.0862297
ARL5B	134.825	2.03809	0.491372	4.14776	3.35743e-05	0.000186392
GPRIN2	2.64932	-2.22888	1.18372	-1.88295	0.0597065	0.0984161
SEMA3F	1126.67	-2.22548	0.740013	-3.00735	NA	NA
ZNF91	294.628	2.03264	0.286431	7.09642	1.28027e-12	1.36486e-10
DUSP19	11.5955	2.03157	0.706439	2.8758	0.00403009	0.00993871
MUC5B	519.322	-2.21837	1.02404	-2.16629	NA	NA
RCOR2	4.20411	-2.21711	1.0482	-2.11516	0.0344164	0.0616618
SPDYE16	1.25311	-2.21616	1.94063	-1.14198	0.253462	0.333854
PMS1	139.399	2.02905	0.388628	5.22106	1.77906e-07	2.65262e-06
ANKRD65	3.59241	-2.21446	1.05416	-2.10069	0.0356683	0.0634767
UBXN10	1.15283	-2.21417	2.16096	-1.02462	0.305542	0.390301
CETN3	266.824	2.02672	0.420986	4.81423	1.47769e-06	1.50892e-05
PKIA	439.979	2.0266	0.256817	7.89119	2.99309e-15	6.11741e-13
TENM3	3.79812	-2.20873	1.15592	-1.9108	0.0560297	0.0932858
IL33	11.8117	2.02347	0.729948	2.77207	0.00557009	0.0130717
SMIM26	836.043	2.01989	0.471318	4.28561	1.8224e-05	0.000113452
MIER1	204.953	2.01785	0.367281	5.49401	3.92902e-08	8.00568e-07
MIS18BP1	302.748	2.01371	0.380055	5.29847	1.16776e-07	1.90614e-06
HPGD	482.563	2.0119	0.423038	4.75585	1.97616e-06	1.90656e-05
AKR7A3	1.78843	-2.18856	1.59988	-1.36795	0.171327	0.239991
VBP1	589.659	2.01141	0.399335	5.0369	4.73141e-07	5.97497e-06
RTKN2	1173.88	2.00671	0.334797	5.99381	2.04983e-09	7.28128e-08
CRIPT	207.972	2.00621	0.456583	4.39395	1.11309e-05	7.65788e-05
KBTBD11	28.7112	2.00609	0.436618	4.59461	4.33567e-06	3.56873e-05
SDC2	187.956	2.00258	0.223352	8.96603	3.07403e-19	1.50713e-16
PKD1L2	1.28508	-2.17801	1.5696	-1.38762	0.165253	0.232562
STK38L	177.776	2.00206	0.372056	5.38108	7.40405e-08	1.31501e-06
POLR2K	1285.41	2.00119	0.360582	5.54989	2.85849e-08	6.24589e-07
FER1L5	0.947299	-2.17152	2.12632	-1.02126	0.307132	NA
WNT3A	2.03933	-2.17101	1.48278	-1.46416	0.143151	0.206221
GLI4	65.3776	-2.00101	0.373423	-5.35856	8.38864e-08	1.45297e-06
TXNDC12	12.4095	-2.00164	0.603872	-3.31468	0.000917478	0.00285717
DENND6B	4.19141	-2.16774	1.24603	-1.73972	0.0819087	0.129404
CYGB	4.51264	-2.16589	0.987772	-2.1927	0.0283291	0.0521335
THSD1	9.14758	-2.00167	0.652785	-3.06635	0.00216687	0.00590743
RADIL	27.1889	-2.00212	0.461963	-4.33393	1.46468e-05	9.54772e-05
ARHGEF10L	23.0222	-2.00341	0.466401	-4.29546	1.74333e-05	0.000109452
PCSK9	26.6016	-2.00361	0.745037	-2.68928	0.00716071	0.0162089
PIK3CD	13.9174	-2.00564	0.545503	-3.67668	0.000236293	0.000920843
FKBP2	1.76995	-2.15666	1.55687	-1.38526	0.165974	0.233454
NODAL	0.907407	-2.15553	1.81372	-1.18845	0.234654	NA
EPHA1	132.174	-2.01372	0.455233	-4.42349	9.71211e-06	6.88135e-05
FNDC4	13.0902	-2.017	0.491674	-4.10232	4.09033e-05	0.000219113
TRABD	154.511	-2.01833	0.370547	-5.44689	5.12572e-08	9.76976e-07
PRAF2	1.66015	-2.14758	1.80721	-1.18835	0.234697	0.313141
ZBTB12	37.0979	-2.0202	0.525902	-3.8414	0.000122337	0.000539948
KLRG2	4.25444	-2.14646	1.09823	-1.95448	0.0506448	0.0856
CDK5R2	1.6466	-2.14466	1.49337	-1.43612	0.150969	0.21566
PUSL1	94.5212	-2.02362	0.351474	-5.75753	8.53542e-09	2.338e-07
SLC5A2	1.48881	-2.14297	2.07357	-1.03347	0.301383	0.385841
FNDC10	25.5706	-2.02404	0.527696	-3.83561	0.000125255	0.000550632
TPRN	28.905	-2.02474	0.424977	-4.76436	1.8945e-06	1.84114e-05
CLDN3	159.598	-2.02517	0.493773	-4.10143	4.10608e-05	0.000219868
WDR81	56.2471	-2.02523	0.564742	-3.58612	0.000335635	0.0012379
CST6	157.72	-2.02748	0.266512	-7.60747	2.79513e-14	4.42063e-12
MYL2	1.12024	-2.12781	1.67872	-1.26752	0.20497	0.279084
KCNJ12	3.52022	-2.12615	1.00366	-2.11839	0.0341417	0.0612523
EML2	68.7724	-2.02859	0.448513	-4.52292	6.09909e-06	4.73912e-05
ANO7	21.6449	-2.03315	0.478242	-4.2513	2.12532e-05	0.000128692
FERMT3	3.70244	-2.11975	1.03893	-2.04033	0.0413178	0.0719784
SPNS3	2.8318	-2.11858	1.08052	-1.96071	0.0499133	0.0845465
HCN2	1.20934	-2.11793	1.6304	-1.29902	0.193935	0.266573
MPG	81.0028	-2.03424	0.386664	-5.26099	1.4328e-07	2.24201e-06
STOX2	8.64187	-2.03439	0.75585	-2.69153	0.00711243	0.0161161
F12	100.76	-2.03542	0.405642	-5.01777	5.22759e-07	6.46635e-06
APBA1	2.42577	-2.11221	1.20309	-1.75566	0.0791468	0.125713
CHST5	0.878659	-2.10992	2.13108	-0.990069	0.32214	NA
ARMC5	13.8467	-2.04213	0.662935	-3.08044	0.00206695	0.00566173
PRSS1	1.95502	-2.10792	1.44816	-1.45558	0.145509	0.208937
PLEKHN1	13.8359	-2.04298	0.582062	-3.5099	0.000448278	0.00157175
RAMP1	100.453	-2.04468	0.455193	-4.4919	7.05892e-06	5.31624e-05
COPZ2	10.3787	-2.04983	0.642955	-3.18814	0.00143193	0.00416216
RAB24	4.06146	-2.10089	1.02123	-2.05721	0.0396657	0.0695287
LGR6	1.75451	-2.10018	1.6157	-1.29986	0.193649	0.266234
LMTK3	19.9278	-2.05106	0.511901	-4.00675	6.15606e-05	0.000308035
DGCR6L	68.2877	-2.0536	0.35107	-5.84955	4.92895e-09	1.46163e-07
IGFBP2	17.4543	-2.05583	0.539131	-3.81323	0.000137164	0.000592594
CHTF18	64.452	-2.05614	0.358972	-5.72788	1.01696e-08	2.68061e-07
BMP6	1.05043	-2.09359	2.11812	-0.988421	0.322946	NA
MVD	114.057	-2.05673	0.51562	-3.98884	6.63966e-05	0.000326846
KCNK15	33.9046	-2.05892	0.716906	-2.87195	0.00407942	0.0100473
CCL5	1.01884	-2.09071	2.05497	-1.01739	0.308966	NA
THEMIS2	1.54173	-2.08537	1.619	-1.28807	0.197723	0.270827
NME3	64.9079	-2.05933	0.344201	-5.98293	2.19162e-09	7.68223e-08
LRP3	42.1974	-2.06105	0.379288	-5.43399	5.51074e-08	1.0355e-06
EPHX3	1.30678	-2.08308	1.77491	-1.17362	0.240546	0.319669
LRRN4	2.27654	-2.08292	1.40364	-1.48394	0.137824	0.199672
MMP25	1.00351	-2.08111	1.98498	-1.04843	0.294442	NA
FBXL18	125.765	-2.06165	0.448603	-4.59571	4.31276e-06	3.55648e-05
CCDC85B	188.422	-2.06549	0.3132	-6.59479	4.25862e-11	2.88652e-09
RAB5IF	35.1673	-2.06563	0.384184	-5.37668	7.58711e-08	1.33847e-06
BEAN1	8.15648	-2.06649	0.892865	-2.31445	0.0206432	0.0396422
EYA2	42.1154	-2.06886	0.374082	-5.5305	3.19322e-08	6.8644e-07
KCNK13	2.36959	-2.07335	1.26799	-1.63514	0.102019	0.155534
X.16	5.44862	-2.07148	0.832446	-2.48842	0.012831	0.0264562
SCARF1	0.999207	-2.06907	2.17091	-0.953092	0.340544	NA
ATG101	38.5906	-2.07587	0.468178	-4.43392	9.25333e-06	6.60917e-05
CCDC24	33.776	-2.07861	0.405148	-5.1305	2.8898e-07	3.9866e-06
FOXD2	6.99509	-2.0797	0.810723	-2.56524	0.0103105	0.022043
ZSWIM4	9.75575	-2.07996	0.602387	-3.45287	0.000554662	0.00187737
HSPA5	5473.54	-2.08082	0.297607	-6.99183	2.71332e-12	2.68653e-10
PFKL	483.973	-2.08354	0.381487	-5.46163	4.71791e-08	9.28555e-07
MYO15B	3.66031	-2.06042	1.18119	-1.74437	0.0810949	0.128286
ADCK5	34.3678	-2.08503	0.440986	-4.72811	2.26617e-06	2.11626e-05
IQCN	4.82597	-2.09333	0.846916	-2.47171	0.0134469	0.0274791
SLC16A3	149.91	-2.09342	0.381572	-5.48629	4.10452e-08	8.28379e-07
DOHH	31.3862	-2.09443	0.45269	-4.62663	3.71658e-06	3.13641e-05
KISS1	6.19614	-2.09572	0.801408	-2.61504	0.00892161	0.0195564
LRRC56	3.14742	-2.05364	1.06785	-1.92316	0.0544598	0.0910633
RABEP2	33.9441	-2.09696	0.464547	-4.514	6.36175e-06	4.90515e-05
LAMA1	3.78903	-2.05334	0.938747	-2.18732	0.0287192	0.0527638
CHPF	405.191	-2.09718	0.419967	-4.99367	5.92415e-07	7.11399e-06
C6orf15	3.17954	-2.0503	0.962201	-2.13084	0.0331022	0.0595884
ASGR1	2.68194	-2.04984	1.06142	-1.93122	0.0534552	0.0896658
TMC6	111.874	-2.10241	0.408672	-5.1445	2.68229e-07	3.73524e-06
ARHGAP30	1.79693	-2.04751	1.77656	-1.15252	0.249108	0.329032
BHLHA15	13.9482	-2.10614	0.589305	-3.57394	0.000351656	0.00128663
CYSRT1	8.11877	-2.10789	0.798253	-2.64063	0.0082751	0.01835
ARHGEF19	19.2961	-2.10967	0.628672	-3.35576	0.000791472	0.00252818
COL24A1	1.4565	-2.04018	1.76462	-1.15616	0.247615	0.327581
PNPLA3	3.02796	-2.03998	1.1919	-1.71153	0.0869835	0.136094
KMT5C	21.2822	-2.11376	0.480847	-4.39591	1.10308e-05	7.59298e-05
TMEM140	43.0016	-2.11389	0.456752	-4.6281	3.69036e-06	3.1227e-05
C16orf91	31.9802	-2.11466	0.456076	-4.63664	3.54117e-06	3.02148e-05
ANTKMT	29.4601	-2.11987	0.427837	-4.95485	7.23843e-07	8.40582e-06
PDF	3.50435	-2.03001	1.54033	-1.31791	0.187534	0.259142
LDHD	7.87929	-2.12453	0.762269	-2.78712	0.00531793	0.012562
MMP17	38.6744	-2.12935	0.528406	-4.02975	5.58356e-05	0.000284424
PPOX	59.0518	-2.13442	0.3761	-5.67514	1.38573e-08	3.4282e-07
GRB7	96.7894	-2.13668	0.537086	-3.97828	6.94159e-05	0.000338418
SLC22A17	12.1369	-2.13785	0.725609	-2.94628	0.00321618	0.00819623
UHRF1	107.23	-2.14278	0.342239	-6.26107	3.82351e-10	1.79489e-08
PROC	7.73262	-2.14344	0.675755	-3.17192	0.00151433	0.00436397
SCO2	4.66997	-2.14652	0.87635	-2.44938	0.01431	0.0289227
IFT140	20.6623	-2.15334	0.556681	-3.86817	0.000109654	0.000492313
MYLK4	1.304	-2.0176	1.86723	-1.08053	0.279904	0.363102
ACRBP	1.46784	-2.01737	1.76727	-1.14152	0.253654	0.334073
RNF215	24.125	-2.15484	0.4919	-4.38063	1.18334e-05	8.0495e-05
ANO3	1.32276	-2.01444	2.01603	-0.999214	0.317691	0.403492
GET4	11.2632	-2.15526	0.827014	-2.60608	0.00915862	0.0200282
SDS	0.846417	-2.0077	1.96151	-1.02355	0.306049	NA
NPR1	1.9981	-2.00727	1.35396	-1.48252	0.138202	0.200001
TWF2	194.265	-2.15737	0.426297	-5.06073	4.17655e-07	5.40267e-06
DDC	0.984945	-2.00463	2.33965	-0.856809	0.391551	NA
FBXW9	46.9706	-2.15836	0.391484	-5.51327	3.5222e-08	7.33425e-07
MALL	635.254	-2.00342	0.713777	-2.80679	NA	NA
NDUFS7	190.879	-2.15904	0.48078	-4.4907	7.09911e-06	5.33471e-05
RDH16	1.46649	-2.00307	2.00937	-0.996862	0.318832	0.404825
IL11RA	6.82497	-2.15991	0.759997	-2.842	0.00448318	0.0108585
ZNHIT2	67.231	-2.16373	0.406664	-5.32068	1.0338e-07	1.72755e-06
NTHL1	57.8329	-2.16805	0.403803	-5.36908	7.91406e-08	1.37837e-06
ODAD3	4.59545	-2.17026	0.97158	-2.23375	0.0254998	0.0475593
ACOT11	29.6773	-1.9993	0.480909	-4.15734	3.21972e-05	0.000180101
C1R	10.1461	-1.99654	0.833907	-2.3942	0.0166566	0.0329437
SCRN2	24.2041	-1.99611	0.583162	-3.42291	0.000619541	0.00206281
LONP1	526.544	-1.99591	0.318472	-6.26715	3.67705e-10	1.73842e-08
NEK8	10.5296	-1.99534	0.764857	-2.60878	0.00908657	0.0198839
HPCA	0.832674	-1.99493	2.66103	-0.749682	0.453446	NA
MXD3	43.0193	-1.99489	0.433179	-4.60524	4.11992e-06	3.41442e-05
SYDE1	37.6812	-1.99239	0.324819	-6.13383	8.57891e-10	3.45366e-08
FLI1	2.71586	-1.9923	1.33692	-1.49022	0.136167	0.197676
WDR18	93.7014	-1.99204	0.407968	-4.88284	1.0457e-06	1.13405e-05
SPTB	19.2557	-1.99025	0.617535	-3.2229	0.00126899	0.00374635
HRC	1.50854	-1.98795	1.60708	-1.237	0.216089	0.291831
GNMT	2.24814	-1.98717	1.45732	-1.36358	0.172701	0.241559
FAM171A2	23.8354	-1.98692	0.551921	-3.6	0.000318214	0.00118383
MESP1	82.96	-1.98653	0.249102	-7.97477	1.52667e-15	3.38031e-13
CLDN4	940.954	-1.98624	0.497088	-3.99575	6.44906e-05	0.000320763
LAMTOR4	181.708	-1.98551	0.353585	-5.61537	1.96146e-08	4.57159e-07
C3orf18	64.295	-1.98527	0.417809	-4.75161	2.018e-06	1.92871e-05
PLXNB3	52.4249	-1.9849	0.471835	-4.20677	2.5905e-05	0.000150744
WNT5B	9.57317	-1.9834	0.669034	-2.96457	0.0030311	0.00780392
BAD	120.472	-1.98288	0.318906	-6.21776	5.04303e-10	2.2258e-08
M1AP	1.29513	-1.98117	1.90497	-1.04	0.29834	0.382757
WDR13	275.157	-1.98045	0.366902	-5.39778	6.74703e-08	1.22619e-06
FLG	22.4867	-1.97916	0.41955	-4.71735	2.38941e-06	2.209e-05
PLIN4	34.6512	-1.97881	0.54027	-3.66263	0.000249644	0.000965507
BAK1	32.0835	-1.97876	0.377312	-5.24438	1.56809e-07	2.39724e-06
RELB	30.3529	-1.9781	0.362387	-5.45852	4.80132e-08	9.39338e-07
FAM166C	1.90308	-1.97623	1.38957	-1.42219	0.154972	0.220429
POR	135.332	-1.97565	0.390173	-5.06352	4.11577e-07	5.3501e-06
HDAC5	57.2254	-1.97551	0.510079	-3.87295	0.000107528	0.000484076
C20orf204	1.11924	-1.97009	1.7247	-1.14228	0.253339	0.333724
OLFML2B	35.2333	-1.97	0.466205	-4.22561	2.38295e-05	0.000141014
ANGPTL4	8.16076	-1.96974	0.743607	-2.64891	0.00807526	0.0179608
PAM16	8.03378	-1.96921	0.655525	-3.00402	0.00266436	0.0069994
KBTBD4	18.7037	-1.96915	0.542447	-3.63013	0.000283282	0.00107834
TAS1R3	4.49301	-1.96899	1.0437	-1.88656	0.0592195	0.0977299
ACCS	13.098	-1.964	0.739827	-2.65468	0.00793836	0.0177102
OTOA	1.04366	-1.96314	1.75749	-1.11701	0.263989	NA
ZBTB42	30.9062	-1.9619	0.506309	-3.87492	0.000106662	0.000481392
ZNF517	29.1876	-1.96128	0.545695	-3.5941	0.00032551	0.00120601
AMDHD2	13.3448	-1.95863	0.574581	-3.4088	0.000652484	0.00215253
HYOU1	953.059	-1.95824	0.174204	-11.2411	2.56246e-29	3.40422e-26
SIVA1	303.607	-1.95779	0.295247	-6.63104	3.33336e-11	2.31852e-09
SYTL1	50.924	-1.95714	0.408609	-4.78977	1.66975e-06	1.66162e-05
NUDT22	100.332	-1.95661	0.403121	-4.85365	1.21211e-06	1.28106e-05
GPR55	1.82153	-1.95601	2.09481	-0.933739	0.350439	0.437595
SHANK3	47.7968	-1.95529	0.366097	-5.34091	9.24789e-08	1.5751e-06
TMEM52B	1.82436	-1.95515	1.28528	-1.52118	0.128215	0.188235
TUBGCP6	59.9015	-1.95335	0.4387	-4.45257	8.48474e-06	6.16292e-05
EMC6	8.45179	-1.95317	0.913521	-2.13807	0.032511	0.0586593
SMPD3	2.82077	-1.95262	1.28089	-1.52442	0.127404	0.187293
MADCAM1	1.66214	-1.95219	1.45727	-1.33961	0.180371	0.25052
ADM5	5.40961	-1.95101	0.734735	-2.65539	0.00792163	0.0176783
CATSPER1	8.04739	-1.94818	0.775824	-2.51111	0.0120352	0.0250844
PC	46.7187	-1.94774	0.443658	-4.39018	1.13258e-05	7.76386e-05
GNPTG	109.138	-1.94655	0.366307	-5.31398	1.07255e-07	1.77888e-06
WDR83	17.7013	-1.94646	0.615723	-3.16126	0.00157087	0.00449569
ALG12	55.8714	-1.94513	0.415491	-4.68151	2.84767e-06	2.52714e-05
BEST1	7.79258	-1.94469	0.778698	-2.49736	0.0125122	0.0259199
GCDH	103.829	-1.94152	0.375538	-5.16996	2.34139e-07	3.33749e-06
ZNF337	6.00687	-1.94077	0.856121	-2.26694	0.023394	0.0441588
BLVRB	764.462	-1.93924	0.384516	-5.04331	4.57537e-07	5.83338e-06
SELENOO	37.2754	-1.93792	0.497649	-3.89414	9.8548e-05	0.000449437
CHMP1A	287.745	-1.93746	0.346933	-5.58453	2.3433e-08	5.30337e-07
SDR39U1	22.8794	-1.93534	0.698565	-2.77045	0.00559786	0.0131322
STK11IP	41.5496	-1.93522	0.353535	-5.47391	4.40216e-08	8.74774e-07
ORAI3	20.4001	-1.93369	0.786176	-2.45961	0.0139088	0.0282639
PCDHA2	1.61429	-1.93277	1.83138	-1.05536	0.291261	0.375196
KRT15	343.201	-1.93275	0.543805	-3.55412	0.000379252	0.00137293
FAHD2A	101.748	-1.93212	0.291866	-6.61988	3.59502e-11	2.48749e-09
PPP2R3B	88.7318	-1.932	0.314651	-6.14015	8.24447e-10	3.32911e-08
IFI35	61.7865	-1.9315	0.32205	-5.9975	2.00382e-09	7.13691e-08
GARIN5A	19.4989	-1.92918	0.561151	-3.4379	0.000586252	0.00196825
SLC4A3	67.7502	-1.92864	0.332948	-5.79262	6.92957e-09	1.95455e-07
DVL1	635.964	-1.92788	0.287136	-6.71419	1.8911e-11	1.46066e-09
KCNK2	5.1167	-1.92644	0.958528	-2.00979	0.044453	0.0765865
MYO18A	77.3167	-1.92328	0.440918	-4.362	1.28878e-05	8.58698e-05
KIAA1210	5.05835	-1.92298	1.31318	-1.46436	0.143095	0.206162
FKBP8	453.368	-1.92108	0.359918	-5.33755	9.42103e-08	1.59845e-06
PFKFB4	114.81	-1.92018	0.357001	-5.37863	7.50547e-08	1.33113e-06
CCS	58.0012	-1.91992	0.388859	-4.93733	7.91988e-07	8.98511e-06
TRPV4	31.5949	-1.91747	0.533797	-3.59214	0.000327975	0.00121341
RUSF1	51.9875	-1.91589	0.408762	-4.68705	2.77169e-06	2.48238e-05
RNH1	651.467	-1.91488	0.344887	-5.55221	2.82082e-08	6.19416e-07
ADCY6	76.9895	-1.91026	0.404357	-4.7242	2.31023e-06	2.14625e-05
ARFRP1	51.1906	-1.91026	0.436752	-4.37379	1.22108e-05	8.25969e-05
TSSC4	109.457	-1.90686	0.370034	-5.1532	2.56079e-07	3.5962e-06
KLC3	17.388	-1.90577	0.504528	-3.77733	0.000158518	0.000664536
POLD1	238.117	-1.90473	0.380444	-5.0066	5.54007e-07	6.77092e-06
BST2	7.06524	-1.90408	0.963642	-1.97592	0.0481635	0.0820113
HAUS7	2.73205	-1.90315	0.994052	-1.91454	0.0555513	0.0926087
PRELID1	268.798	-1.90118	0.322307	-5.89865	3.66481e-09	1.15646e-07
FBXW5	262.076	-1.9007	0.344598	-5.51571	3.47374e-08	7.27896e-07
OXLD1	51.8186	-1.90001	0.444613	-4.2734	1.92512e-05	0.000118844
FRMPD3	4.80932	-1.89953	1.26936	-1.49644	0.134539	0.19569
VASH1	12.845	-1.89858	0.569353	-3.33462	0.000854167	0.00269603
ATP1B2	4.67148	-1.89789	0.953746	-1.98993	0.0465985	0.0797554
SLC8A2	0.920486	-1.89719	2.41514	-0.78554	0.432137	NA
SERTAD1	42.3524	-1.89491	0.402772	-4.70467	2.54276e-06	2.31215e-05
CYP26B1	13.2442	-1.8949	0.531686	-3.56395	0.000365313	0.00132818
B4GALT7	92.4844	-1.89318	0.391588	-4.83462	1.33399e-06	1.38778e-05
STK11	117.217	-1.89196	0.410481	-4.60913	4.04365e-06	3.36591e-05
FAM20C	238.574	-1.8906	0.21398	-8.83539	9.97532e-19	3.89771e-16
FBXL14	31.0599	-1.89036	0.458974	-4.11867	3.81064e-05	0.000206884
GPAA1	589.607	-1.8897	0.36358	-5.19746	2.02025e-07	2.93644e-06
CYP27A1	28.0043	-1.88942	0.434323	-4.35027	1.35971e-05	8.99142e-05
NUDT3	15.8413	-1.88858	0.591751	-3.19152	0.00141528	0.00412324
FBXL19	48.4151	-1.88798	0.419975	-4.49547	6.94166e-06	5.24347e-05
CRYBG2	16.468	-1.88794	0.475435	-3.97099	7.15759e-05	0.000346659
MAPKBP1	53.5087	-1.8878	0.313702	-6.01783	1.76769e-09	6.48721e-08
ASMTL	16.2977	-1.88614	0.462009	-4.08248	4.45578e-05	0.000235462
ECI1	120.51	-1.88594	0.321306	-5.86961	4.36822e-09	1.32493e-07
PRR22	7.04876	-1.8858	0.786179	-2.39868	0.0164541	0.0325868
PCDHA12	13.6969	-1.88445	0.553369	-3.40542	0.000660621	0.00217506
DDTL	3.1212	-1.88405	1.13611	-1.65833	0.0972516	0.149311
APBA3	52.6518	-1.88263	0.396432	-4.74893	2.04491e-06	1.94743e-05
PELI3	45.0625	-1.88215	0.384448	-4.89573	9.79404e-07	1.07266e-05
TPO	2.19273	-1.8818	1.41892	-1.32622	0.184768	0.255772
ESRRA	72.0279	-1.88154	0.386263	-4.87114	1.10955e-06	1.19163e-05
TSR3	99.1915	-1.88134	0.356274	-5.2806	1.28762e-07	2.06096e-06
HSPG2	99.6256	-1.88102	0.493484	-3.8117	0.000138012	0.000594711
NPIPB13	1.06394	-1.87885	2.1946	-0.856123	0.39193	NA
CSPG5	1.61462	-1.87882	1.37586	-1.36556	0.172077	0.240763
LRP5	830.115	-1.87864	0.501682	-3.74469	0.000180619	0.000737225
LRRC73	1.63132	-1.87748	1.53298	-1.22473	0.220678	0.297183
PRX	12.8985	-1.87683	0.593828	-3.16057	0.00157462	0.00450395
ZNF628	55.4417	-1.87673	0.473494	-3.96357	7.38362e-05	0.000354376
IRF7	205.083	-1.87668	0.288218	-6.51132	7.4495e-11	4.62461e-09
CUL9	86.4853	-1.87646	0.345105	-5.43736	5.40764e-08	1.01901e-06
THBS3	23.7794	-1.87589	0.534816	-3.50753	0.000452282	0.0015837
EGR2	7.37195	-1.87333	0.645744	-2.90104	0.00371925	0.00928239
MAPK11	7.57121	-1.87316	0.741616	-2.52578	0.0115441	0.0242012
P2RY6	26.7081	-1.87265	0.613445	-3.05268	0.00226811	0.00613808
PSCA	6.44011	-1.87076	0.879229	-2.12772	0.0333601	0.0599876
PTP4A3	72.4957	-1.87052	0.511557	-3.65653	0.000255657	0.000986465
BOK	139.291	-1.86959	0.334952	-5.58165	2.38246e-08	5.37369e-07
GAA	184.872	-1.86682	0.365038	-5.11402	3.1537e-07	4.27519e-06
FAAP100	80.0694	-1.86641	0.427763	-4.36318	1.28187e-05	8.56624e-05
FSCN2	1.49545	-1.86509	1.31934	-1.41365	0.157463	0.223438
HOXD3	1.36729	-1.86431	1.76019	-1.05915	0.289531	0.373475
EHD2	4.25884	-1.8636	1.14227	-1.63149	0.102787	0.15658
MUC4	1.3854	-1.86199	1.62145	-1.14834	0.250826	0.330972
PUS1	69.1439	-1.86085	0.362755	-5.12977	2.90103e-07	3.99795e-06
GUK1	1302.63	-1.86051	0.24632	-7.55321	4.24653e-14	6.33878e-12
ANKS1B	3.40075	-1.85957	1.04709	-1.77594	0.0757436	0.121017
KIF26A	4.40203	-1.85839	0.969395	-1.91706	0.0552307	0.0921784
RAC3	78.0396	-1.85836	0.452413	-4.10767	3.99665e-05	0.000215214
RTN4R	66.3313	-1.85688	0.506769	-3.66416	0.000248152	0.000960547
SELENOM	91.9894	-1.85654	0.290868	-6.38276	1.73924e-10	9.32813e-09
TEF	17.2729	-1.85508	0.460107	-4.03185	5.53386e-05	0.000282325
ARID5A	24.5086	-1.85468	0.552432	-3.3573	0.000787068	0.00251644
FADS3	150.424	-1.85448	0.317301	-5.84455	5.07945e-09	1.50291e-07
PTK7	101.529	-1.8542	0.36788	-5.04024	4.6494e-07	5.89945e-06
SLC4A2	189.361	-1.85337	0.325506	-5.69382	1.24231e-08	3.17682e-07
POU6F1	5.94774	-1.85282	0.794558	-2.33188	0.0197069	0.0380587
SYNE4	2.35752	-1.8526	1.44685	-1.28043	0.200392	0.273866
HSPA6	5.23803	-1.85176	1.24663	-1.48541	0.137435	0.199304
SLC39A1	8.72158	-1.8509	0.597559	-3.09744	0.00195202	0.00539589
IDS	62.7044	-1.85033	0.418796	-4.41822	9.95172e-06	6.98777e-05
ACO2	308.732	-1.84952	0.382832	-4.83116	1.35742e-06	1.40776e-05
PNPLA6	390.308	-1.84949	0.337058	-5.48714	4.08485e-08	8.25986e-07
CYB5D1	6.1119	-1.84892	0.784379	-2.35718	0.0184142	0.0359861
MYO7B	199.035	-1.84867	0.230186	-8.03119	9.65325e-16	2.24988e-13
TOX2	15.8756	-1.84864	0.584229	-3.16424	0.00155488	0.00445664
ACKR3	5.8058	-1.8486	0.738366	-2.50364	0.0122923	0.025548
SPATA2L	8.98632	-1.8473	0.875274	-2.11054	0.0348117	0.0622273
COL6A2	1008.29	-1.84675	0.370434	-4.98537	6.18439e-07	7.36858e-06
ISOC2	736.807	-1.84651	0.277102	-6.66362	2.67156e-11	1.95074e-09
CORO6	3.59974	-1.84577	0.972596	-1.89777	0.0577262	0.0956403
GRIN3B	2.13877	-1.84501	1.50695	-1.22433	0.220827	0.297296
OVOL1	49.1594	-1.84169	0.384752	-4.7867	1.6955e-06	1.67969e-05
PMM1	122.906	-1.83921	0.327844	-5.61001	2.02316e-08	4.69069e-07
ARRDC2	28.0689	-1.83837	0.584274	-3.14642	0.0016528	0.00467877
CIC	35.5097	-1.83735	0.445569	-4.1236	3.72992e-05	0.000203165
WDR54	182.245	-1.83652	0.417121	-4.40285	1.06837e-05	7.39798e-05
LTBP3	307.655	-1.83638	0.417172	-4.40196	1.07277e-05	7.41893e-05
BRAT1	132.802	-1.836	0.301601	-6.08752	1.14672e-09	4.46748e-08
CMTM1	5.4821	-1.83404	0.791336	-2.31765	0.0204683	0.039386
IFRD2	545.868	-1.83401	0.255327	-7.18296	6.82189e-13	7.88077e-11
CTDSP1	276.53	-1.834	0.394942	-4.64371	3.42202e-06	2.9444e-05
ATG2A	261.604	-1.833	0.401384	-4.5667	4.95466e-06	3.98925e-05
PKP3	452.949	-1.83189	0.338143	-5.41749	6.04405e-08	1.11832e-06
MTHFR	24.3083	-1.83139	0.482091	-3.79884	0.000145372	0.000618997
ARAP1	130.402	-1.83101	0.387243	-4.72832	2.26382e-06	2.11626e-05
PDLIM4	51.4479	-1.83092	0.514872	-3.55607	0.000376449	0.00136419
TMEM183A	120.323	-1.83043	0.347542	-5.26678	1.38841e-07	2.18284e-06
STK19	21.5492	-1.82956	0.487937	-3.74958	0.000177132	0.000726521
SEMA3B	30.7482	-1.82916	0.574504	-3.1839	0.00145305	0.00420829
ITGBL1	50.0124	-1.82889	0.386555	-4.73126	2.23126e-06	2.08895e-05
GCHFR	2.77328	-1.82594	1.16072	-1.57311	0.115693	0.172773
HIP1R	45.7319	-1.82571	0.363228	-5.02634	4.99919e-07	6.23607e-06
TIMM13	184.421	-1.8247	0.309491	-5.89582	3.72818e-09	1.16813e-07
TNFSF10	6.45206	-1.82123	0.77686	-2.34434	0.0190606	0.0370376
HAGHL	42.0878	-1.82119	0.454806	-4.00432	6.2196e-05	0.000310513
APOL3	2.33995	-1.8191	1.3318	-1.36589	0.171972	0.240707
CA9	3.90272	-1.81837	1.05575	-1.72235	0.0850057	0.133578
ZNF524	30.7623	-1.81821	0.4084	-4.45204	8.50596e-06	6.17159e-05
C7orf57	4.37783	-1.81648	0.810523	-2.24112	0.0250183	0.046799
ATP8B3	23.6713	-1.81621	0.635388	-2.85843	0.00425749	0.010401
NPDC1	109.633	-1.8158	0.428166	-4.24087	2.22656e-05	0.000134088
NKX6.1	3.86227	-1.81505	1.04137	-1.74295	0.0813431	0.128633
ZBTB47	34.11	-1.81368	0.44724	-4.05527	5.00754e-05	0.000259661
E4F1	57.644	-1.81297	0.423006	-4.28594	1.81972e-05	0.000113338
GRN	2064.77	-1.80631	0.474577	-3.80614	0.000141152	0.000604904
CCDC22	99.7524	-1.80625	0.397382	-4.54538	5.48354e-06	4.33882e-05
S100A6	20745.9	-1.8057	0.417848	-4.32144	1.55014e-05	9.96996e-05
ATG4D	80.9006	-1.80436	0.413435	-4.36431	1.27527e-05	8.52798e-05
P4HTM	99.452	-1.80408	0.400981	-4.49917	6.82193e-06	5.18771e-05
TMEM102	45.6458	-1.80344	0.436135	-4.13505	3.54885e-05	0.00019482
NKPD1	2.62607	-1.8022	1.34283	-1.34209	0.179565	0.249663
COL8A2	1.19948	-1.80218	1.53746	-1.17218	0.241123	0.320204
FOXP3	5.00323	-1.80084	1.15114	-1.56439	0.117725	0.175373
CORO1B	632.991	-1.7999	0.387939	-4.63964	3.49018e-06	2.98949e-05
CYB561A3	141.256	-1.79909	0.312215	-5.76236	8.2945e-09	2.28142e-07
VAV1	22.9847	-1.79868	0.437118	-4.11487	3.87397e-05	0.000209893
WRAP73	138.988	-1.79848	0.252124	-7.13333	9.79698e-13	1.06683e-10
MAPK8IP3	38.4124	-1.79814	0.452028	-3.97794	6.95135e-05	0.00033877
GLI1	1.69702	-1.79748	1.28536	-1.39843	0.161985	0.228787
ANKRD2	2.90392	-1.79647	1.06071	-1.69365	0.0903315	0.140423
PRSS8	56.1267	-1.79595	0.562504	-3.19277	0.00140914	0.00410897
FLNC	330.302	-1.79523	0.19637	-9.14207	6.127e-20	3.53901e-17
LRRC45	52.7445	-1.79451	0.318605	-5.6324	1.77714e-08	4.20095e-07
TMEM187	41.8538	-1.79362	0.516098	-3.47534	0.000510203	0.00174557
GAMT	226.125	-1.79214	0.384652	-4.65913	3.17555e-06	2.76492e-05
PSMB8	156.836	-1.79171	0.225364	-7.95028	1.86093e-15	3.98749e-13
ILVBL	100.39	-1.79148	0.281627	-6.3612	2.00184e-10	1.04292e-08
ZNF821	5.30458	-1.79137	0.803255	-2.23014	0.025738	0.0479631
LMNTD2	4.35144	-1.79114	1.01819	-1.75914	0.0785531	0.12492
TP53I13	68.9608	-1.79111	0.387088	-4.62714	3.70757e-06	3.13129e-05
ITPR3	486.17	-1.791	0.338815	-5.28607	1.24973e-07	2.01001e-06
RASAL1	6.6465	-1.791	0.793228	-2.25786	0.0239544	0.0450694
LDLR	855.046	-1.78942	0.411312	-4.35053	1.35809e-05	8.9852e-05
DUSP23	78.0019	-1.78914	0.432104	-4.14052	3.46526e-05	0.000191259
LRCH4	66.8502	-1.78751	0.38113	-4.69003	2.73161e-06	2.44868e-05
CHST6	3.43792	-1.78718	1.02517	-1.7433	0.0812819	0.128551
CUL7	58.4851	-1.78679	0.419629	-4.25802	2.0625e-05	0.000125402
TRIB3	890.989	-1.78634	0.323506	-5.5218	3.35546e-08	7.10962e-07
OBSCN	34.3663	-1.78563	0.37016	-4.82393	1.40755e-06	1.45376e-05
PRR7	107.552	-1.78554	0.50616	-3.52761	0.000419327	0.00148853
FAM131B	42.9978	-1.78462	1.19847	-1.48908	0.136465	0.198027
KIFC2	22.0023	-1.78338	0.482105	-3.69915	0.00021632	0.000854284
LRRC71	1.28737	-1.78224	1.79607	-0.992301	0.321051	0.407059
GPSM1	28.3775	-1.78012	0.467246	-3.80981	0.000139074	0.000598314
ALOX15	10.0345	-1.77943	0.713822	-2.49282	0.0126733	0.0261924
LARGE2	139.431	-1.77831	0.374916	-4.74323	2.10342e-06	1.99173e-05
UPK3B	69.3111	-1.77807	0.339213	-5.24175	1.59064e-07	2.42614e-06
RABGGTA	185.91	-1.77721	0.305227	-5.82259	5.79419e-09	1.66976e-07
ZNF688	25.2132	-1.77697	0.492269	-3.60976	0.000306481	0.00114822
MIEF2	28.1018	-1.77672	0.368216	-4.82521	1.39853e-06	1.44587e-05
COL9A3	2.71828	-1.77622	1.09856	-1.61686	0.105909	0.16058
HDDC3	15.2344	-1.77611	0.52452	-3.38617	0.00070875	0.00230613
IDUA	9.76815	-1.77602	0.642862	-2.76267	0.005733	0.013409
GSDMD	312.399	-1.77586	0.332004	-5.34891	8.84838e-08	1.51288e-06
SIRPB2	4.9762	-1.77586	0.925392	-1.91903	0.0549801	0.0918293
CALHM2	6.0106	-1.77584	0.732346	-2.42486	0.0153143	0.0306308
RTP3	0.996046	-1.77533	2.05037	-0.865857	0.386569	NA
NEURL4	66.3653	-1.7753	0.342089	-5.18958	2.10773e-07	3.04361e-06
GTPBP6	66.5723	-1.77472	0.331417	-5.35495	8.55812e-08	1.47082e-06
LZTR1	16.402	-1.77422	0.541425	-3.27696	0.00104933	0.00319439
QTRT1	256.393	-1.77298	0.380328	-4.66173	3.13565e-06	2.74421e-05
B3GALT4	10.5167	-1.77248	0.707736	-2.50443	0.0122648	0.0254988
SOX8	1.7409	-1.77236	1.68918	-1.04924	0.294066	0.378333
PLCD1	110.071	-1.77143	0.423373	-4.1841	2.863e-05	0.00016321
SMO	70.7262	-1.77086	0.323177	-5.47952	4.26477e-08	8.55553e-07
TMEM161A	139.358	-1.77084	0.415376	-4.26323	2.01493e-05	0.0001233
REX1BD	55.3244	-1.77063	0.401562	-4.40936	1.03675e-05	7.23004e-05
SLC25A6	1807.18	-1.77041	0.361064	-4.90332	9.42315e-07	1.04149e-05
MXRA8	18.4796	-1.77017	0.563817	-3.13963	0.00169164	0.00476435
PANX2	11.5962	-1.76898	0.536706	-3.29599	0.000980746	0.00302022
ETFB	189.726	-1.76791	0.410582	-4.30587	1.66332e-05	0.000105325
SPSB2	22.002	-1.76739	0.3719	-4.75232	2.011e-06	1.92669e-05
SLC25A25	19.9	-1.76317	0.438515	-4.02078	5.80068e-05	0.000293123
RAPGEF3	12.6134	-1.76287	0.768846	-2.29287	0.0218552	0.0416926
NUDT8	125.128	-1.76233	0.353012	-4.99225	5.96794e-07	7.14915e-06
PLXNB2	279.506	-1.76171	0.328606	-5.36115	8.26917e-08	1.43603e-06
TESC	18.4086	-1.76137	0.940893	-1.87202	0.061204	0.100618
MGAM	1.16086	-1.76099	1.59688	-1.10277	0.270126	0.352864
MX2	103.545	-1.75966	0.353235	-4.98155	6.30764e-07	7.46854e-06
DUOX1	7.02879	-1.75877	0.671304	-2.61993	0.00879479	0.0193346
MRPL41	267.015	-1.75781	0.309847	-5.67318	1.40171e-08	3.46128e-07
CCDC61	5.73438	-1.75772	0.906519	-1.93898	0.0525043	0.0883383
GGN	2.63468	-1.75761	1.39231	-1.26237	0.206815	0.281222
CTIF	29.39	-1.75714	0.454137	-3.86919	0.000109197	0.000490591
PHLDA3	221.703	-1.75689	0.243642	-7.21095	5.55619e-13	6.59054e-11
CFAP53	4.69728	-1.75664	0.906426	-1.93799	0.0526245	0.0884622
CABIN1	124.37	-1.75619	0.31801	-5.52242	3.34366e-08	7.09594e-07
ZNF205	36.6805	-1.75612	0.366005	-4.79808	1.60194e-06	1.60982e-05
FBLN2	1.16342	-1.75549	1.86813	-0.939703	0.34737	0.434662
COQ8B	25.0861	-1.75511	0.530321	-3.30952	0.000934568	0.00290265
ZDHHC8	150.083	-1.75434	0.395014	-4.4412	8.94565e-06	6.42211e-05
MAP3K10	25.5904	-1.75257	0.416332	-4.20956	2.55872e-05	0.000149287
LRRIQ4	2.20523	-1.75167	1.2846	-1.36359	0.172697	0.241559
TIGD5	39.4578	-1.75112	0.307904	-5.68724	1.29106e-08	3.26078e-07
SDF4	574.335	-1.74941	0.251598	-6.95321	3.57059e-12	3.38824e-10
ABCA3	111.398	-1.74884	0.393535	-4.44393	8.83301e-06	6.3568e-05
TBL3	157.471	-1.74871	0.376994	-4.63856	3.50837e-06	2.99928e-05
GMPPB	103.941	-1.74788	0.299842	-5.82932	5.56522e-09	1.61739e-07
NIBAN2	343.355	-1.74714	0.298107	-5.86078	4.60701e-09	1.38471e-07
SYN2	6.04871	-1.74707	0.784413	-2.22723	0.0259317	0.0483037
CENPM	148.203	-1.74694	0.249885	-6.99097	2.73001e-12	2.68653e-10
NINJ1	264.527	-1.74661	0.412761	-4.23152	2.32116e-05	0.000138654
ROMO1	932.746	-1.74656	0.281815	-6.19753	5.73578e-10	2.46602e-08
LCAT	13.4145	-1.74613	0.569701	-3.065	0.00217671	0.00592817
CFD	25.6772	-1.74548	0.578456	-3.01748	0.00254886	0.00675475
KCNN4	157.249	-1.74405	0.543919	-3.20645	0.00134384	0.00393843
CRELD2	196.466	-1.74401	0.206681	-8.43817	3.22346e-17	9.73265e-15
DDAH2	125.295	-1.74373	0.283113	-6.15913	7.3144e-10	2.9899e-08
SARM1	30.4071	-1.74341	0.393417	-4.43144	9.36062e-06	6.67145e-05
SLC2A6	66.8779	-1.7428	0.486451	-3.58268	0.000340082	0.00125083
CLCN1	2.41008	-1.73907	1.52899	-1.1374	0.255372	0.33587
PITPNM1	168.592	-1.73724	0.411998	-4.21661	2.47997e-05	0.000145652
GBA2	286.191	-1.73541	0.499591	-3.47365	0.000513427	0.00175479
NEIL1	11.8757	-1.73389	0.519701	-3.33633	0.000848924	0.0026814
SBNO2	158.731	-1.73285	0.354913	-4.88247	1.04767e-06	1.13526e-05
SCN1B	9.96861	-1.73212	0.632596	-2.73812	0.00617922	0.0142866
NDUFV2	3.78915	-1.73117	1.1458	-1.51088	0.130819	0.191255
MIB2	91.6449	-1.7304	0.370432	-4.6713	2.993e-06	2.64375e-05
ATP2A3	37.4496	-1.73017	0.467674	-3.69952	0.000216004	0.000853289
NR1H2	307.224	-1.73013	0.352934	-4.90214	9.47979e-07	1.04514e-05
HES7	1.13766	-1.73011	1.94235	-0.890733	0.373072	0.460748
TM7SF2	186.663	-1.72943	0.473767	-3.65038	0.000261856	0.00100651
FAHD2B	28.7346	-1.72933	0.483136	-3.57938	0.000344408	0.00126499
PGAP6	194.828	-1.72895	0.344454	-5.01939	5.18357e-07	6.42986e-06
EPHB2	72.5513	-1.72884	0.280897	-6.15473	7.52056e-10	3.06474e-08
X.46	52.0563	-1.72751	0.594342	-2.90659	0.00365391	0.00915028
PHLDB1	40.9273	-1.72681	0.320249	-5.39209	6.96419e-08	1.25705e-06
TLE6	8.13734	-1.72668	0.700524	-2.46484	0.0137074	0.0279385
HRAS	212.065	-1.72399	0.342188	-5.03813	4.70094e-07	5.94781e-06
AP5Z1	108.24	-1.72337	0.341085	-5.05262	4.358e-07	5.61553e-06
FZR1	174.315	-1.72302	0.356146	-4.83798	1.31168e-06	1.36887e-05
ALOX12	2.18097	-1.72299	1.32558	-1.2998	0.19367	0.266237
PPFIA3	123.354	-1.72295	0.405482	-4.24914	2.14596e-05	0.000129646
APOL1	1.47997	-1.72239	1.65116	-1.04314	0.296884	0.381184
CUBN	2.984	-1.7222	1.20457	-1.42972	0.152797	0.217778
CBX6	165.89	-1.72214	0.461751	-3.72958	0.000191798	0.000774009
SH2B1	56.4876	-1.72175	0.294756	-5.84126	5.18071e-09	1.52946e-07
PRMT7	96.6069	-1.72137	0.320612	-5.36902	7.91643e-08	1.37837e-06
AJM1	14.3748	-1.72094	0.629165	-2.73528	0.00623275	0.0143954
NUDT18	5.87602	-1.72079	0.816843	-2.10663	0.0351494	0.0627208
NDUFA4L2	4.69928	-1.72028	1.03732	-1.65839	0.0972382	0.149308
YIF1B	171.998	-1.72017	0.293148	-5.86792	4.41309e-09	1.32943e-07
DDX28	55.0114	-1.72011	0.388937	-4.4226	9.75207e-06	6.90189e-05
TAP1	97.5756	-1.71925	0.215334	-7.98409	1.41565e-15	3.24258e-13
SBF1	144.397	-1.71898	0.386639	-4.44596	8.75001e-06	6.3039e-05
ARRDC1	116.938	-1.71633	0.465034	-3.69077	0.000223573	0.000877451
PLA2G6	7.12872	-1.71562	0.725499	-2.36474	0.0180425	0.0353219
SHF	5.13302	-1.71536	0.800384	-2.14317	0.0320996	0.0580353
TRIP6	14.3304	-1.71508	0.569745	-3.01027	0.00261019	0.0068898
MZT2A	117.289	-1.71501	0.298402	-5.74732	9.06684e-09	2.45451e-07
DDIT3	81.9403	-1.71449	0.266871	-6.42442	1.32374e-10	7.45164e-09
DHRS13	2.18328	-1.71421	1.24734	-1.37429	0.169351	0.237603
KRT3	2.63876	-1.71361	1.41663	-1.20964	0.226418	0.303804
SOWAHD	2.56619	-1.71331	1.44392	-1.18657	0.235398	0.31395
SYT8	4.01317	-1.71185	0.883462	-1.93766	0.0526649	0.0885188
TNFRSF14	49.8113	-1.71162	0.356622	-4.79953	1.59036e-06	1.60182e-05
MOB2	64.4495	-1.71148	0.375787	-4.55438	5.25412e-06	4.19477e-05
TPGS1	10.9359	-1.71137	0.676232	-2.53074	0.0113822	0.0239222
TSPEAR	10.1277	-1.70966	0.67422	-2.53577	0.0112201	0.0236433
MCM2	301.942	-1.70913	0.345466	-4.94731	7.52478e-07	8.67014e-06
SDCBP2	7.74382	-1.7066	0.857042	-1.99126	0.0464518	0.0795556
HBZ	1.0679	-1.70477	2.37719	-0.717135	0.473291	NA
C4orf48	157.109	-1.70398	0.4976	-3.4244	0.000616159	0.00205361
CARD10	31.7393	-1.7038	0.419949	-4.05715	4.96754e-05	0.000257889
NPIPB11	9.89651	-1.70222	0.630817	-2.69844	0.00696662	0.015833
SLCO2A1	1.0135	-1.701	1.88719	-0.901338	0.367409	NA
CHPF2	75.7572	-1.70005	0.356551	-4.76805	1.86014e-06	1.81305e-05
SCAND1	227.7	-1.6995	0.375783	-4.52257	6.10922e-06	4.73912e-05
UNC93B1	154.265	-1.69938	0.339586	-5.00427	5.60751e-07	6.84076e-06
PLEKHF1	56.8465	-1.69925	0.336883	-5.04403	4.5582e-07	5.82755e-06
PKMYT1	63.9872	-1.69757	0.352377	-4.8175	1.45369e-06	1.4936e-05
CHD5	5.79508	-1.69674	1.07844	-1.57332	0.115644	0.172731
BMP1	66.3456	-1.69609	0.295837	-5.73319	9.85585e-09	2.61455e-07
ELMO3	6.61302	-1.69492	0.7696	-2.20233	0.0276418	0.0509959
OASL	122.427	-1.6935	0.259948	-6.51476	7.28045e-11	4.5623e-09
DCST2	1.07509	-1.69314	1.85673	-0.911894	0.361824	NA
FASTK	376.059	-1.69257	0.300828	-5.62637	1.84038e-08	4.32734e-07
RTL9	2.84441	-1.69246	1.09942	-1.53941	0.123703	0.182782
KIAA1755	4.17663	-1.69184	1.15969	-1.45888	0.144598	0.207877
WASH6P	11.5997	-1.69154	0.513708	-3.29281	0.000991919	0.00304897
PDGFB	248.517	-1.68985	0.457285	-3.69541	0.000219536	0.000864671
IRAG1	0.866445	-1.68961	1.84585	-0.915356	0.360005	NA
AFAP1L2	6.85306	-1.68943	0.645534	-2.6171	0.00886791	0.0194648
RAVER1	134.392	-1.68864	0.397096	-4.25248	2.11418e-05	0.000128075
ACTR1B	225.239	-1.68856	0.308927	-5.46589	4.606e-08	9.11933e-07
COLQ	1.63958	-1.68825	1.77829	-0.949368	0.342433	0.42978
TNS1	1.44708	-1.68739	1.46128	-1.15474	0.248198	0.328221
ARID3A	15.7428	-1.68721	0.539787	-3.1257	0.00177385	0.00496222
JMJD7.PLA2G4B	1.58775	-1.68692	1.33321	-1.26531	0.205762	0.279961
ADAMTS14	7.63047	-1.68631	0.744561	-2.26483	0.0235228	0.0443574
CHAC1	35.2464	-1.68576	0.500925	-3.3653	0.0007646	0.00246128
ZNF76	107.948	-1.68571	0.356673	-4.7262	2.2876e-06	2.12969e-05
VPS51	208.195	-1.68543	0.344292	-4.89534	9.81373e-07	1.07393e-05
PYGB	1134.9	-1.6853	0.45032	-3.74246	0.00018223	0.000742615
SHC3	10.5673	-1.68467	0.668707	-2.5193	0.0117589	0.0245894
PLOD3	332.98	-1.68445	0.317409	-5.30688	1.11516e-07	1.8358e-06
INTS1	378.362	-1.68434	0.463153	-3.63667	0.000276185	0.00105434
FOXD4	3.75553	-1.68413	1.07301	-1.56955	0.11652	0.173832
DDR1	315.253	-1.68248	0.393571	-4.27491	1.91218e-05	0.000118155
MSTO1	70.0586	-1.68241	0.345355	-4.87153	1.10737e-06	1.19025e-05
FBXO15	10.7114	-1.68218	0.599269	-2.80704	0.00499983	0.0119187
PSMB9	29.6441	-1.68191	0.367336	-4.57867	4.67934e-06	3.8068e-05
LYPLA2	139.291	-1.68173	0.374937	-4.48538	7.27836e-06	5.43219e-05
FLYWCH1	33.2034	-1.68145	0.482606	-3.48411	0.000493777	0.00169724
ADAMTS7	11.794	-1.68128	0.567628	-2.96194	0.00305708	0.00786013
SPOCD1	26.3917	-1.68101	0.39936	-4.20927	2.562e-05	0.000149347
DUSP9	20.1008	-1.68037	0.397159	-4.23098	2.32674e-05	0.000138862
HYAL2	121.663	-1.68034	0.463125	-3.62827	0.000285323	0.00108425
TMEM262	1.1436	-1.68027	1.99801	-0.840972	0.400364	0.487742
SAC3D1	156.31	-1.67972	0.303305	-5.53805	3.05855e-08	6.62853e-07
ZER1	237.818	-1.67872	0.369043	-4.54886	5.39372e-06	4.2805e-05
HOXC5	1.61915	-1.67781	1.33459	-1.25717	0.208691	0.283238
UQCRC1	1512.51	-1.67765	0.279503	-6.00227	1.94572e-09	7.00514e-08
APOBEC3F	12.4456	-1.67481	0.590122	-2.83808	0.0045386	0.0109768
FIS1	156.501	-1.67443	0.317822	-5.26845	1.37577e-07	2.17068e-06
MIER2	18.7006	-1.67439	0.635085	-2.63649	0.00837697	0.0185418
ZDHHC12	163.244	-1.67438	0.432244	-3.8737	0.000107195	0.000483029
DLEC1	1.24519	-1.67261	1.94706	-0.859045	0.390316	0.478132
STK16	120.89	-1.67255	0.370239	-4.5175	6.25751e-06	4.83039e-05
MYDGF	950.287	-1.67244	0.14242	-11.743	7.66843e-32	1.69792e-28
PCK2	92.4468	-1.67163	0.317832	-5.25949	1.44458e-07	2.25102e-06
POLR2E	574.806	-1.6712	0.303967	-5.49797	3.8418e-08	7.86415e-07
STARD3	209.73	-1.67103	0.383418	-4.35823	1.31117e-05	8.7182e-05
HOXB8	3.87949	-1.67087	0.944677	-1.76872	0.0769398	0.122662
AARSD1	1.88553	-1.67053	1.52768	-1.09351	0.27417	0.357233
MANF	1501.29	-1.66997	0.296156	-5.63882	1.71217e-08	4.08369e-07
TMED3	424.898	-1.66963	0.202471	-8.24625	1.63449e-16	4.34283e-14
CCDC124	350.464	-1.66938	0.300076	-5.56317	2.64911e-08	5.87536e-07
NPHP4	88.776	-1.66863	0.332478	-5.01878	5.20005e-07	6.43828e-06
MZT2B	140.075	-1.66814	0.273098	-6.10821	1.00752e-09	4.01948e-08
GPC1	156.925	-1.66813	0.290491	-5.74243	9.33248e-09	2.50469e-07
FBXL6	168.628	-1.66799	0.316953	-5.26259	1.42043e-07	2.22577e-06
TRAF2	39.8491	-1.66795	0.433831	-3.8447	0.000120702	0.000533443
BTBD19	2.20773	-1.6649	1.08669	-1.53208	0.125503	0.184907
D2HGDH	20.0869	-1.66455	0.495558	-3.35894	0.000782422	0.0025059
SMIM29	91.3672	-1.66199	0.416061	-3.99459	6.48069e-05	0.000321254
FKBP10	274.413	-1.66055	0.286244	-5.80118	6.58504e-09	1.88134e-07
CCL22	2.52312	-1.66049	1.30623	-1.27121	0.203654	0.277634
AIM2	1.82805	-1.6604	1.40785	-1.17939	0.238243	0.317209
KCNF1	2.1308	-1.6601	1.13402	-1.46391	0.14322	0.206275
FBXL15	22.1181	-1.65731	0.556134	-2.98006	0.0028819	0.00748066
SPHK2	18.5226	-1.65695	0.437286	-3.78916	0.000151158	0.000638719
TGFBR3L	34.4935	-1.65688	0.578094	-2.8661	0.00415559	0.0101877
FCGBP	1.18032	-1.65647	2.09249	-0.791626	0.428579	0.515695
TRANK1	16.2928	-1.65562	0.564782	-2.93144	0.00337392	0.00855556
KEAP1	430.483	-1.6555	0.346735	-4.77452	1.80134e-06	1.76741e-05
FAM3B	5.51627	-1.65549	0.832455	-1.98868	0.0467366	0.0799505
CACFD1	12.0035	-1.65524	0.55364	-2.98975	0.00279209	0.00728074
AZIN2	12.8997	-1.65415	0.470013	-3.51938	0.000432557	0.00152833
APRT	410.841	-1.65357	0.353314	-4.68016	2.86645e-06	2.54041e-05
FCGRT	140.954	-1.65241	0.361374	-4.57259	4.81739e-06	3.9e-05
DIPK1B	18.7236	-1.65217	0.477368	-3.46099	0.000538193	0.00182815
DHX38	107.513	-1.65119	0.326824	-5.05225	4.36645e-07	5.62096e-06
ADAMTS15	23.6689	-1.65086	0.504956	-3.26932	0.00107806	0.00326839
TOE1	96.5639	-1.65068	0.334863	-4.92943	8.24703e-07	9.26135e-06
FAM3A	148.99	-1.64999	0.339411	-4.86133	1.166e-06	1.2432e-05
SSC4D	4.24842	-1.64923	0.91817	-1.79622	0.0724601	0.116415
ERBB2	190.384	-1.64731	0.399252	-4.126	3.69131e-05	0.000201227
AGTRAP	199.319	-1.64728	0.303417	-5.42909	5.66437e-08	1.05838e-06
APEH	608.65	-1.64668	0.333516	-4.93733	7.91987e-07	8.98511e-06
VPS28	1442.82	-1.64648	0.36773	-4.47743	7.55482e-06	5.6133e-05
DHDH	5.52568	-1.64637	0.702601	-2.34325	0.0191167	0.0371077
SHARPIN	630.017	-1.64587	0.373893	-4.402	1.0726e-05	7.41893e-05
ERFE	11.1399	-1.64482	0.693339	-2.37232	0.0176767	0.0347235
OBSL1	483.912	-1.64442	0.391531	-4.19998	2.66934e-05	0.000154452
DENND2A	19.9926	-1.6444	0.412152	-3.98978	6.61337e-05	0.000325885
PIDD1	42.983	-1.64405	0.409934	-4.01051	6.05865e-05	0.000303962
APBB1	116.678	-1.64286	0.247631	-6.63429	3.26076e-11	2.27995e-09
DCAF15	257.802	-1.64281	0.388387	-4.22982	2.33878e-05	0.000139268
ARTN	30.7366	-1.64279	0.407867	-4.02776	5.63101e-05	0.000285963
BEX2	8.83576	-1.64269	0.596975	-2.75168	0.00592896	0.013792
DZIP1L	4.80409	-1.64137	0.979239	-1.67617	0.0937041	0.144818
KLHL35	18.9547	-1.64112	0.594292	-2.76148	0.00575406	0.013444
LUM	3.21848	-1.64112	1.06812	-1.53645	0.124428	0.183608
FAXDC2	1.79427	-1.64003	1.33735	-1.22633	0.220076	0.296462
NCLN	309.606	-1.63846	0.265442	-6.1726	6.71777e-10	2.79767e-08
PSMA7	1500.76	-1.63842	0.274172	-5.97588	2.28852e-09	7.93811e-08
GATD1	148.345	-1.63838	0.377177	-4.34379	1.40043e-05	9.2057e-05
GPRC5C	442.074	-1.63784	0.453684	-3.6101	0.000306081	0.00114732
B9D1	180.478	-1.63595	0.288698	-5.66666	1.45611e-08	3.56302e-07
SIDT2	192.331	-1.63564	0.384265	-4.25655	2.07603e-05	0.000126052
ADAM15	1207.09	-1.63535	0.315793	-5.17855	2.23618e-07	3.20258e-06
CRIP2	463.034	-1.63519	0.452446	-3.61412	0.000301366	0.00113225
TSPAN4	272.975	-1.63431	0.351248	-4.65287	3.27343e-06	2.83861e-05
ACSF3	96.8863	-1.63424	0.263282	-6.2072	5.39376e-10	2.3417e-08
TEDC2	33.2635	-1.63399	0.345253	-4.73273	2.21518e-06	2.0783e-05
SEMA4A	55.9196	-1.63371	0.404979	-4.03406	5.48203e-05	0.000280218
CTSE	1.03988	-1.63358	1.91522	-0.852949	0.393687	NA
ZDHHC1	29.3445	-1.63252	0.494542	-3.30106	0.000963191	0.00297305
MC5R	1.18572	-1.63239	1.89243	-0.862589	0.388363	0.476356
CARMIL3	1.10958	-1.63226	1.86063	-0.877259	0.380346	0.467791
ORAI1	340.605	-1.63162	0.376013	-4.33925	1.4297e-05	9.36416e-05
NT5DC4	2.28131	-1.63089	1.8082	-0.901942	0.367088	0.454879
ZNF500	17.1908	-1.63035	0.465598	-3.50163	0.000462427	0.00161073
CRYBA2	6.38291	-1.62985	0.840696	-1.93869	0.0525391	0.0883633
RGS14	35.8946	-1.6295	0.374315	-4.35329	1.34111e-05	8.89055e-05
SLC66A2	116.956	-1.62872	0.379125	-4.296	1.73908e-05	0.000109237
CD22	1.14208	-1.62867	1.72698	-0.943073	0.345644	0.43291
FDXR	62.7645	-1.62846	0.408347	-3.98794	6.66495e-05	0.000327819
APCDD1L	18.1967	-1.6279	0.592245	-2.7487	0.00598325	0.0138988
HSD11B1L	16.7574	-1.62715	0.436797	-3.7252	0.000195163	0.000786393
GBP1	19.0416	-1.62664	0.552047	-2.94656	0.00321331	0.00819213
ZBTB22	59.5205	-1.6266	0.437632	-3.71683	0.000201742	0.000808
HTRA2	91.0401	-1.62488	0.340662	-4.76977	1.84435e-06	1.80031e-05
PEX16	62.9485	-1.62482	0.344333	-4.71875	2.37301e-06	2.19536e-05
KLHL22	54.8734	-1.62468	0.348581	-4.66082	3.1495e-06	2.75452e-05
PPP1R12C	128.956	-1.62454	0.27403	-5.92834	3.0602e-09	9.86766e-08
HTR2B	0.994058	-1.62403	1.89768	-0.855799	0.392109	NA
SIRT7	68.4686	-1.62292	0.275342	-5.89422	3.76456e-09	1.17676e-07
CNKSR2	6.83176	-1.6228	0.875806	-1.85292	0.0638936	0.10451
HSH2D	61.8671	-1.62188	0.276363	-5.86866	4.3932e-09	1.32645e-07
CTSZ	466.754	-1.62152	0.263844	-6.14574	7.95914e-10	3.22369e-08
P2RY2	290.106	-1.62053	0.375949	-4.31049	1.6289e-05	0.000103714
PINK1	81.9818	-1.62039	0.317744	-5.09968	3.40232e-07	4.57488e-06
KLK8	2.7873	-1.62029	1.08513	-1.49318	0.13539	0.196725
RIPK4	396.504	-1.6199	0.355881	-4.5518	5.31898e-06	4.23891e-05
MFSD2A	29.9287	-1.61833	0.404069	-4.00507	6.19988e-05	0.000309761
IP6K1	231.742	-1.61832	0.305532	-5.29672	1.17903e-07	1.91484e-06
STXBP5L	1.48233	-1.61782	1.76194	-0.918205	0.358512	0.445958
ACAA1	146.552	-1.61724	0.327089	-4.94433	7.64077e-07	8.76577e-06
CASKIN2	138.516	-1.61707	0.356042	-4.5418	5.57766e-06	4.39497e-05
MRPS24	10.9884	-1.61681	0.551306	-2.93269	0.00336038	0.0085261
GSN	129.664	-1.61642	0.391702	-4.12665	3.68088e-05	0.000200741
OR8D1	0.878312	-1.61587	2.34917	-0.687848	0.491549	NA
RPLP1	5427.9	-1.6155	0.32854	-4.91722	8.77814e-07	9.77515e-06
TRPV6	18.9699	-1.61523	0.568555	-2.84094	0.00449807	0.0108906
P3H4	73.0224	-1.61465	0.416837	-3.87359	0.000107245	0.000483029
ITPKC	21.55	-1.61415	0.464915	-3.47192	0.000516743	0.00176567
C19orf25	83.5156	-1.61405	0.386042	-4.18103	2.90195e-05	0.000165107
TMIE	8.94577	-1.6138	0.656713	-2.45739	0.0139951	0.0284028
CCDC85C	96.2423	-1.61378	0.270167	-5.97328	2.32531e-09	8.04474e-08
UCKL1	390.596	-1.61351	0.359679	-4.48596	7.2586e-06	5.42354e-05
EPHB3	35.4591	-1.61334	0.551046	-2.92778	0.00341396	0.0086373
ANKRD9	78.3522	-1.61303	0.300044	-5.37598	7.61673e-08	1.33847e-06
NFATC4	33.1743	-1.61207	0.40005	-4.02966	5.58578e-05	0.000284427
MSX1	24.0116	-1.61187	0.528153	-3.05191	0.00227394	0.00614758
SQSTM1	359.014	-1.6112	0.303071	-5.31625	1.05926e-07	1.76043e-06
TRAPPC6A	44.8615	-1.61111	0.545495	-2.95348	0.00314215	0.00805237
WNT16	1.02662	-1.61069	1.93255	-0.833456	0.404588	NA
SGSM3	0.887104	-1.61036	2.13312	-0.754929	0.450292	NA
PROB1	6.11213	-1.61032	0.720675	-2.23446	0.0254525	0.0474911
PTCH1	18.5908	-1.60995	0.474824	-3.39062	0.000697342	0.00227661
DOCK6	167.011	-1.60984	0.377378	-4.26584	1.99152e-05	0.000122149
IGSF9	130.853	-1.60968	0.334816	-4.80765	1.52714e-06	1.54989e-05
MAN1B1	128.957	-1.60924	0.375691	-4.28342	1.84039e-05	0.000114197
CPLX1	9.91987	-1.60824	0.588088	-2.7347	0.00624376	0.0144133
PPFIBP2	9.30869	-1.60805	0.70357	-2.28556	0.0222803	0.0423756
GOLGA7B	5.08991	-1.60736	0.84546	-1.90116	0.0572804	0.0950144
RPL7A	1892.67	-1.60693	0.405721	-3.96069	7.47341e-05	0.000357395
PTAFR	32.4876	-1.60514	0.383459	-4.18594	2.83993e-05	0.000162064
IKZF3	0.940166	-1.60512	2.00895	-0.798983	0.4243	NA
SLC7A7	8.45286	-1.60473	0.658392	-2.43734	0.0147957	0.0297234
TRAF4	335.139	-1.60429	0.324362	-4.94598	7.57621e-07	8.71778e-06
CDAN1	53.3428	-1.6041	0.318549	-5.03563	4.76282e-07	6.0065e-06
PCDHGA1	1.2134	-1.60302	1.89726	-0.844913	0.398159	0.485904
ZNF574	106.096	-1.60288	0.379027	-4.22894	2.348e-05	0.000139603
UTS2B	1.00358	-1.60248	2.04888	-0.782123	0.434142	NA
RNF123	106.087	-1.60188	0.414575	-3.86391	0.000111585	0.00049963
DOK7	17.0857	-1.60122	0.569438	-2.81192	0.00492461	0.0117689
EGFL7	19.9373	-1.60066	0.511742	-3.12786	0.00176083	0.00492892
MCRIP1	42.2511	-1.60042	0.440266	-3.63511	0.000277861	0.00105953
LDB3	6.1129	-1.59973	0.961539	-1.66371	0.0961695	0.147906
USP20	61.5606	-1.59965	0.393613	-4.06403	4.82321e-05	0.000251378
PLXND1	44.0481	-1.59805	0.397691	-4.01831	5.8617e-05	0.000295756
ALKBH7	144.429	-1.59797	0.38379	-4.16365	3.13197e-05	0.000176231
ZSWIM8	268.886	-1.59679	0.328928	-4.85453	1.20673e-06	1.2774e-05
MVK	122.469	-1.59657	0.35248	-4.52954	5.91116e-06	4.60855e-05
LLGL2	230.385	-1.59592	0.421946	-3.78228	0.000155401	0.000653531
RHBG	4.19988	-1.59557	0.945208	-1.68806	0.091399	0.141718
ARHGAP45	40.2968	-1.59544	0.45564	-3.50153	0.000462587	0.00161087
DDOST	1001.02	-1.5945	0.208688	-7.64062	2.16185e-14	3.5457e-12
COPE	1235.65	-1.59421	0.360633	-4.42057	9.84403e-06	6.9415e-05
ZNF219	24.7546	-1.59405	0.547906	-2.90934	0.0036219	0.00908552
UPF1	465.235	-1.59296	0.292782	-5.44078	5.30471e-08	1.00361e-06
INSL3	4.29019	-1.59263	0.899246	-1.77107	0.076549	0.122142
KIAA0895L	23.6063	-1.59228	0.530589	-3.00098	0.00269115	0.00706281
TMEM63C	19.0351	-1.59214	0.439448	-3.62304	0.000291159	0.00110219
RNF224	2.55691	-1.59197	1.17563	-1.35414	0.175691	0.244968
FUOM	21.6462	-1.59185	0.425773	-3.73873	0.000184955	0.000751877
EEF2	5872.37	-1.58939	0.320531	-4.95863	7.09907e-07	8.28745e-06
EVI5L	128.554	-1.58939	0.31392	-5.06305	4.12596e-07	5.3581e-06
NLGN2	161.218	-1.58851	0.395848	-4.01294	5.99679e-05	0.0003012
ABCD4	47.1886	-1.5882	0.363239	-4.37233	1.22927e-05	8.31083e-05
KDM4B	114.786	-1.58731	0.445502	-3.56298	0.000366674	0.0013324
ORAI2	65.0546	-1.58691	0.359533	-4.4138	1.0157e-05	7.107e-05
PLCB3	194.293	-1.58554	0.3593	-4.41287	1.0201e-05	7.13268e-05
KRT85	88.4025	-1.58497	0.314179	-5.04479	4.54029e-07	5.81656e-06
UBA7	13.475	-1.58493	0.542423	-2.92195	0.00347846	0.00877498
SERINC2	2590.73	-1.58478	0.365905	-4.33114	1.48342e-05	9.64623e-05
ASPHD2	10.0361	-1.5842	0.553894	-2.86012	0.00423477	0.0103627
INHA	9.21162	-1.58355	0.794115	-1.99411	0.0461402	0.0791749
TRMT2A	44.3525	-1.58316	0.397498	-3.98281	6.8104e-05	0.00033386
WHRN	35.3589	-1.58276	0.452935	-3.49445	0.000475035	0.00164688
ILK	4.08803	-1.58252	1.10827	-1.42792	0.153316	0.218424
ABCA7	29.5201	-1.58241	0.369262	-4.28533	1.8247e-05	0.000113488
SLC27A5	93.7133	-1.58139	0.37038	-4.26966	1.95773e-05	0.000120577
SPINT2	303.51	-1.58061	0.290807	-5.43527	5.47142e-08	1.02957e-06
NISCH	196.941	-1.58048	0.355801	-4.44204	8.91111e-06	6.40606e-05
EXOSC5	46.881	-1.57988	0.354879	-4.45188	8.51208e-06	6.17228e-05
GNG10	6.30339	-1.57966	0.74202	-2.12886	0.0332661	0.059866
STUB1	100.297	-1.57958	0.316335	-4.99338	5.93323e-07	7.11399e-06
P3H3	3.7018	-1.57953	0.922589	-1.71207	0.0868842	0.136
SH3BP5	14.0365	-1.57897	0.702902	-2.24635	0.0246813	0.04626
AP3B2	3.45872	-1.57865	1.16674	-1.35304	0.176042	0.245328
TMEM141	33.7996	-1.57849	0.44163	-3.57424	0.000351249	0.0012862
TRAF7	377.266	-1.57818	0.367297	-4.29673	1.73338e-05	0.000109034
RPS21	9607.58	-1.57812	0.33409	-4.72362	2.31681e-06	2.14936e-05
UNC13D	207.002	-1.57808	0.284144	-5.55381	2.79512e-08	6.15331e-07
UBTD1	75.0749	-1.57805	0.449052	-3.51418	0.000441115	0.00155032
SPR	240.303	-1.57718	0.35695	-4.4185	9.93896e-06	6.9825e-05
ELFN2	117.692	-1.57701	0.381642	-4.13217	3.59355e-05	0.00019703
CYB561D1	55.3849	-1.57596	0.423557	-3.72077	0.000198612	0.000797391
KDM8	11.4729	-1.57522	0.655333	-2.40369	0.0162307	0.0322164
TMEM8B	20.7863	-1.57521	0.601523	-2.6187	0.00882647	0.0193946
LMF1	56.4297	-1.5752	0.406754	-3.87261	0.000107678	0.000484422
CBLC	89.1831	-1.57494	0.443034	-3.55489	0.000378142	0.00136995
DHX34	104.312	-1.57464	0.353099	-4.4595	8.2153e-06	6.00331e-05
PRKCZ	107.956	-1.57435	0.266992	-5.89661	3.71053e-09	1.16758e-07
RPL3	4163.9	-1.57389	0.304843	-5.16296	2.43078e-07	3.44274e-06
UBE2O	204.037	-1.57388	0.373465	-4.21425	2.50608e-05	0.000146796
LYG1	4.04437	-1.57331	1.10269	-1.42679	0.15364	0.218815
CDK10	94.5256	-1.57202	0.308604	-5.09396	3.50663e-07	4.6914e-06
EFEMP2	6.19815	-1.57145	0.699957	-2.24506	0.0247643	0.0463763
PCDHGA4	1.19046	-1.57082	1.52078	-1.0329	0.301652	0.386116
MYO15A	1.14068	-1.56995	1.81761	-0.863744	0.387728	0.475737
DUS3L	131.36	-1.56991	0.250927	-6.25644	3.93861e-10	1.82315e-08
GMPR	40.2317	-1.56987	0.364682	-4.30475	1.67174e-05	0.000105707
YDJC	105.565	-1.56958	0.31098	-5.04722	4.48285e-07	5.75963e-06
INF2	329.461	-1.5692	0.327772	-4.78749	1.68876e-06	1.67552e-05
ARHGEF40	12.676	-1.56901	0.610554	-2.56981	0.0101754	0.0218103
PLEKHH3	13.5682	-1.56876	0.516416	-3.03779	0.00238317	0.0064025
LMNA	958.719	-1.56809	0.287984	-5.44505	5.1792e-08	9.84513e-07
RASSF7	52.782	-1.5679	0.379466	-4.13186	3.59841e-05	0.000197134
DGKQ	56.499	-1.56789	0.312897	-5.01087	5.41851e-07	6.65108e-06
CHMP6	21.337	-1.5664	0.459369	-3.40988	0.000649906	0.00214616
KATNB1	193.478	-1.56606	0.328227	-4.77128	1.83061e-06	1.7912e-05
LLGL1	287.304	-1.56564	0.336479	-4.653	3.27143e-06	2.83861e-05
STEAP3	244.404	-1.56533	0.287011	-5.45389	4.92786e-08	9.54324e-07
ITPKA	5.55665	-1.56474	0.758246	-2.06364	0.0390523	0.0685985
ZP3	43.007	-1.56395	0.535312	-2.92156	0.00348281	0.00878304
ANKS3	26.3542	-1.56356	0.369379	-4.23293	2.30662e-05	0.000137847
AMH	3.00084	-1.56348	1.02466	-1.52585	0.127047	0.186871
TSTD1	31.0501	-1.56317	0.424083	-3.68599	0.000227811	0.000891975
TMEM184B	499.565	-1.56316	0.433298	-3.60759	0.00030905	0.00115524
ENGASE	30.528	-1.56285	0.492294	-3.17463	0.00150027	0.00433002
GPR108	481.091	-1.56269	0.359618	-4.34541	1.39015e-05	9.16432e-05
UQCC3	110.877	-1.56264	0.316446	-4.93809	7.88912e-07	8.96553e-06
CD320	892.453	-1.56213	0.298875	-5.2267	1.72559e-07	2.58159e-06
ARHGAP22	26.5705	-1.56116	0.427216	-3.65427	0.000257913	0.000993441
B3GNT9	16.3638	-1.5611	0.470586	-3.31736	0.000908736	0.00283393
CRB3	71.8024	-1.56012	0.439441	-3.55024	0.000384882	0.00138606
P2RX7	8.14955	-1.5598	0.623732	-2.50076	0.0123928	0.0257251
ATP8B2	72.5887	-1.55905	0.282049	-5.5276	3.24648e-08	6.95637e-07
ITGB5	116.472	-1.55895	0.265185	-5.87872	4.13461e-09	1.26563e-07
PUF60	1482.28	-1.55805	0.288187	-5.40637	6.43151e-08	1.18015e-06
ELF3	153.289	-1.55696	0.415913	-3.74348	0.000181492	0.000740061
NTN1	3.93675	-1.55641	0.920068	-1.69163	0.0907174	0.140907
WIPI1	112.998	-1.55604	0.203786	-7.63567	2.24643e-14	3.63949e-12
GALK1	101.429	-1.55586	0.299005	-5.20344	1.95633e-07	2.86231e-06
CILP2	4.38857	-1.55495	0.818773	-1.89913	0.0575478	0.0953864
TMEM132A	42.87	-1.55434	0.373526	-4.16127	3.16482e-05	0.000177552
CD151	1484.89	-1.55382	0.355775	-4.36742	1.25725e-05	8.44656e-05
PTPRC	1.27334	-1.5535	1.66107	-0.935239	0.349665	0.436917
PYCR3	120.924	-1.55345	0.384573	-4.03942	5.35843e-05	0.00027535
CAMKK1	41.8755	-1.55319	0.388341	-3.99955	6.34629e-05	0.000316362
PSKH1	105.559	-1.55237	0.39365	-3.94352	8.02948e-05	0.000378134
EPN1	882.021	-1.55204	0.371638	-4.17622	2.96394e-05	0.00016813
MKNK2	252.591	-1.55151	0.35271	-4.39883	1.08836e-05	7.50718e-05
UBXN6	287.573	-1.55139	0.319289	-4.85887	1.18056e-06	1.25671e-05
DNPH1	108.783	-1.55099	0.277572	-5.5877	2.30093e-08	5.22526e-07
ST14	1319.43	-1.55087	0.347222	-4.46652	7.9504e-06	5.85664e-05
SLX9	229.256	-1.54982	0.397904	-3.89495	9.82188e-05	0.000448244
GAS6	59.1741	-1.54936	0.377937	-4.09953	4.13993e-05	0.000221502
GPR137	189.744	-1.54926	0.400886	-3.86458	0.00011128	0.000498601
RUSC2	73.5048	-1.54896	0.267341	-5.79395	6.875e-09	1.94328e-07
RBM10	309.603	-1.54825	0.30648	-5.05172	4.37843e-07	5.63092e-06
PTDSS2	112.078	-1.54812	0.388778	-3.98201	6.83347e-05	0.000334374
TJP3	60.1233	-1.54787	0.502003	-3.08339	0.00204658	0.00561752
PDLIM2	85.2979	-1.54773	0.352262	-4.39368	1.11448e-05	7.66351e-05
DEAF1	150.941	-1.54749	0.363033	-4.26267	2.01998e-05	0.000123552
PPP1R16A	142.56	-1.54711	0.365099	-4.23751	2.26017e-05	0.000135681
ACSS1	7.05276	-1.54581	0.749098	-2.06356	0.0390592	0.0686
TYSND1	241.828	-1.54487	0.247412	-6.24412	4.26193e-10	1.91299e-08
C12orf57	183.434	-1.54379	0.329783	-4.68125	2.85134e-06	2.52871e-05
PCSK7	65.0423	-1.54354	0.349234	-4.41979	9.87952e-06	6.95654e-05
KLF16	51.0381	-1.54309	0.43813	-3.52198	0.000428331	0.00151501
HSPA2	118.017	-1.54299	0.390268	-3.95367	7.69631e-05	0.000366078
CES2	91.5108	-1.54272	0.321286	-4.8017	1.57325e-06	1.58838e-05
GPX1	534.57	-1.54236	0.314515	-4.90392	9.39441e-07	1.03917e-05
FAM189A2	11.4313	-1.54138	0.545947	-2.82332	0.0047529	0.0114202
RHBDF2	174.596	-1.54055	0.35895	-4.29183	1.7721e-05	0.000111049
TFPT	87.7999	-1.54048	0.262072	-5.87809	4.15024e-09	1.26749e-07
AMHR2	2.15326	-1.54046	1.80478	-0.853546	0.393357	0.481325
ATP6V0E2	328.03	-1.54014	0.363271	-4.23964	2.23878e-05	0.000134641
GALNT18	69.9648	-1.53997	0.290219	-5.30625	1.11901e-07	1.83758e-06
P4HB	2654.59	-1.53822	0.187317	-8.21186	2.17794e-16	5.35814e-14
BAP1	313.27	-1.53778	0.285918	-5.37841	7.51484e-08	1.33113e-06
NDUFV1	808.694	-1.53704	0.258028	-5.95685	2.5715e-09	8.71488e-08
MLST8	404.247	-1.53659	0.291146	-5.27773	1.30794e-07	2.08095e-06
GJB3	431.12	-1.53623	0.226363	-6.78655	1.14848e-11	9.41821e-10
ABCB8	237.013	-1.53591	0.244579	-6.27982	3.38955e-10	1.63153e-08
PLA2G15	69.5012	-1.5357	0.35091	-4.37634	1.20687e-05	8.17603e-05
PRRT3	42.7876	-1.53531	0.461995	-3.32322	0.000889851	0.00278974
VSTM2L	97.0179	-1.53531	0.281446	-5.45509	4.89481e-08	9.50696e-07
DPH7	78.208	-1.53472	0.259609	-5.91166	3.38679e-09	1.07898e-07
AIFM2	106.028	-1.53458	0.285377	-5.37739	7.5574e-08	1.33511e-06
DDX49	328.298	-1.53419	0.272365	-5.63285	1.77254e-08	4.1991e-07
TNFRSF12A	722.978	-1.53382	0.224749	-6.82458	8.81851e-12	7.36817e-10
COMTD1	145.643	-1.53365	0.264808	-5.79158	6.97286e-09	1.96259e-07
TMEM184A	144.04	-1.53354	0.381923	-4.01531	5.93684e-05	0.000298753
FUT3	160.686	-1.53344	0.445308	-3.44354	0.000574155	0.00193203
ATP5F1D	775.136	-1.53328	0.424915	-3.60843	0.000308058	0.00115283
CLDN15	39.321	-1.5329	0.349774	-4.38256	1.17293e-05	7.98686e-05
CYBC1	240.43	-1.53252	0.36459	-4.20341	2.62929e-05	0.00015235
C6orf47	25.8578	-1.53149	0.399926	-3.82943	0.000128443	0.000561674
KCND1	7.03911	-1.53121	0.753006	-2.03347	0.0420054	0.0729462
SIGIRR	207.001	-1.53034	0.316028	-4.84243	1.28259e-06	1.34379e-05
TEX264	332.385	-1.52768	0.314011	-4.86505	1.14425e-06	1.22592e-05
PADI1	2.97415	-1.52713	1.30332	-1.17172	0.241307	0.320417
AVIL	7.76653	-1.5263	0.682465	-2.23645	0.0253223	0.047308
LIMK1	316.472	-1.52628	0.319246	-4.7809	1.74511e-06	1.72115e-05
ZNF707	43.6311	-1.52586	0.364937	-4.18115	2.90035e-05	0.000165086
RALGDS	79.2004	-1.52514	0.464678	-3.28213	0.00103025	0.00314569
CDK9	147.077	-1.52505	0.341189	-4.46982	7.8286e-06	5.78116e-05
AGRN	395.783	-1.52449	0.255462	-5.96759	2.40781e-09	8.26558e-08
VEGFB	262.482	-1.52447	0.302318	-5.0426	4.59249e-07	5.84398e-06
KLK5	1086.04	-1.52398	0.170523	-8.93709	3.99535e-19	1.83028e-16
IGFBP6	233.328	-1.52391	0.298667	-5.10238	3.35406e-07	4.52373e-06
BLOC1S1	55.8233	-1.52362	0.389226	-3.91449	9.05954e-05	0.000418775
BTBD2	508.462	-1.52332	0.373436	-4.0792	4.51906e-05	0.000237954
CASKIN1	1.02656	-1.52319	1.80594	-0.843433	0.398986	NA
SLC26A11	39.0872	-1.52262	0.490289	-3.10555	0.00189924	0.00526423
SLC52A2	385.67	-1.52237	0.302894	-5.02608	5.00604e-07	6.23877e-06
AKAP17A	63.7101	-1.52131	0.338235	-4.49777	6.86688e-06	5.20458e-05
RPUSD1	157.748	-1.51995	0.285475	-5.32429	1.01346e-07	1.69998e-06
ZC3H7B	212.913	-1.51961	0.308588	-4.92439	8.46224e-07	9.46303e-06
CTU1	28.0932	-1.51956	0.471657	-3.22175	0.00127411	0.00375978
DMAC1	355.532	-1.51948	0.366311	-4.14806	3.35299e-05	0.000186222
KDF1	145.7	-1.51943	0.40015	-3.79714	0.000146373	0.000622462
TOMM5	24.9148	-1.51917	0.423278	-3.58906	0.000331878	0.00122608
CXXC1	183.059	-1.51895	0.287103	-5.29062	1.21906e-07	1.96543e-06
SCAP	274.313	-1.51858	0.296583	-5.12025	3.0513e-07	4.17903e-06
IGSF8	148.061	-1.51833	0.356009	-4.26485	2.00034e-05	0.000122633
ABCC10	60.368	-1.51777	0.425796	-3.56455	0.000364481	0.00132625
RPL13A	3074.01	-1.51734	0.294538	-5.15158	2.58307e-07	3.61984e-06
TCF25	186.47	-1.51731	0.262562	-5.77887	7.52021e-09	2.09447e-07
DLG5	460.579	-1.51649	0.278398	-5.44719	5.11724e-08	9.76976e-07
LRWD1	205.142	-1.51636	0.339623	-4.46483	8.01305e-06	5.89117e-05
ARFGAP1	168.334	-1.51623	0.307599	-4.92924	8.25493e-07	9.2624e-06
EXOC7	446.161	-1.51613	0.255262	-5.93949	2.85907e-09	9.40166e-08
CPSF1	1410.8	-1.51555	0.35219	-4.30321	1.68341e-05	0.000106268
ZNF580	217.803	-1.51546	0.434495	-3.48786	0.000486903	0.00167882
LMCD1	38.4375	-1.5134	0.451423	-3.35252	0.000800788	0.0025518
PIP5KL1	8.25001	-1.5134	0.632894	-2.39123	0.0167918	0.0331815
PPM1J	1.97747	-1.51309	1.21819	-1.24209	0.214205	0.289553
PID1	7.49894	-1.513	0.65603	-2.30629	0.0210942	0.0403857
ENKD1	29.8854	-1.51295	0.417429	-3.62444	0.000289583	0.00109761
RFLNB	66.3534	-1.51279	0.328117	-4.61053	4.01648e-06	3.34749e-05
SERPINH1	244.115	-1.51232	0.318983	-4.74106	2.12605e-06	2.01029e-05
X.38	50.6449	-1.51207	0.404178	-3.74109	0.000183227	0.000746221
RASSF1	62.0495	-1.5119	0.271518	-5.56832	2.57202e-08	5.7524e-07
POLRMT	82.5001	-1.51174	0.42006	-3.59888	0.000319588	0.00118795
WASHC1	9.22363	-1.51105	0.695242	-2.17341	0.0297493	0.0543556
ITM2C	547.09	-1.51076	0.305468	-4.94573	7.58581e-07	8.71778e-06
CHCHD10	287.519	-1.51068	0.38207	-3.95395	7.68705e-05	0.000365768
MDFI	134.184	-1.51032	0.339639	-4.44682	8.715e-06	6.28549e-05
C20orf27	808.44	-1.51031	0.286341	-5.27451	1.33109e-07	2.10819e-06
VPS16	112.218	-1.5102	0.313954	-4.81027	1.50727e-06	1.53274e-05
CENPB	476.375	-1.50938	0.258431	-5.84054	5.20309e-09	1.53266e-07
PLA2G4D	4.78734	-1.50926	0.912574	-1.65385	0.0981582	0.150546
HELZ2	75.9822	-1.50895	0.28649	-5.26702	1.38658e-07	2.18256e-06
TOM1	63.6244	-1.50892	0.343091	-4.39802	1.09244e-05	7.53143e-05
TTLL12	278.053	-1.5085	0.256408	-5.88318	4.02459e-09	1.24631e-07
AACS	189.691	-1.5078	0.265612	-5.67669	1.37327e-08	3.41007e-07
EOLA2	53.1703	-1.50757	0.33415	-4.51167	6.43181e-06	4.94779e-05
TNNC1	4.45765	-1.50686	0.993508	-1.51671	0.12934	0.189593
METTL25B	84.4857	-1.50616	0.406582	-3.70443	0.000211865	0.00084094
FRAT1	8.10292	-1.50578	0.842675	-1.7869	0.0739531	0.11847
DCAF11	177.848	-1.50541	0.316425	-4.75755	1.95952e-06	1.89188e-05
PIM3	78.5324	-1.50521	0.453637	-3.3181	0.000906327	0.00282841
VSIR	103.054	-1.50491	0.379241	-3.96821	7.24154e-05	0.000349197
AAMDC	11.27	-1.50418	0.606288	-2.48097	0.0131026	0.0268997
NUDT14	130.894	-1.50375	0.339035	-4.43539	9.19049e-06	6.57489e-05
PRMT1	3063.93	-1.50371	0.332368	-4.52425	6.06111e-06	4.7144e-05
TMEM150A	64.217	-1.50298	0.426436	-3.52451	0.000424271	0.00150305
HSF4	6.5061	-1.50255	0.717926	-2.0929	0.0363584	0.0646095
DPP7	132.58	-1.50242	0.344796	-4.35743	1.31599e-05	8.74149e-05
STAG3	5.52492	-1.50233	0.931883	-1.61214	0.106931	0.161908
POMGNT2	285.265	-1.50194	0.343998	-4.36613	1.26465e-05	8.48958e-05
ADRM1	603.137	-1.50193	0.303886	-4.9424	7.71676e-07	8.80732e-06
LAMB2	189.871	-1.50005	0.310967	-4.82382	1.40835e-06	1.45376e-05
NRL	4.66062	-1.50003	0.884407	-1.69608	0.0898707	0.139821
PIGO	156.675	-1.49972	0.357078	-4.19999	2.66924e-05	0.000154452
TBRG4	549.423	-1.49954	0.275293	-5.44706	5.12104e-08	9.76976e-07
RND2	2.70077	-1.49946	1.18047	-1.27022	0.204006	0.277915
EML3	61.5281	-1.49888	0.348091	-4.30601	1.66228e-05	0.000105309
KRT83	9.30138	-1.49875	0.569933	-2.6297	0.00854612	0.0188628
LAMC3	10.0249	-1.49855	0.565748	-2.64879	0.00807796	0.0179638
MX1	691.162	-1.49783	0.266858	-5.61284	1.99028e-08	4.63062e-07
TPRA1	92.3654	-1.49758	0.295036	-5.07592	3.85622e-07	5.07226e-06
PEMT	292.054	-1.49734	0.337332	-4.43876	9.04772e-06	6.48672e-05
PNKP	375.954	-1.49674	0.334872	-4.4696	7.8365e-06	5.78377e-05
PTOV1	322.909	-1.49672	0.379439	-3.94455	7.99489e-05	0.000376906
C15orf39	203.605	-1.49669	0.399088	-3.75027	0.000176646	0.000724975
RPL8	9929.01	-1.49667	0.284991	-5.25164	1.50752e-07	2.32606e-06
TRPT1	213.345	-1.49646	0.487658	-3.06866	0.0021502	0.00586437
B3GAT3	52.5037	-1.49628	0.314829	-4.75269	2.00728e-06	1.92634e-05
BBS1	1.55052	-1.49577	1.40324	-1.06594	0.286449	0.370118
BCAR1	211.698	-1.49554	0.381922	-3.91583	9.00952e-05	0.000416608
MRM1	17.304	-1.49414	0.478843	-3.12033	0.00180651	0.00503556
STEAP1B	1.95422	-1.49404	1.38915	-1.07551	0.282148	0.365513
SLC1A5	274.716	-1.49373	0.301076	-4.96131	7.00195e-07	8.18845e-06
PLOD1	471.339	-1.4937	0.305156	-4.89487	9.83725e-07	1.07562e-05
NDUFA11	394.904	-1.49358	0.27706	-5.3908	7.01451e-08	1.261e-06
PLEC	2308.39	-1.49327	0.264173	-5.65261	1.58033e-08	3.81721e-07
PTPRF	405.788	-1.49237	0.262813	-5.67843	1.3594e-08	3.38195e-07
CAND2	30.1484	-1.49205	0.419333	-3.55815	0.000373472	0.00135451
PIK3C2B	195.314	-1.49187	0.359022	-4.15539	3.24734e-05	0.000181417
PLIN3	507.046	-1.49126	0.330952	-4.50599	6.60653e-06	5.04993e-05
SLC19A1	160.573	-1.49083	0.327211	-4.55618	5.20911e-06	4.16384e-05
PLEKHM1	113.403	-1.49057	0.341458	-4.36531	1.26943e-05	8.50449e-05
MRPL55	676.815	-1.49033	0.430708	-3.46018	0.000539822	0.00183221
NCAPH2	103.275	-1.48926	0.273521	-5.44476	5.1875e-08	9.84513e-07
SLC12A9	98.3474	-1.48873	0.373225	-3.98882	6.64025e-05	0.000326846
BOP1	489.333	-1.48867	0.264287	-5.63279	1.7732e-08	4.1991e-07
TERT	3.28394	-1.48862	1.00265	-1.48469	0.137625	0.199472
MAGIX	14.546	-1.48853	0.63147	-2.35724	0.0184113	0.0359855
POLG	61.8897	-1.48852	0.314288	-4.73617	2.1779e-06	2.05347e-05
BAHD1	82.1476	-1.48844	0.412526	-3.60811	0.000308435	0.00115359
TMEM259	287.125	-1.48755	0.395564	-3.76059	0.000169512	0.000702424
TCIRG1	273.598	-1.48732	0.315443	-4.71501	2.41698e-06	2.22366e-05
OGFR	132.513	-1.48715	0.296625	-5.01357	5.34285e-07	6.5722e-06
MAF1	1507.11	-1.48704	0.238171	-6.24358	4.27669e-10	1.91299e-08
TUBB2B	4.23218	-1.48701	1.10761	-1.34253	0.179423	0.249543
TTC21A	9.58736	-1.48681	0.662541	-2.2441	0.024826	0.0464788
ANO2	1.12399	-1.4867	1.58712	-0.936727	0.348899	0.436083
RTN4RL1	43.8815	-1.48629	0.396909	-3.74467	0.00018063	0.000737225
TBC1D17	217.754	-1.48605	0.415821	-3.57378	0.000351859	0.00128702
UBXN11	56.7508	-1.48601	0.328943	-4.51751	6.25702e-06	4.83039e-05
SNORC	38.4621	-1.48595	0.387896	-3.83079	0.000127731	0.000559482
FCSK	16.9478	-1.48541	0.471969	-3.14727	0.00164804	0.00466928
MMP24	8.83304	-1.48532	0.602689	-2.46449	0.0137209	0.0279616
CARM1	667.567	-1.48532	0.31271	-4.74982	2.036e-06	1.94034e-05
TRIM11	78.8686	-1.48386	0.390535	-3.79956	0.000144954	0.00061801
PGF	6.59283	-1.48384	0.894616	-1.65863	0.09719	0.149251
ULK1	144.042	-1.48308	0.467276	-3.17388	0.00150416	0.00433935
TKT	3107.73	-1.48288	0.320384	-4.62847	3.68385e-06	3.11918e-05
HAGH	115.809	-1.48272	0.332894	-4.45403	8.42714e-06	6.13786e-05
RELL2	4.10343	-1.48262	1.05797	-1.40139	0.161097	0.227726
PYROXD2	18.0605	-1.48216	0.537526	-2.75738	0.0058267	0.0135946
ALG1	97.2921	-1.48176	0.30528	-4.85377	1.21134e-06	1.28106e-05
RECQL4	189.723	-1.48156	0.316291	-4.68415	2.81125e-06	2.50318e-05
SMIM1	13.924	-1.48155	0.793724	-1.86658	0.0619604	0.101673
RAB17	64.9496	-1.48102	0.376277	-3.93599	8.28557e-05	0.000389229
LAMB3	531.005	-1.4797	0.176806	-8.36906	5.80803e-17	1.57469e-14
DOK4	38.3902	-1.47954	0.386416	-3.82888	0.000128727	0.00056273
HMGXB3	450.542	-1.47888	0.206391	-7.16542	7.75476e-13	8.73068e-11
DACT3	2.58503	-1.47844	1.31725	-1.12237	0.261706	0.343113
SHROOM1	43.2434	-1.47735	0.340188	-4.34273	1.40722e-05	9.23364e-05
TAF6L	60.6883	-1.47688	0.356788	-4.13938	3.48239e-05	0.000191885
NOSIP	826.393	-1.47658	0.331051	-4.46029	8.1849e-06	5.99215e-05
LRFN4	38.7514	-1.47643	0.361736	-4.08151	4.47436e-05	0.000236162
RRAS	234.743	-1.47629	0.290686	-5.07864	3.80145e-07	5.0251e-06
TSPAN11	2.17759	-1.476	1.35679	-1.08786	0.276658	0.359839
CAMK1	10.919	-1.47578	0.517304	-2.85283	0.00433312	0.0105547
NFKBIL1	20.8318	-1.47526	0.46927	-3.14372	0.00166814	0.00471393
UNC45A	134.354	-1.47505	0.313919	-4.69883	2.61657e-06	2.36626e-05
NPTXR	92.632	-1.47479	0.355771	-4.14533	3.39319e-05	0.000188219
PRR5	22.5121	-1.47449	0.499266	-2.95331	0.00314382	0.00805317
TRMT1	274.75	-1.47401	0.246836	-5.97159	2.34945e-09	8.10714e-08
PROCA1	6.17827	-1.47384	0.699171	-2.10799	0.0350322	0.0625709
GLB1L2	6.69063	-1.47359	0.763085	-1.9311	0.0534712	0.0896812
ELK1	311.817	-1.47348	0.380265	-3.87488	0.000106678	0.000481392
AHCY	1762.22	-1.47313	0.262939	-5.60254	2.11238e-08	4.8468e-07
LPIN3	58.9911	-1.47254	0.330913	-4.44994	8.5893e-06	6.20939e-05
WDR64	1.30647	-1.47117	1.67042	-0.88072	0.378469	0.466157
DLX6	2.41923	-1.47091	1.28706	-1.14284	0.253104	0.333481
TMED9	693.709	-1.4708	0.175425	-8.38424	5.10563e-17	1.44316e-14
AKR7L	2.96137	-1.47078	1.18418	-1.24202	0.214228	0.289553
RAB15	173.678	-1.46967	0.285242	-5.15235	2.57241e-07	3.60871e-06
CREB3L4	66.981	-1.46961	0.427147	-3.44053	0.000580584	0.00195119
ATP13A2	166.799	-1.46925	0.443188	-3.31519	0.000915821	0.00285268
CERCAM	80.7246	-1.46901	0.326088	-4.50495	6.63878e-06	5.06584e-05
USP35	40.1315	-1.46877	0.380769	-3.85739	0.000114604	0.000510562
HLA.DOB	3.35328	-1.4668	0.985694	-1.48809	0.136728	0.198366
AGAP9	11.6269	-1.46615	0.586125	-2.50143	0.0123694	0.0256842
LAMTOR1	1478.86	-1.46592	0.337241	-4.34679	1.38143e-05	9.11235e-05
SEC14L4	7.72017	-1.46591	0.875614	-1.67415	0.0941009	0.145313
CDK4	553.913	-1.46536	0.233623	-6.27231	3.55726e-10	1.69384e-08
WFS1	500.702	-1.46498	0.394115	-3.71715	0.000201483	0.000807453
EVPL	98.6531	-1.4649	0.358047	-4.09136	4.28859e-05	0.000227987
SGSH	138.418	-1.46472	0.420026	-3.4872	0.000488111	0.00168168
GIPC1	880.234	-1.46423	0.276436	-5.29681	1.17842e-07	1.91484e-06
CEP131	30.4642	-1.46318	0.419571	-3.48731	0.000487902	0.0016814
CAMK2B	3.74786	-1.46259	0.97084	-1.50652	0.131934	0.192546
GLUD2	1.82001	-1.46257	1.28448	-1.13865	0.254848	0.335346
CRACR2B	11.3977	-1.46231	0.571257	-2.5598	0.0104731	0.0223511
EXOSC4	275.911	-1.46086	0.216365	-6.75181	1.4601e-11	1.14778e-09
CYHR1	439.597	-1.46054	0.35016	-4.17106	3.03184e-05	0.000171323
TNFAIP8L1	73.1856	-1.46014	0.359571	-4.06077	4.89102e-05	0.000254613
SELPLG	6.06674	-1.45943	0.851268	-1.71442	0.0864514	0.135532
COX8A	2626.14	-1.45883	0.336903	-4.33012	1.49026e-05	9.66234e-05
MAN2A2	104.686	-1.45879	0.348045	-4.19138	2.77266e-05	0.000159182
CD40	65.0775	-1.45864	0.358102	-4.07326	4.63596e-05	0.000242858
IL27RA	68.0802	-1.45779	0.255754	-5.69998	1.19823e-08	3.09096e-07
ELOB	977.257	-1.4575	0.299844	-4.86086	1.16877e-06	1.24516e-05
R3HCC1	66.718	-1.45715	0.296489	-4.91469	8.89211e-07	9.88549e-06
PLXNB1	50.9733	-1.45709	0.374223	-3.89365	9.87466e-05	0.00044992
PCDHGB4	10.7131	-1.45691	0.641806	-2.27001	0.0232071	0.0438745
COMMD4	321.678	-1.45576	0.265277	-5.48772	4.07151e-08	8.24543e-07
OGFOD2	3.88283	-1.45536	0.880711	-1.65248	0.0984367	0.150939
THOC6	58.8422	-1.4552	0.361202	-4.02875	5.6073e-05	0.000285195
USP18	22.1728	-1.45461	0.433207	-3.35777	0.00078573	0.00251324
PPP1R3F	10.2831	-1.45394	0.714332	-2.03538	0.0418129	0.0726408
RUVBL2	534.847	-1.45373	0.334603	-4.34464	1.39506e-05	9.17948e-05
ZBTB7B	174.314	-1.45349	0.355401	-4.08973	4.31878e-05	0.000229225
TRADD	23.9732	-1.4533	0.441516	-3.29161	0.000996156	0.00306058
PLCD3	402.435	-1.45324	0.335607	-4.3302	1.48975e-05	9.66234e-05
MRPS26	459.958	-1.4524	0.250921	-5.7883	7.11043e-09	1.99709e-07
TMEM160	16.6868	-1.45203	0.586696	-2.47493	0.0133261	0.0272723
CROCC	5.99066	-1.45163	0.892506	-1.62647	0.10385	0.158035
MST1	1.31442	-1.45155	1.56115	-0.929798	0.352476	0.439726
FNDC11	13.4403	-1.45091	0.712771	-2.03559	0.041792	0.0726235
CHCHD5	197.653	-1.45076	0.290177	-4.99959	5.74538e-07	6.95149e-06
LRP4	2.49335	-1.45062	1.22754	-1.18173	0.237313	0.31622
PREB	207.245	-1.45041	0.308093	-4.70771	2.50512e-06	2.28732e-05
MPPE1	36.9885	-1.44981	0.33503	-4.32741	1.50872e-05	9.76658e-05
NOC2L	166.381	-1.4493	0.290596	-4.98734	6.12178e-07	7.32024e-06
COL7A1	4.53763	-1.44848	0.931026	-1.55579	0.119759	0.177904
REXO1	96.2862	-1.44714	0.33558	-4.31234	1.61533e-05	0.000103122
SH3BP5L	115.881	-1.44657	0.238942	-6.05409	1.41212e-09	5.34473e-08
FHIP2B	106.091	-1.44606	0.315471	-4.58381	4.56569e-06	3.72804e-05
OGFOD3	119.5	-1.44543	0.25821	-5.59789	2.16979e-08	4.96138e-07
MGMT	79.9112	-1.44506	0.28935	-4.99415	5.90954e-07	7.10482e-06
LTBR	1299.33	-1.44482	0.344922	-4.18885	2.80375e-05	0.00016062
POM121L2	1.27824	-1.44475	1.78777	-0.808132	0.419014	0.506424
SEC13	1551.98	-1.44441	0.209904	-6.8813	5.93098e-12	5.32385e-10
NR4A1	15.9397	-1.44432	0.582737	-2.47851	0.0131932	0.0270397
PWWP2B	17.9576	-1.4439	0.460843	-3.13318	0.00172926	0.00485385
TMEM125	81.7145	-1.44364	0.390962	-3.69253	0.000222031	0.000872429
ZNF316	54.9771	-1.44342	0.280973	-5.13722	2.78835e-07	3.8627e-06
TGFBI	14.1983	-1.44334	0.639841	-2.25578	0.0240846	0.0452694
AGPAT2	141.492	-1.44305	0.366042	-3.94229	8.07075e-05	0.000379943
DDX54	286.033	-1.44299	0.251564	-5.73606	9.69049e-09	2.57992e-07
HPS6	25.3594	-1.44259	0.403284	-3.57711	0.000347408	0.0012746
TUB	12.3189	-1.44255	0.550846	-2.61878	0.00882438	0.0193932
TUFM	1005.29	-1.4425	0.275819	-5.22986	1.69637e-07	2.54935e-06
EHMT1	136.762	-1.44233	0.284131	-5.07628	3.849e-07	5.06952e-06
VWA1	99.0263	-1.44168	0.335027	-4.30316	1.6838e-05	0.000106268
ABCD1	137.295	-1.44163	0.385497	-3.73967	0.000184265	0.000749989
TNRC18	125.372	-1.44163	0.369748	-3.89895	9.66105e-05	0.000441967
AAMP	378.737	-1.4416	0.205526	-7.01419	2.31284e-12	2.32773e-10
CDC37	2045.02	-1.44143	0.259509	-5.55446	2.78469e-08	6.14528e-07
SYT12	3.7751	-1.44096	1.18062	-1.22052	0.22227	0.298902
CCNQ	168.557	-1.44073	0.256847	-5.6093	2.03152e-08	4.70188e-07
PIEZO1	214.518	-1.44058	0.302999	-4.75441	1.99025e-06	1.91321e-05
SCYL1	748.459	-1.44054	0.262982	-5.47772	4.30841e-08	8.59418e-07
MCRIP2	81.3603	-1.43978	0.253884	-5.67102	1.41948e-08	3.49867e-07
PLEKHG5	126.091	-1.43951	0.315299	-4.56554	4.9821e-06	4.00649e-05
THOP1	199.955	-1.4394	0.221621	-6.49488	8.31021e-11	5.03268e-09
NECAB3	86.8468	-1.43937	0.241432	-5.96181	2.49458e-09	8.50793e-08
BDH1	22.5157	-1.43907	0.370699	-3.88203	0.000103589	0.000468466
FLNA	2792.88	-1.43816	0.230039	-6.25178	4.05788e-10	1.84752e-08
VIPR1	56.0882	-1.43764	0.494964	-2.90453	0.00367802	0.00918812
SIPA1	167.36	-1.43705	0.30447	-4.71983	2.36047e-06	2.18528e-05
LIMD1	85.0285	-1.43657	0.371512	-3.86682	0.000110263	0.000494546
ZNF687	193.169	-1.43622	0.31883	-4.50466	6.64784e-06	5.06984e-05
MFGE8	155.246	-1.43592	0.319718	-4.49121	7.08193e-06	5.32749e-05
DAGLA	52.3919	-1.43535	0.345546	-4.15387	3.26896e-05	0.000182318
KIF12	9.09036	-1.43525	0.567846	-2.52754	0.0114866	0.0240883
XAB2	557.702	-1.43474	0.31824	-4.50835	6.53341e-06	5.00896e-05
NT5C	40.4999	-1.43413	0.389709	-3.67999	0.000233241	0.000911356
POC1A	308.338	-1.43314	0.316145	-4.53318	5.81011e-06	4.54408e-05
MED22	92.7576	-1.43303	0.265016	-5.40734	6.39688e-08	1.17704e-06
XYLT2	83.5056	-1.43291	0.385797	-3.71415	0.000203888	0.000814876
CIAO2B	976.846	-1.43186	0.321391	-4.45521	8.38124e-06	6.11448e-05
MRC2	34.3659	-1.43169	0.427039	-3.35261	0.000800544	0.00255164
KRT19	4654.81	-1.43126	0.351797	-4.06842	4.73326e-05	0.000247078
ARHGEF2	208.555	-1.43104	0.330446	-4.33063	1.48686e-05	9.65877e-05
HSF1	668.404	-1.4309	0.354241	-4.03935	5.35985e-05	0.00027535
ANKRD16	28.9904	-1.43078	0.355545	-4.02418	5.71731e-05	0.000289427
IDH3G	803.132	-1.43061	0.353377	-4.0484	5.15685e-05	0.000266157
WDR6	236.398	-1.43034	0.335449	-4.26396	2.00838e-05	0.000123012
LFNG	43.1654	-1.4297	0.448003	-3.19127	0.00141649	0.00412585
ARPC1B	11.2827	-1.4295	0.53157	-2.68921	0.00716217	0.0162094
SP5	8.38731	-1.42871	0.698519	-2.04535	0.0408208	0.0712246
MPST	199.723	-1.42865	0.264973	-5.39166	6.98082e-08	1.25835e-06
REC8	23.7103	-1.42843	0.471485	-3.02965	0.00244835	0.00654191
FAIM2	7.09462	-1.42788	1.07052	-1.33381	0.182265	0.252861
FGFR4	51.7522	-1.42781	0.331155	-4.3116	1.62076e-05	0.000103369
CCM2	283.403	-1.42771	0.270135	-5.28518	1.25583e-07	2.01494e-06
NPM3	435.819	-1.42714	0.356865	-3.99909	6.35853e-05	0.000316735
RAB11FIP5	143.269	-1.4264	0.263898	-5.40513	6.47606e-08	1.18668e-06
TMEM42	45.438	-1.42566	0.337206	-4.22786	2.35928e-05	0.000140112
FBXW4	33.8487	-1.42513	0.344921	-4.13175	3.60018e-05	0.000197149
KMT2D	305.806	-1.425	0.288663	-4.93656	7.95127e-07	9.01302e-06
PLAAT3	352.899	-1.42458	0.29831	-4.77549	1.79271e-06	1.76155e-05
FLOT1	1558.24	-1.42442	0.254938	-5.58732	2.30606e-08	5.22799e-07
LGALS3BP	692.92	-1.42427	0.269001	-5.29465	1.19245e-07	1.93183e-06
TP53I11	606.839	-1.42414	0.419801	-3.39241	0.000692802	0.00226362
NCKIPSD	259.97	-1.42401	0.357628	-3.98183	6.83869e-05	0.000334506
NDUFB7	1017.78	-1.42399	0.273772	-5.20139	1.97805e-07	2.89091e-06
TOMM40L	73.3368	-1.42326	0.283778	-5.0154	5.29225e-07	6.52809e-06
GPER1	48.8633	-1.42282	0.361798	-3.93265	8.40156e-05	0.00039301
ZFYVE27	41.9232	-1.42252	0.389249	-3.65451	0.00025767	0.00099308
LZTS3	17.5952	-1.42246	0.43405	-3.27718	0.0010485	0.0031926
ENDOV	118.388	-1.42193	0.265091	-5.36393	8.14298e-08	1.41596e-06
VPS25	279.698	-1.42172	0.306466	-4.63907	3.49979e-06	2.99579e-05
SREBF2	287.289	-1.42162	0.343641	-4.13694	3.51965e-05	0.000193603
ACAP3	100.187	-1.42101	0.25534	-5.56517	2.61895e-08	5.82793e-07
RNF40	77.1128	-1.42077	0.294912	-4.81762	1.45283e-06	1.4936e-05
CCDC71	69.2143	-1.42077	0.39205	-3.62395	0.000290136	0.00109907
MAPK12	25.3756	-1.42035	0.438911	-3.23607	0.00121186	0.00360412
SIRT6	32.4054	-1.41979	0.352326	-4.02976	5.58329e-05	0.000284424
CDK2AP2	1581.09	-1.41975	0.283782	-5.00296	5.64576e-07	6.86849e-06
ADAMTS12	9.77369	-1.41863	0.645599	-2.19739	0.0279925	0.0515785
ABHD8	140.762	-1.41823	0.333639	-4.25078	2.13031e-05	0.000128934
TAB1	83.4359	-1.41744	0.40721	-3.48086	0.000499803	0.00171573
SELENBP1	164.019	-1.41738	0.376837	-3.76126	0.000169057	0.000701146
EFNB1	162.208	-1.41738	0.338394	-4.18855	2.80741e-05	0.000160691
CBX7	16.8317	-1.41585	0.47773	-2.9637	0.00303965	0.00782137
FAM241B	170.094	-1.41583	0.268426	-5.27455	1.33082e-07	2.10819e-06
GLYCTK	17.3881	-1.41487	0.437948	-3.23069	0.00123493	0.00366125
CLDN14	9.13031	-1.41476	0.570418	-2.48022	0.0131302	0.026948
HDHD3	54.5077	-1.41406	0.386463	-3.65899	0.00025321	0.000977875
DHCR7	1565.79	-1.4131	0.360782	-3.91677	8.97422e-05	0.00041512
PARD6A	69.6829	-1.41268	0.374078	-3.77643	0.000159092	0.000665891
GOLT1A	59.5379	-1.41201	0.36123	-3.9089	9.27175e-05	0.000427099
ARSA	54.3511	-1.41166	0.397172	-3.55427	0.000379029	0.00137279
CEBPA	1.12138	-1.41164	1.67925	-0.840635	0.400552	0.487928
FBXO24	1.22149	-1.4116	1.81805	-0.776438	0.43749	0.523987
ATAD3A	188.094	-1.41159	0.276237	-5.11009	3.22006e-07	4.35183e-06
GADD45GIP1	959.43	-1.41148	0.214562	-6.57843	4.75426e-11	3.18992e-09
DTX4	99.8757	-1.41148	0.395805	-3.5661	0.000362339	0.0013199
PTK2B	87.0308	-1.41124	0.353238	-3.99515	6.46532e-05	0.00032086
C11orf68	409.349	-1.41087	0.30102	-4.68696	2.77295e-06	2.48238e-05
TBKBP1	23.9097	-1.41079	0.489696	-2.88094	0.00396489	0.00980886
DIABLO	7.99436	-1.41078	0.720916	-1.95693	0.0503557	0.0851764
RETSAT	209.428	-1.41064	0.277893	-5.07621	3.85032e-07	5.06952e-06
GNB2	1543.75	-1.4106	0.280475	-5.02932	4.92227e-07	6.16328e-06
MCRS1	464.291	-1.41032	0.239613	-5.88582	3.96084e-09	1.22943e-07
FLG2	1.23243	-1.41031	1.53778	-0.917109	0.359086	0.446421
EXOC3	195.025	-1.4098	0.306776	-4.59552	4.31662e-06	3.55746e-05
NGFR	1.48848	-1.40929	1.55785	-0.904639	0.365657	0.453402
PLEKHG3	125.846	-1.40919	0.244785	-5.75685	8.56974e-09	2.34257e-07
AP2A1	872.688	-1.40911	0.33048	-4.26383	2.00955e-05	0.000123027
RGS11	1.86841	-1.4091	1.43922	-0.97907	0.327545	0.414068
MBD3	113.69	-1.40827	0.363559	-3.87356	0.000107259	0.000483029
GALT	41.0604	-1.40806	0.42013	-3.35149	0.000803773	0.00255947
PIN1	379.002	-1.40774	0.221739	-6.34864	2.17222e-10	1.11852e-08
IQCJ.SCHIP1	7.79601	-1.40768	0.666881	-2.11084	0.0347857	0.0621893
B4GAT1	138.046	-1.40566	0.331968	-4.23433	2.29233e-05	0.000137155
RECQL5	79.0789	-1.40561	0.352027	-3.99291	6.52674e-05	0.000322334
AP1M1	626.468	-1.4052	0.279137	-5.0341	4.80092e-07	6.03979e-06
SMCO4	57.0725	-1.40511	0.381957	-3.67871	0.000234412	0.000915124
TTC38	94.3876	-1.4048	0.347507	-4.04251	5.28823e-05	0.000272409
SLC35B2	699.844	-1.40418	0.327207	-4.29141	1.77543e-05	0.000111163
PRDM12	2.87571	-1.40359	1.00703	-1.3938	0.163378	0.230387
GFUS	1213.57	-1.40178	0.292515	-4.79216	1.64998e-06	1.64936e-05
ARMC6	333.892	-1.40102	0.292986	-4.78188	1.73665e-06	1.71407e-05
MSRB1	139.365	-1.40074	0.392584	-3.56801	0.000359701	0.00131137
SPTBN2	113.24	-1.40042	0.362402	-3.86428	0.000111416	0.000499041
JUP	1024.29	-1.3997	0.434105	-3.22434	0.00126264	0.00373256
NELFA	141.414	-1.39934	0.324284	-4.31517	1.59483e-05	0.000102009
NUCB1	428.59	-1.39897	0.310659	-4.50322	6.69308e-06	5.10141e-05
NLRX1	90.7533	-1.39868	0.440173	-3.17756	0.00148518	0.00429021
PKN3	41.4814	-1.39857	0.435	-3.2151	0.00130399	0.00383717
FBXO46	68.4656	-1.39833	0.429377	-3.25666	0.00112731	0.00338909
PGGHG	11.3321	-1.39775	0.547757	-2.55177	0.0107177	0.0227743
ROBO3	55.0305	-1.39774	0.290205	-4.81639	1.46177e-06	1.49612e-05
SEMA4G	36.5154	-1.39717	0.479419	-2.9143	0.00356485	0.00896441
ALPK3	93.5819	-1.39711	0.321048	-4.35171	1.35082e-05	8.95043e-05
NECTIN2	297.758	-1.39709	0.34211	-4.08374	4.43172e-05	0.000234543
LSS	256.016	-1.39683	0.318434	-4.38655	1.1516e-05	7.87454e-05
LRFN3	51.6466	-1.39636	0.43849	-3.18447	0.00145017	0.00420187
ESPN	17.7705	-1.39576	0.596995	-2.33797	0.0193886	0.0375544
CIAO3	49.3137	-1.39495	0.318536	-4.37926	1.19085e-05	8.09644e-05
C1QTNF1	52.4539	-1.39373	0.369163	-3.77537	0.000159772	0.000668525
TMCC2	41.1522	-1.39359	0.421812	-3.30382	0.000953761	0.00294942
OAZ1	2361.33	-1.39347	0.181593	-7.67359	1.67244e-14	2.92347e-12
TMEM53	48.7866	-1.39328	0.424109	-3.28519	0.00101914	0.00311965
GPD1	2.64087	-1.39319	1.05143	-1.32505	0.185156	0.256158
DLX5	18.9787	-1.39306	0.496115	-2.80793	0.00498604	0.0118904
CHCHD6	50.1216	-1.39292	0.365667	-3.80927	0.000139376	0.000599032
GDPD5	55.6138	-1.3927	0.313589	-4.44115	8.94794e-06	6.42211e-05
ITPK1	598.701	-1.3924	0.218861	-6.36204	1.99092e-10	1.04132e-08
GPR173	53.6041	-1.39223	0.32091	-4.33839	1.43529e-05	9.39295e-05
PRRT4	20.1703	-1.39157	0.443519	-3.13757	0.00170357	0.00479389
NRIP2	2.20903	-1.39134	1.17444	-1.18468	0.236144	0.314914
ZBTB17	65.3393	-1.39123	0.311201	-4.47051	7.80341e-06	5.76576e-05
TUT1	26.8484	-1.39113	0.446713	-3.11414	0.00184484	0.0051327
SH2D3A	297.476	-1.39091	0.290806	-4.78294	1.72749e-06	1.70629e-05
SCNN1D	10.4356	-1.39091	0.611951	-2.2729	0.023032	0.0435931
RARRES2	1.2471	-1.3908	1.46623	-0.948552	0.342849	0.430139
POM121	247.434	-1.39079	0.360559	-3.85731	0.000114641	0.000510562
MED16	362.432	-1.39041	0.354251	-3.92494	8.67512e-05	0.000404283
INCA1	20.6384	-1.39016	0.48194	-2.88452	0.00392015	0.00971809
IFI27L2	82.8744	-1.38978	0.291888	-4.76134	1.92314e-06	1.86217e-05
VGLL4	151.819	-1.38906	0.295221	-4.70514	2.53687e-06	2.30838e-05
RUBCN	70.9622	-1.38853	0.286537	-4.8459	1.26042e-06	1.32683e-05
GPR89A	19.2053	-1.38828	0.450949	-3.07857	0.00207999	0.00568925
STARD5	3.38716	-1.38775	0.905925	-1.53186	0.125557	0.184966
FAM219B	13.358	-1.38755	0.561676	-2.47037	0.0134975	0.0275613
TMEM200B	3.7087	-1.38753	0.921391	-1.50591	0.132091	0.192732
CDC42BPG	27.7131	-1.38747	0.517809	-2.67951	0.00737303	0.0166018
RPS19BP1	288.318	-1.38736	0.209611	-6.61873	3.62287e-11	2.49377e-09
ARHGEF17	33.0735	-1.38729	0.435034	-3.18891	0.00142809	0.0041542
PTPRH	8.54115	-1.38725	0.828485	-1.67444	0.0940447	0.14526
SSR4	2027.65	-1.38642	0.263972	-5.25212	1.50358e-07	2.32268e-06
LMAN2	883.568	-1.38568	0.280462	-4.9407	7.78418e-07	8.86903e-06
PTPRS	366.653	-1.38562	0.332476	-4.16757	3.07859e-05	0.000173522
CRIP3	4.54328	-1.3856	0.927135	-1.4945	0.135045	0.196288
PLD3	356.689	-1.38551	0.351778	-3.93859	8.19633e-05	0.000385718
ALG3	585.484	-1.38504	0.366751	-3.7765	0.000159046	0.000665891
LDB1	187.171	-1.38499	0.270747	-5.11543	3.13033e-07	4.2609e-06
ACTN4	2665.28	-1.38495	0.331398	-4.1791	2.92665e-05	0.000166227
ZG16B	14.0889	-1.38462	0.710943	-1.94759	0.0514644	0.0867975
PSG5	1.22881	-1.38436	1.57147	-0.880934	0.378353	0.46608
KMT2B	109.213	-1.38394	0.301875	-4.58449	4.55087e-06	3.71822e-05
ANKLE1	9.02217	-1.38381	0.588055	-2.3532	0.0186125	0.0362881
EDC4	102.709	-1.38273	0.318088	-4.34699	1.38021e-05	9.10886e-05
STPG2	1.0203	-1.38247	1.98347	-0.696999	0.485803	NA
FSCN1	1359.48	-1.3811	0.466794	-2.95869	0.00308953	0.00792977
LENG9	8.8488	-1.3807	0.720749	-1.91565	0.0554097	0.0923959
SHISA4	125.797	-1.38031	0.54035	-2.55447	0.010635	0.0226094
NBEAL2	223.231	-1.38021	0.342852	-4.02566	5.68165e-05	0.000288094
LSM10	467.369	-1.37874	0.250011	-5.51473	3.49314e-08	7.28513e-07
YIPF2	326.999	-1.37865	0.346529	-3.97845	6.93658e-05	0.000338298
MRPL54	125.805	-1.37826	0.288044	-4.78489	1.71083e-06	1.69235e-05
LAYN	4.97551	-1.37814	0.812165	-1.69687	0.0897215	0.139622
UFSP1	8.09332	-1.37797	0.682638	-2.0186	0.0435288	0.0751599
CARMIL2	5.24778	-1.37773	0.696656	-1.97764	0.0479692	0.0817538
SERP2	8.65417	-1.37765	0.593905	-2.31965	0.0203599	0.0392003
RND1	6.96782	-1.37748	0.619788	-2.2225	0.0262495	0.0488409
PRDX5	525.11	-1.37713	0.189331	-7.27368	3.49824e-13	4.42611e-11
USP22	1250.42	-1.37691	0.322869	-4.26463	2.00238e-05	0.000122701
NFATC1	25.4794	-1.37684	0.405061	-3.39909	0.000676105	0.00221998
SLC39A3	75.9702	-1.37605	0.306441	-4.49041	7.10866e-06	5.33551e-05
ZMYND10	8.33857	-1.3754	0.6422	-2.1417	0.0322179	0.0582114
GMPPA	450.304	-1.37498	0.267098	-5.14783	2.63521e-07	3.6774e-06
TECPR1	43.6396	-1.37475	0.396554	-3.46675	0.000526787	0.00179399
ASPHD1	6.91321	-1.37433	0.737875	-1.86255	0.0625261	0.102551
MYH14	60.5848	-1.37428	0.379772	-3.61871	0.000296078	0.00111649
CHERP	287.842	-1.37427	0.350307	-3.92303	8.74407e-05	0.000406723
YJU2	80.5671	-1.37424	0.38401	-3.57866	0.000345362	0.00126779
SLC27A3	26.5203	-1.37401	0.384331	-3.57507	0.000350138	0.00128284
INPPL1	247.901	-1.37389	0.26013	-5.28156	1.28087e-07	2.05263e-06
FBXO6	79.5371	-1.37345	0.345698	-3.97298	7.09779e-05	0.000344139
ZNF513	29.7714	-1.37319	0.399584	-3.43654	0.000589203	0.00197516
THEM6	388.284	-1.37197	0.412878	-3.32294	0.000890745	0.00279027
ZNF575	6.7337	-1.3717	0.888717	-1.54346	0.122719	0.181632
NKD2	12.4814	-1.37102	0.530609	-2.58387	0.00976986	0.0211081
ELP5	267.368	-1.37072	0.272857	-5.02358	5.07173e-07	6.31471e-06
PRKD2	171.267	-1.36998	0.330587	-4.14409	3.41173e-05	0.00018909
CSNK1G2	267.091	-1.36971	0.278162	-4.92413	8.47344e-07	9.46759e-06
UPP1	343.372	-1.36926	0.166735	-8.21218	2.17214e-16	5.35814e-14
CAPG	265.312	-1.36909	0.246388	-5.55663	2.7503e-08	6.0795e-07
PSMB6	881.724	-1.36864	0.192874	-7.096	1.28421e-12	1.36486e-10
ZNRD2	361.503	-1.36863	0.25362	-5.39636	6.80072e-08	1.23426e-06
CEP170B	154.995	-1.36822	0.290864	-4.70398	2.55136e-06	2.3168e-05
DHX37	174.979	-1.36732	0.228654	-5.9799	2.2328e-09	7.79285e-08
TRAPPC5	5.33398	-1.36681	0.822139	-1.6625	0.0964129	0.148246
RAB11FIP3	44.3626	-1.36652	0.363264	-3.76178	0.000168706	0.000700175
EPS8L1	64.7718	-1.36617	0.388732	-3.51442	0.000440712	0.00154931
AKT2	358.4	-1.36593	0.261504	-5.22336	1.75709e-07	2.6228e-06
RHPN1	112.008	-1.3657	0.305733	-4.46696	7.93387e-06	5.84914e-05
TSSK3	2.83177	-1.36559	1.05168	-1.29848	0.194122	0.266775
COLGALT1	644.995	-1.36551	0.324925	-4.20252	2.63954e-05	0.000152861
NUPR1	190.353	-1.36534	0.24982	-5.4653	4.62116e-08	9.12881e-07
ZNF48	29.3431	-1.36502	0.488489	-2.79438	0.00519992	0.0123227
SREBF1	189.629	-1.36478	0.417192	-3.27135	0.00107036	0.00324799
STIMATE	18.3488	-1.36396	0.552055	-2.47069	0.0134853	0.0275498
ATXN7L3	277.685	-1.36368	0.226888	-6.01037	1.85103e-09	6.73726e-08
COPG1	1023.3	-1.36345	0.312548	-4.36236	1.28665e-05	8.58088e-05
TOP1MT	159.339	-1.36333	0.28803	-4.7333	2.20897e-06	2.07394e-05
RPP25L	121.316	-1.3633	0.295566	-4.61252	3.97821e-06	3.32184e-05
VMO1	4.12336	-1.363	0.905069	-1.50596	0.132077	0.192732
SLC25A1	391.02	-1.36261	0.383705	-3.55119	0.00038349	0.00138282
KIFC3	38.6119	-1.36165	0.35719	-3.81212	0.000137779	0.000593897
HECW1	7.50908	-1.36143	0.789537	-1.72433	0.0846475	0.133113
BICDL2	24.8315	-1.36128	0.581919	-2.3393	0.0193201	0.0374588
TMEM54	600.545	-1.36126	0.325168	-4.18632	2.83518e-05	0.000161862
AURKAIP1	734.427	-1.36126	0.258824	-5.25939	1.44533e-07	2.25102e-06
DYRK1B	54.5564	-1.36056	0.482131	-2.82197	0.00477299	0.0114581
FCHO1	286.767	-1.36027	0.385503	-3.52856	0.000417821	0.00148535
DEXI	8.77856	-1.36027	0.607383	-2.23955	0.02512	0.0469629
GUCD1	239.379	-1.35931	0.347315	-3.91378	9.08632e-05	0.000419867
HERPUD1	509.116	-1.35905	0.177833	-7.64225	2.13456e-14	3.54471e-12
SUSD2	36.3018	-1.35879	0.329664	-4.12173	3.76035e-05	0.000204524
RAB1B	434.697	-1.35871	0.313575	-4.33295	1.47124e-05	9.57638e-05
FBRS	189.97	-1.3587	0.314154	-4.32493	1.52578e-05	9.84938e-05
PPP2R5B	99.7216	-1.35837	0.275411	-4.93214	8.13317e-07	9.16471e-06
SSBP4	62.232	-1.35801	0.447554	-3.03428	0.00241108	0.00646702
UBALD1	132.855	-1.35763	0.466595	-2.90965	0.00361836	0.00908007
FGD1	108.274	-1.3576	0.213005	-6.37356	1.84693e-10	9.77547e-09
STX1B	8.26161	-1.35734	0.688089	-1.97263	0.048538	0.0825855
ZNF526	55.2491	-1.35715	0.368827	-3.67963	0.000233572	0.000912382
VDR	265.772	-1.35625	0.376051	-3.60656	0.000310283	0.00115855
COMT	669.88	-1.35609	0.385432	-3.51836	0.000434225	0.00153259
MARCHF2	124.777	-1.3557	0.309059	-4.38654	1.15169e-05	7.87454e-05
INTS5	186.192	-1.35544	0.301359	-4.49775	6.86761e-06	5.20458e-05
ZNF444	109.962	-1.35538	0.3931	-3.44793	0.0005649	0.00190716
KSR1	17.0708	-1.35536	0.555422	-2.44024	0.0146777	0.029522
HTR7	4.87468	-1.35495	0.90312	-1.5003	0.133537	0.1945
EPN3	133.61	-1.35447	0.343227	-3.94627	7.93796e-05	0.000375154
FRS3	34.9523	-1.35406	0.350458	-3.86369	0.000111685	0.000499911
ZBTB48	83.097	-1.35397	0.285006	-4.75067	2.02744e-06	1.93495e-05
ITGB1BP2	1.73214	-1.35371	1.39651	-0.96935	0.332371	0.419052
LIF	221.459	-1.3536	0.339758	-3.98401	6.7763e-05	0.000332434
EPN2	94.8067	-1.35287	0.328311	-4.12068	3.77748e-05	0.000205251
PMVK	126.884	-1.35251	0.21661	-6.24396	4.26637e-10	1.91299e-08
MAP3K14	85.4567	-1.35233	0.300396	-4.50184	6.73682e-06	5.13181e-05
MAP3K12	50.8047	-1.35225	0.335593	-4.02943	5.5912e-05	0.000284485
ARRB1	227.667	-1.35207	0.403819	-3.3482	0.000813388	0.00258452
C3	83.6419	-1.35163	0.538003	-2.51232	0.0119942	0.0250027
SLC25A42	47.5668	-1.35156	0.331421	-4.07807	4.54119e-05	0.00023874
CLUH	597.205	-1.35141	0.294364	-4.59096	4.41207e-06	3.62488e-05
TMEM101	107.664	-1.35087	0.365239	-3.69858	0.000216807	0.000855445
TNNT1	391.448	-1.34992	0.29132	-4.63382	3.58977e-06	3.05706e-05
CYB5R3	691.075	-1.34984	0.299251	-4.51073	6.46057e-06	4.96406e-05
PIGQ	58.1895	-1.34879	0.369066	-3.65461	0.00025757	0.000992984
RABAC1	45.7988	-1.34878	0.4098	-3.29131	0.00099723	0.00306246
NUDT16L1	78.4515	-1.34858	0.254388	-5.30127	1.14997e-07	1.88377e-06
RBP5	2.56133	-1.34801	1.32698	-1.01585	0.309702	0.394931
C1orf226	36.5303	-1.3473	0.386074	-3.48976	0.000483461	0.00167043
STKLD1	2.98101	-1.3468	1.02404	-1.31518	0.188448	0.260135
TMEM63A	257.032	-1.34643	0.304639	-4.41976	9.88106e-06	6.95654e-05
FUZ	36.1279	-1.34609	0.393605	-3.41989	0.000626458	0.00207962
CLCN7	60.1176	-1.34573	0.404527	-3.32667	0.000878904	0.00276165
PRPF31	265.011	-1.34549	0.243859	-5.51751	3.43835e-08	7.22252e-07
PPCDC	42.4929	-1.34545	0.303724	-4.42984	9.4304e-06	6.71758e-05
MIIP	70.4745	-1.34543	0.339669	-3.96101	7.4634e-05	0.000357247
CLSTN3	95.2614	-1.34489	0.37851	-3.55311	0.00038071	0.00137666
SPTBN5	1.15984	-1.34464	1.6551	-0.812421	0.41655	0.504225
LMBR1L	81.0739	-1.34387	0.400017	-3.35953	0.000780741	0.00250172
TMEM104	167.822	-1.34377	0.339822	-3.95433	7.67492e-05	0.000365322
PEBP1	926.942	-1.34363	0.296037	-4.53873	5.65936e-06	4.4488e-05
PCDH1	314.338	-1.34325	0.38691	-3.47174	0.000517096	0.00176642
PCDHGB6	3.07948	-1.34301	1.22973	-1.09212	0.27478	0.357887
KREMEN1	30.0217	-1.34257	0.500459	-2.68267	0.00730372	0.0164773
ZNF710	48.2582	-1.34254	0.400098	-3.35552	0.000792151	0.00252974
HOOK2	131.954	-1.3425	0.319935	-4.19616	2.71477e-05	0.000156623
DNHD1	36.0066	-1.34119	0.384693	-3.4864	0.000489561	0.00168536
GLI2	54.9361	-1.34038	0.289257	-4.63387	3.589e-06	3.05706e-05
NEU2	1.81484	-1.34035	1.26423	-1.06021	0.289051	0.373073
CCNP	1.74311	-1.33902	1.51854	-0.881781	0.377895	0.465795
C1orf122	82.7712	-1.33888	0.333538	-4.01416	5.96587e-05	0.000299987
CACNB3	109.154	-1.33879	0.271377	-4.9333	8.08509e-07	9.12578e-06
SLC25A29	49.0154	-1.33836	0.402502	-3.32509	0.000883902	0.00277472
PTGES2	174.076	-1.33808	0.248897	-5.37604	7.61412e-08	1.33847e-06
NCALD	2.11403	-1.33807	1.33104	-1.00528	0.314763	0.400423
MCM5	528.221	-1.3379	0.325004	-4.11655	3.84584e-05	0.000208624
RHOV	22.0221	-1.33782	0.489974	-2.73039	0.00632598	0.014578
AP3D1	915.382	-1.33766	0.282179	-4.74046	2.13237e-06	2.01483e-05
MST1R	170.398	-1.33763	0.372174	-3.59408	0.000325536	0.00120601
ITGB4	1684.55	-1.33749	0.440209	-3.0383	0.00237921	0.00639574
RFXANK	230.055	-1.33747	0.345925	-3.86636	0.000110472	0.000495314
SLC2A4RG	542.291	-1.33737	0.321268	-4.16278	3.14396e-05	0.000176682
APC2	7.19425	-1.33732	0.700427	-1.9093	0.0562236	0.0935769
MAP1S	95.3939	-1.33724	0.429755	-3.11163	0.00186056	0.00516886
MXD4	99.1183	-1.33663	0.338553	-3.94808	7.87812e-05	0.000372989
HOXC12	3.12069	-1.33662	1.06137	-1.25934	0.207909	0.282449
SLC2A9	1.18437	-1.33658	1.80232	-0.741589	0.458337	0.545267
RNF126	316.955	-1.33648	0.352304	-3.79354	0.000148515	0.000629151
DENND3	212.439	-1.3363	0.280618	-4.76198	1.91706e-06	1.85899e-05
ABHD4	313.375	-1.33611	0.350412	-3.81296	0.000137313	0.000592852
TIGD3	2.00471	-1.33597	1.65213	-0.808636	0.418724	0.506165
TMEM120A	170.396	-1.33564	0.332441	-4.01769	5.87711e-05	0.000296135
HLX	9.96981	-1.33552	0.638052	-2.09313	0.0363378	0.0645816
HSPBP1	388.834	-1.33544	0.300111	-4.44983	8.5937e-06	6.20939e-05
MICALL2	93.8106	-1.33511	0.325132	-4.10635	4.01955e-05	0.000216106
ZNF581	235.568	-1.33507	0.283047	-4.71678	2.39606e-06	2.21207e-05
ANKRD52	462.45	-1.33424	0.282591	-4.72146	2.34152e-06	2.16925e-05
C7orf50	199.044	-1.33423	0.232798	-5.73128	9.96763e-09	2.63785e-07
AMPD2	208.142	-1.33418	0.27849	-4.79077	1.66146e-06	1.65709e-05
ZNF865	108.602	-1.33401	0.313023	-4.26171	2.02871e-05	0.000123971
S100A5	69.3132	-1.33394	0.484818	-2.75141	0.00593388	0.0138011
ZNF672	218.948	-1.33353	0.302482	-4.40863	1.04027e-05	7.24319e-05
PRSS36	2.2061	-1.33312	1.31576	-1.01319	0.310967	0.396202
FURIN	248.912	-1.33284	0.30842	-4.3215	1.54973e-05	9.96996e-05
PLTP	374.028	-1.33266	0.364857	-3.65254	0.000259661	0.000999882
PKN1	581.152	-1.33244	0.225676	-5.90424	3.5427e-09	1.12059e-07
BCL9L	408.549	-1.33183	0.275073	-4.84173	1.28715e-06	1.3465e-05
ZBTB45	176.748	-1.33112	0.416093	-3.19908	0.00137867	0.00402806
C16orf95	1.4302	-1.33051	1.7123	-0.777027	0.437143	0.523695
TSPAN15	700.438	-1.33049	0.496334	-2.68063	0.0073483	0.0165517
MVB12A	192.274	-1.33033	0.233818	-5.68958	1.27349e-08	3.23485e-07
LIMD2	17.701	-1.32962	0.473473	-2.80824	0.00498133	0.0118852
PACS2	329.33	-1.32933	0.258614	-5.14022	2.74424e-07	3.81351e-06
CNPPD1	244.353	-1.32869	0.363885	-3.65139	0.000260822	0.00100319
TIMM44	220.086	-1.32857	0.243599	-5.45391	4.92742e-08	9.54324e-07
EIF6	1081.02	-1.32834	0.262615	-5.05814	4.23368e-07	5.47125e-06
TK1	2175.4	-1.32811	0.247833	-5.3589	8.37285e-08	1.45213e-06
SPATA20	739.153	-1.32765	0.33562	-3.95581	7.62766e-05	0.000363463
RHOT2	176.463	-1.32737	0.303129	-4.37889	1.19285e-05	8.10177e-05
FOXRED1	239.22	-1.32704	0.207916	-6.38258	1.74135e-10	9.32813e-09
TMEM232	1.91659	-1.32619	1.35623	-0.977852	0.328147	0.41475
ARHGEF1	248.225	-1.32586	0.363879	-3.64367	0.000268779	0.00102903
C2CD2L	202.475	-1.32546	0.292057	-4.53835	5.66954e-06	4.45416e-05
SNX33	70.7456	-1.32532	0.332744	-3.98299	6.80544e-05	0.00033374
IFI27	80.6919	-1.32517	0.35328	-3.75104	0.000176105	0.000723648
DLK2	7.74421	-1.32507	0.700949	-1.8904	0.0587044	0.0970131
HIGD1B	9.5168	-1.32449	0.63908	-2.07249	0.0382195	0.0673939
TMPRSS5	1.28009	-1.32403	1.47614	-0.896949	0.369746	0.457618
CNFN	87.4498	-1.32307	0.473123	-2.79646	0.00516664	0.0122526
HYAL3	83.1966	-1.32291	0.391294	-3.38087	0.000722572	0.0023436
ABTB2	50.4285	-1.32265	0.371169	-3.56349	0.000365963	0.00133018
PCBP1	389.58	-1.32231	0.441683	-2.99379	0.00275537	0.00720289
PGAP3	19.961	-1.32223	0.550416	-2.40224	0.0162951	0.0323202
CDK18	136.829	-1.32203	0.334654	-3.95045	7.80037e-05	0.000370171
IMPDH1	311.48	-1.32138	0.318892	-4.14367	3.41794e-05	0.000189276
BTN2A2	37.7217	-1.32117	0.389025	-3.39612	0.000683495	0.00223917
SLC18A2	2.89158	-1.32088	1.07568	-1.22795	0.219467	0.295792
CCDC28B	20.1398	-1.32033	0.53759	-2.45603	0.0140483	0.0284954
CAPN1	1346.55	-1.31968	0.280057	-4.71219	2.45069e-06	2.24844e-05
CPSF4	117.489	-1.3195	0.262448	-5.02766	4.96498e-07	6.20505e-06
PLEKHG4	13.7014	-1.31917	0.481557	-2.73939	0.00615541	0.0142365
B3GNTL1	43.7234	-1.31888	0.426948	-3.08908	0.00200775	0.00552701
PPM1F	83.7663	-1.31884	0.26036	-5.06544	4.07455e-07	5.31733e-06
ECSIT	297.485	-1.3186	0.311795	-4.22907	2.34664e-05	0.000139603
GSTZ1	110.536	-1.31795	0.290986	-4.52927	5.91883e-06	4.61183e-05
ERP29	307.903	-1.31794	0.220424	-5.97911	2.24359e-09	7.80263e-08
UBE2S	185.711	-1.31667	0.197845	-6.65504	2.83214e-11	2.04484e-09
DTX2	82.4423	-1.31654	0.406867	-3.2358	0.00121302	0.00360675
RNPEPL1	289.736	-1.31635	0.352855	-3.73055	0.00019106	0.000771735
PEX11G	4.79008	-1.31569	0.868707	-1.51453	0.12989	0.190211
NOS1AP	8.92875	-1.31562	0.599722	-2.19373	0.0282552	0.0520263
ANKRD11	262.039	-1.31551	0.292372	-4.49946	6.81272e-06	5.18368e-05
ZNF142	333.751	-1.31547	0.303494	-4.33441	1.46149e-05	9.53628e-05
IFITM2	732.627	-1.31479	0.477532	-2.7533	0.00589982	0.0137387
RAB34	329.041	-1.31475	0.257057	-5.11464	3.14339e-07	4.26558e-06
DDRGK1	326.367	-1.31417	0.246334	-5.33492	9.55885e-08	1.6177e-06
IFITM3	3865.48	-1.3139	0.392126	-3.35072	0.000806028	0.00256481
RGL2	159.128	-1.31327	0.271198	-4.84247	1.28233e-06	1.34379e-05
NDUFS8	2669.05	-1.31316	0.324938	-4.04127	5.31619e-05	0.000273636
NUDT17	13.5574	-1.31304	0.473227	-2.77466	0.00552601	0.0129797
OSBPL5	66.8764	-1.31293	0.422646	-3.10646	0.00189344	0.00525033
ARNT2	7.05972	-1.31283	0.925733	-1.41815	0.156146	0.221838
MRAS	34.9725	-1.31207	0.369275	-3.5531	0.00038072	0.00137666
ZNF408	85.9913	-1.31207	0.328559	-3.9934	6.51314e-05	0.000321901
AHRR	1.45127	-1.31158	1.42998	-0.917199	0.359039	0.446404
RABGEF1	9.21244	-1.31106	0.627992	-2.0877	0.0368252	0.0652559
CDC34	242.064	-1.31052	0.274407	-4.77583	1.78965e-06	1.75984e-05
ENTPD6	283.822	-1.31034	0.261006	-5.02034	5.15806e-07	6.41018e-06
CLN3	1.343	-1.31002	1.62266	-0.807329	0.419477	0.506706
RAPGEF4	1.39364	-1.3097	1.70179	-0.769601	0.441537	0.528119
PBXIP1	35.7898	-1.30781	0.400265	-3.26736	0.00108555	0.00328658
RHOG	664.674	-1.30748	0.353568	-3.69796	0.000217341	0.000857044
ANO9	65.6569	-1.30734	0.448333	-2.91599	0.00354559	0.00892107
H1.10	170.566	-1.3069	0.235648	-5.54598	2.92319e-08	6.36633e-07
DNM2	802.528	-1.30646	0.286222	-4.56452	5.00644e-06	4.02363e-05
LSM7	520.88	-1.30608	0.195796	-6.67062	2.54726e-11	1.89052e-09
RANGAP1	437.774	-1.30577	0.227313	-5.74439	9.22519e-09	2.48594e-07
CPAMD8	10.138	-1.30555	0.721253	-1.81012	0.0702776	0.113462
LAMA5	460.1	-1.3052	0.308762	-4.22722	2.36599e-05	0.000140204
MAGEE1	91.6915	-1.30506	0.315369	-4.13821	3.50032e-05	0.000192713
ANKRD37	6.3091	-1.30408	0.651551	-2.00151	0.0453378	0.0778987
MAPK3	303.896	-1.30347	0.316938	-4.1127	3.91057e-05	0.000211352
BORCS8	71.2795	-1.3029	0.329442	-3.95489	7.65712e-05	0.000364736
CDT1	242.629	-1.30226	0.342605	-3.80106	0.000144081	0.00061468
SHKBP1	234.66	-1.30214	0.282021	-4.61719	3.88976e-06	3.26028e-05
ITGA7	21.1845	-1.30203	0.534484	-2.43604	0.0148489	0.0298212
DGKD	116.435	-1.30181	0.23151	-5.62312	1.87537e-08	4.40181e-07
NBL1	62.6937	-1.30169	0.307297	-4.23594	2.27598e-05	0.000136323
TBC1D16	129.374	-1.30163	0.297468	-4.37568	1.21052e-05	8.19247e-05
FSTL3	77.7521	-1.30135	0.303727	-4.28461	1.83064e-05	0.000113805
ATP2C2	46.3415	-1.30127	0.283458	-4.5907	4.41766e-06	3.62723e-05
ZIC2	2.13241	-1.30064	1.7025	-0.763963	0.44489	0.531746
GALE	93.3859	-1.30025	0.251986	-5.16002	2.46929e-07	3.48984e-06
EEF1D	540.929	-1.30014	0.249321	-5.21474	1.8408e-07	2.72631e-06
MYO1F	10.9286	-1.29997	0.487753	-2.66521	0.00769396	0.017231
HS1BP3	67.8463	-1.29917	0.337842	-3.8455	0.000120305	0.000531865
FAM110B	14.0084	-1.29846	0.603235	-2.15249	0.0313587	0.0568582
MFSD12	169.384	-1.2982	0.34805	-3.72992	0.000191537	0.000773427
FAU	1826.87	-1.29786	0.237779	-5.45827	4.80805e-08	9.39338e-07
PSMD4	851.001	-1.29766	0.259354	-5.00344	5.63151e-07	6.85743e-06
MAFG	112.743	-1.29745	0.284437	-4.56146	5.07996e-06	4.07286e-05
FAM50A	402.16	-1.2974	0.297382	-4.36273	1.28451e-05	8.57956e-05
LYPD5	15.8828	-1.29704	0.563822	-2.30045	0.0214229	0.0409383
TTYH1	20.1842	-1.29622	0.397757	-3.25881	0.0011188	0.00337189
CCND3	404.587	-1.29617	0.228193	-5.68015	1.3458e-08	3.36703e-07
COQ9	286.95	-1.29564	0.294445	-4.40029	1.08104e-05	7.46675e-05
CES4A	5.70492	-1.29548	0.671848	-1.92823	0.0538259	0.090151
ITGA2B	7.64213	-1.29539	0.732903	-1.76749	0.0771469	0.122934
CCNO	53.4991	-1.29532	0.29564	-4.3814	1.1792e-05	8.02544e-05
CDKN2D	24.7101	-1.29497	0.462154	-2.80203	0.00507824	0.0120835
THTPA	6.32557	-1.2947	0.841265	-1.53899	0.123807	0.182894
ATG9A	231.465	-1.29446	0.297177	-4.35587	1.3254e-05	8.79954e-05
LRP11	8.11848	-1.29445	0.928368	-1.39433	0.163218	0.23021
ATP6AP1	783.042	-1.29412	0.308415	-4.19604	2.71625e-05	0.000156623
EEF1AKMT4	122.95	-1.29407	0.340595	-3.79945	0.000145015	0.000618072
RBCK1	432.292	-1.29389	0.234723	-5.5124	3.53967e-08	7.35907e-07
KLK4	1.27533	-1.29363	1.66507	-0.776918	0.437207	0.523695
EHMT2	203.239	-1.29317	0.357644	-3.61581	0.000299412	0.0011265
ZFPM1	92.0268	-1.2926	0.500671	-2.58174	0.0098304	0.0212042
C19orf18	0.954184	-1.29233	2.5357	-0.509652	0.610295	NA
ZNF446	11.7967	-1.29173	0.701577	-1.84118	0.0655958	0.10682
WRNIP1	225.384	-1.29145	0.236899	-5.45149	4.99488e-08	9.63091e-07
PNPLA2	378.691	-1.29104	0.422912	-3.05275	0.00226756	0.00613808
CIB2	38.2135	-1.29098	0.365969	-3.52757	0.000419388	0.00148853
ZFYVE21	102.507	-1.29081	0.272849	-4.73084	2.23596e-06	2.09188e-05
ACER2	8.68442	-1.29044	0.6371	-2.02549	0.0428167	0.0741037
ADCK1	59.3857	-1.29039	0.391228	-3.29829	0.000972743	0.00299905
FZD2	214.636	-1.2903	0.245984	-5.24544	1.55908e-07	2.38622e-06
SYMPK	181.046	-1.29015	0.323053	-3.99362	6.5073e-05	0.000321852
NPRL3	525.582	-1.29	0.348041	-3.70647	0.000210169	0.000834956
NFKBIA	258.251	-1.28992	0.366906	-3.51566	0.00043866	0.00154414
HID1	863.785	-1.28938	0.385682	-3.34311	0.000828439	0.00262355
ARF5	351.803	-1.28929	0.254044	-5.07509	3.87315e-07	5.0895e-06
GDF15	196.519	-1.28922	0.489711	-2.63261	0.00847319	0.0187205
SPHK1	65.4432	-1.28906	0.311641	-4.13637	3.52839e-05	0.000193857
WDR90	39.1275	-1.28897	0.327755	-3.93271	8.39928e-05	0.00039301
ACTG1	18555.7	-1.28874	0.220108	-5.85506	4.76833e-09	1.41716e-07
ENHO	4.9454	-1.28829	0.816001	-1.57878	0.114386	0.171263
MRPL2	36.5392	-1.28824	0.484695	-2.65783	0.00786461	0.0175747
SALL2	51.1417	-1.28797	0.459135	-2.8052	0.00502849	0.0119762
SPINT1	780.815	-1.28796	0.329308	-3.91111	9.18723e-05	0.000423726
TMUB1	122.008	-1.28765	0.347316	-3.70743	0.000209376	0.000832555
DRG2	345.591	-1.2876	0.287058	-4.4855	7.27433e-06	5.43219e-05
GMEB2	94.4013	-1.28726	0.313003	-4.11261	3.91212e-05	0.000211352
BCR	163.795	-1.28714	0.249536	-5.15814	2.49408e-07	3.50623e-06
NME2	157.376	-1.28708	0.351314	-3.66361	0.000248684	0.000962077
RAP1GAP	52.7855	-1.28703	0.402542	-3.19726	0.0013874	0.00405178
MOB3C	35.7651	-1.28696	0.342963	-3.75246	0.000175106	0.000719989
CLEC11A	50.8684	-1.28631	0.49801	-2.5829	0.00979727	0.0211603
PER1	65.8521	-1.28508	0.330366	-3.88986	0.000100301	0.000455555
RRP1	228.086	-1.28498	0.210971	-6.09081	1.12342e-09	4.41556e-08
KLHL25	20.0154	-1.28441	0.532013	-2.41425	0.0157675	0.0314191
FAT4	18.8693	-1.28414	0.57875	-2.21881	0.0264997	0.04921
FAM167B	3.00355	-1.28374	1.08671	-1.18132	0.237477	0.316374
AKR1A1	195.338	-1.28357	0.305366	-4.20338	2.62958e-05	0.00015235
INO80E	357.379	-1.2833	0.463297	-2.76992	0.00560701	0.013149
MRPL28	207.521	-1.2831	0.255556	-5.02081	5.14549e-07	6.40054e-06
DIRAS1	3.17463	-1.28294	1.00938	-1.27101	0.203724	0.27767
KCTD11	31.1157	-1.28261	0.492388	-2.60487	0.00919094	0.0200891
HLA.E	283.659	-1.28239	0.178001	-7.20442	5.82931e-13	6.8533e-11
TRIM28	1667.1	-1.28221	0.284151	-4.51244	6.40873e-06	4.93851e-05
SPPL2B	26.8857	-1.28194	0.333963	-3.83858	0.00012375	0.000545098
SRPX	111.188	-1.28125	0.241482	-5.30576	1.12204e-07	1.84028e-06
UNC119	141.166	-1.28094	0.284176	-4.50754	6.55822e-06	5.01878e-05
MYO9B	308.772	-1.28073	0.291789	-4.38924	1.13745e-05	7.79321e-05
NHP2	449.256	-1.28033	0.21854	-5.85854	4.66955e-09	1.39718e-07
KCTD17	30.8871	-1.27995	0.512454	-2.49769	0.0125005	0.0259038
DCXR	537.113	-1.27983	0.29276	-4.37161	1.23332e-05	8.32978e-05
STOML1	17.6737	-1.27967	0.496558	-2.57708	0.009964	0.0214367
ZDHHC18	113.788	-1.27931	0.2475	-5.16893	2.35441e-07	3.35244e-06
NRTN	15.2648	-1.27914	0.577129	-2.21638	0.0266655	0.0494834
PRR13	184.196	-1.27901	0.332163	-3.85054	0.000117859	0.00052244
TSC22D3	44.5741	-1.27865	0.37981	-3.36654	0.000761178	0.00245145
TMPRSS4	0.832541	-1.27842	2.37998	-0.537156	0.59116	NA
ST3GAL4	522.959	-1.27825	0.314207	-4.06817	4.73839e-05	0.000247249
WFIKKN1	2.34958	-1.27816	1.56658	-0.815894	0.414561	0.502321
FGD3	42.4562	-1.27812	0.32542	-3.9276	8.57965e-05	0.000400494
AGAP3	231.884	-1.27798	0.305766	-4.17961	2.92014e-05	0.000165928
PLEKHG4B	15.5822	-1.27748	0.588595	-2.17038	0.0299779	0.0547055
NOMO2	11.7609	-1.27712	0.70989	-1.79904	0.0720118	0.115862
QPCTL	94.5201	-1.27697	0.259338	-4.92397	8.48059e-07	9.46762e-06
KCNJ8	3.37624	-1.27695	1.21948	-1.04712	0.295043	0.379443
SPEG	74.8384	-1.27529	0.342354	-3.72505	0.000195277	0.000786613
ID1	524.786	-1.27494	0.250797	-5.08354	3.7046e-07	4.91174e-06
DLG4	88.0811	-1.27473	0.286456	-4.45001	8.58645e-06	6.20939e-05
PACSIN3	108.921	-1.27467	0.245441	-5.19339	2.06499e-07	2.99492e-06
RAPGEFL1	9.37937	-1.27441	0.677155	-1.882	0.0598354	0.0986
ESS2	96.5707	-1.27423	0.274792	-4.63708	3.53365e-06	3.017e-05
DOT1L	88.1266	-1.27412	0.384028	-3.31778	0.000907362	0.00283031
MROH6	201.541	-1.27301	0.222046	-5.73312	9.85992e-09	2.61455e-07
SIPA1L3	260.284	-1.27296	0.271394	-4.69046	2.7259e-06	2.44522e-05
DBNDD2	2.13114	-1.27294	1.25278	-1.01609	0.309587	0.394822
ZNF358	90.6616	-1.27269	0.48041	-2.64917	0.00806888	0.0179556
EBI3	2.6977	-1.27213	1.23803	-1.02755	0.304162	0.388799
HES6	4.11334	-1.27212	1.0477	-1.2142	0.224672	0.301766
IPO13	149.144	-1.2721	0.31905	-3.98716	6.68695e-05	0.000328779
RPL36	6489.15	-1.27198	0.20578	-6.18125	6.35971e-10	2.68218e-08
GRIPAP1	101.492	-1.27178	0.313443	-4.05746	4.96093e-05	0.000257646
LRRN2	13.825	-1.27159	0.611161	-2.08061	0.0374693	0.066247
SYNPO	81.4924	-1.27145	0.279309	-4.55212	5.31087e-06	4.23499e-05
ARSL	2.9889	-1.2714	1.09983	-1.15599	0.247684	0.327639
H2BC18	12.2866	-1.27138	0.500231	-2.54159	0.0110349	0.0233292
ZNF653	38.7815	-1.27097	0.334322	-3.80164	0.00014374	0.000613816
SGSM2	108.047	-1.2708	0.323998	-3.92225	8.77261e-05	0.000407354
IGFBP4	1579.85	-1.26982	0.239908	-5.29294	1.20367e-07	1.94298e-06
SLC39A7	240.116	-1.26928	0.191056	-6.64352	3.0628e-11	2.16432e-09
GPS1	1221.12	-1.26861	0.298178	-4.25453	2.09492e-05	0.000126966
PRRG2	81.8364	-1.26853	0.380307	-3.33554	0.000851333	0.00268773
SLC35C1	258.51	-1.26813	0.275622	-4.60096	4.20539e-06	3.47874e-05
CD2BP2	95.4969	-1.268	0.203949	-6.21724	5.05989e-10	2.22585e-08
USP43	35.7681	-1.26791	0.335583	-3.77822	0.000157956	0.000662596
SUSD3	98.3072	-1.26768	0.329121	-3.85173	0.000117288	0.000520607
CCHCR1	24.1274	-1.26754	0.364258	-3.47979	0.000501813	0.00172103
RUNDC3A	2.55418	-1.267	1.07107	-1.18293	0.236839	0.315745
GRK6	240.56	-1.26693	0.251223	-5.04303	4.58216e-07	5.83644e-06
UNKL	45.2163	-1.26692	0.357679	-3.54206	0.000397008	0.0014224
TIMM10	509.863	-1.26691	0.17045	-7.43277	1.06345e-13	1.53565e-11
SLC12A7	251.845	-1.26676	0.432044	-2.93201	0.00336774	0.00854152
SRM	3732.99	-1.26657	0.391882	-3.23201	0.00122924	0.003646
FASN	923.045	-1.26632	0.407461	-3.10784	0.00188459	0.00522905
ATP13A1	421.405	-1.26619	0.309094	-4.09645	4.19532e-05	0.000223835
NCCRP1	68.1308	-1.2653	0.417201	-3.03283	0.00242269	0.00648768
ITPA	146.623	-1.26519	0.235629	-5.36943	7.89838e-08	1.37837e-06
FLII	2021.67	-1.26449	0.248101	-5.09668	3.45661e-07	4.64319e-06
TMCO4	59.3354	-1.26426	0.368331	-3.43241	0.000598234	0.0020024
RXRB	91.2341	-1.2635	0.321299	-3.93248	8.40749e-05	0.000393149
NUP210	637.921	-1.26347	0.316737	-3.98903	6.63428e-05	0.000326794
USP5	432.43	-1.26334	0.270631	-4.66812	3.03961e-06	2.67426e-05
MOV10	278.984	-1.26321	0.247598	-5.10186	3.36327e-07	4.53155e-06
BAIAP3	27.1431	-1.26319	0.503474	-2.50894	0.0121092	0.0252229
ADPRS	91.3688	-1.26316	0.298155	-4.23659	2.26937e-05	0.000136111
TMEM38A	62.3795	-1.26249	0.317005	-3.98254	6.81829e-05	0.000334001
EPHA2	1797.83	-1.26243	0.342401	-3.687	0.000226917	0.000888998
PLEKHJ1	98.7374	-1.26233	0.275171	-4.58745	4.48686e-06	3.67723e-05
LRPAP1	194.154	-1.26211	0.258139	-4.88926	1.01215e-06	1.10307e-05
GAPDH	24005.8	-1.26131	0.358319	-3.52008	0.000431412	0.00152469
CISH	22.4813	-1.26118	0.428519	-2.9431	0.00324938	0.00826974
PLEKHM2	199.004	-1.26113	0.252129	-5.00192	5.67611e-07	6.89279e-06
LOXL4	25.3442	-1.26064	0.54783	-2.30115	0.0213832	0.0408742
ROBO4	18.9412	-1.26041	0.383979	-3.28249	0.00102895	0.00314405
HEMK1	68.9891	-1.26029	0.263748	-4.77839	1.76703e-06	1.74018e-05
FMC1	30.3942	-1.2601	0.381535	-3.30271	0.000957545	0.00295906
LMNB2	489.634	-1.25983	0.236284	-5.33185	9.72186e-08	1.63487e-06
ZNF598	151.017	-1.25911	0.268357	-4.69194	2.70629e-06	2.43585e-05
MAP3K3	124.904	-1.25802	0.30848	-4.07814	4.53968e-05	0.00023874
TENM2	1.35448	-1.25789	1.942	-0.647731	0.517159	0.602155
NMRAL1	270.441	-1.25741	0.279658	-4.49627	6.91574e-06	5.23806e-05
SLC22A2	1.11617	-1.25679	2.45314	-0.512319	0.608428	0.685694
ALS2CL	54.5092	-1.25662	0.279739	-4.49212	7.05176e-06	5.31624e-05
MAP3K6	57.7077	-1.25655	0.377332	-3.3301	0.000868163	0.00273307
GRAMD4	36.888	-1.25651	0.463179	-2.7128	0.00667179	0.0152489
CABP7	7.63786	-1.25608	0.890763	-1.41011	0.158506	0.22459
MAPK7	168.252	-1.25577	0.338234	-3.71272	0.000205045	0.000818761
SYNGR1	92.9689	-1.25521	0.357784	-3.5083	0.000450987	0.00158
G6PC3	856.272	-1.25506	0.381593	-3.28899	0.00100547	0.00308349
STAT6	256.686	-1.25487	0.287473	-4.36517	1.27023e-05	8.50556e-05
GFER	23.7078	-1.2547	0.41363	-3.03339	0.00241826	0.00648237
COQ4	183.325	-1.25467	0.286122	-4.38509	1.15936e-05	7.90665e-05
MTCH1	1110.51	-1.25447	0.263148	-4.76716	1.86837e-06	1.81841e-05
MUC13	1.60708	-1.2543	1.2591	-0.996189	0.319158	0.405084
RAB40C	62.2579	-1.25421	0.393045	-3.19102	0.00141773	0.00412857
TENM4	198.409	-1.25421	0.562251	-2.23069	NA	NA
TESK1	187.191	-1.2542	0.351377	-3.56938	0.000357832	0.00130563
SLC52A3	86.8942	-1.25413	0.371835	-3.37282	0.000744012	0.00240199
RPS5	15210.6	-1.25366	0.232607	-5.38961	7.06112e-08	1.26766e-06
ZNF319	61.3173	-1.25354	0.366722	-3.41822	0.00063031	0.0020908
CTU2	85.5105	-1.25335	0.33266	-3.76764	0.000164796	0.000685661
[truncated: 11,560 more rows]
