# Supplementary material for: SFRP2 Overexpression Induces an Osteoblast-like Phenotype in Prostate Cancer Cells
Source: Cells. 2022 Dec 16;11(24):4081. doi: 10.3390/cells11244081 (PMC9777425; doi:10.3390/cells11244081)
Supplement: Supplementary file 1 [file cells-11-04081-s001.zip › Akova ken et al._Table S3_finale.xlsx]

## Sheet: PC3_DESEQ
	baseMean	log2FoldChange	lfcSE	stat	pvalue	padj
SEMA3F	1126.67	0.289607	0.740369	0.391166	NA	NA
ALDH3A1	178.616	0.554597	0.798358	0.694671	NA	NA
BCL6	265.507	0.10348	0.756152	0.136851	NA	NA
MUC5B	519.322	0.30046	1.02456	0.293258	NA	NA
MALL	635.254	0.218571	0.714378	0.30596	NA	NA
TENM4	198.409	0.300779	0.563049	0.534196	NA	NA
CREB3L1	176.007	0.285736	0.834551	0.342382	NA	NA
SEMA6B	63.2668	0.434866	0.887339	0.490079	NA	NA
SHISA3	813.141	0.48421	0.781088	0.619917	NA	NA
SPRY4	380.074	0.407854	0.724829	0.562689	NA	NA
SULF2	2069.24	0.467559	0.691124	0.67652	NA	NA
TSPAN6	1234.3	0.157374	0.131219	1.19932	0.230405	1
DPM1	529.97	0.140757	0.267448	0.526299	0.598681	1
SCYL3	50.8764	-0.0377446	0.315624	-0.119587	0.90481	1
C1orf112	311.377	-0.0443766	0.239545	-0.185254	0.85303	1
CFH	6.96114	-0.398445	0.614363	-0.64855	0.516629	1
FUCA2	353.534	0.00949248	0.214094	0.0443378	0.964635	1
GCLC	448.958	0.313208	0.216803	1.44467	0.148552	1
NFYA	265.832	0.135585	0.156288	0.867532	0.385651	1
STPG1	160.181	-0.413136	0.190741	-2.16595	0.0303148	1
NIPAL3	283.551	0.0276015	0.161669	0.170729	0.864437	1
LAS1L	459.246	-0.0496262	0.132129	-0.375589	0.707223	1
ENPP4	177.663	0.0349014	0.356686	0.097849	0.922052	1
ANKIB1	429.171	0.208163	0.26145	0.796186	0.425924	1
CYP51A1	3.39935	2.91428	1.74913	1.66613	0.0956869	1
KRIT1	42.1272	-0.088725	0.281243	-0.315474	0.752402	1
RAD52	48.0052	0.0575024	0.265406	0.216658	0.828475	1
BAD	120.472	-0.0613728	0.328155	-0.187024	0.851642	1
LAP3	199.486	0.0746624	0.172335	0.433241	0.664839	1
CD99	692.971	-0.229988	0.180331	-1.27536	0.202181	1
HS3ST1	74.5743	0.341867	0.389261	0.878244	0.379811	1
AOC1	1.40693	-2.10542	1.81684	-1.15884	0.246523	1
WNT16	1.02662	2.4324	1.81519	1.34003	0.180237	1
HECW1	7.50908	0.541279	0.799995	0.676603	0.498658	1
LASP1	1384.18	-0.174471	0.236964	-0.736277	0.461562	1
SNX11	95.584	-0.361873	0.255456	-1.41658	0.156606	1
M6PR	154.991	-0.0849798	0.20573	-0.413065	0.679559	1
KLHL13	68.1984	0.226135	0.264314	0.855557	0.392243	1
CYP26B1	13.2442	-0.0535915	0.585036	-0.0916039	0.927013	1
ICA1	67.6202	0.360684	0.261364	1.38001	0.167583	1
DBNDD1	361.48	-0.680028	0.254191	-2.67527	0.00746697	1
ALS2	192.014	0.225724	0.232236	0.971962	0.33107	1
CASP10	24.1483	-0.5393	0.349181	-1.54447	0.122474	1
CFLAR	192.717	-0.123835	0.238767	-0.518642	0.60401	1
TFPI	110.863	0.619328	0.227799	2.71874	0.00655305	1
NDUFAF7	111.833	0.159795	0.206504	0.773809	0.439044	1
RBM5	345.791	0.146203	0.136608	1.07023	0.284515	1
MTMR7	5.92812	0.348849	0.611198	0.570762	0.568161	1
SLC7A2	54.8403	-0.0467825	0.313763	-0.149101	0.881474	1
ARF5	351.803	-0.12932	0.256294	-0.504576	0.613857	1
SARM1	30.4071	0.540391	0.405693	1.33202	0.182854	1
POLDIP2	755.515	-0.163233	0.189051	-0.863435	0.387898	1
PLXND1	44.0481	0.333481	0.406925	0.819516	0.412492	1
AK2	1516.7	-0.255001	0.148558	-1.71651	0.0860686	1
FKBP4	813.278	-0.059825	0.143221	-0.417711	0.676159	1
KDM1A	826.749	0.135498	0.148262	0.913908	0.360765	1
RBM6	298.138	0.405634	0.270842	1.49768	0.134217	1
CAMKK1	41.8755	0.510336	0.395177	1.29141	0.196561	1
RECQL	93.7972	0.375902	0.374103	1.00481	0.314989	1
VPS50	192.314	0.191821	0.399077	0.480663	0.630756	1
ARHGAP33	17.2409	-0.185318	0.460569	-0.402367	0.687414	1
NDUFAB1	546.15	0.0879285	0.130304	0.674797	0.499805	1
PDK4	18.63	0.198741	0.470033	0.422824	0.672424	1
ZMYND10	8.33857	-0.181488	0.685998	-0.264561	0.791348	1
SLC25A13	342.452	-0.0271048	0.173456	-0.156263	0.875826	1
ST7	284.149	-0.13869	0.145684	-0.951987	0.341104	1
CDC27	1473.86	0.0978812	0.27658	0.353898	0.723415	1
HCCS	522.294	-0.062357	0.196966	-0.316587	0.751557	1
DVL2	148.984	-0.463775	0.345281	-1.34318	0.179213	1
PRSS22	83.1206	-0.00644133	0.405161	-0.0158982	0.987316	1
UPF1	465.235	-0.0118358	0.294603	-0.0401754	0.967953	1
SKAP2	437.679	0.13353	0.212351	0.628816	0.529469	1
SLC25A5	3433.47	-0.0928298	0.164776	-0.563371	0.573183	1
MCUB	227.678	0.143524	0.224178	0.640222	0.522028	1
HOXA11	144.226	-0.0224189	0.210483	-0.106511	0.915177	1
POLR2J	201.251	-0.419801	0.293414	-1.43075	0.152503	1
DHX33	320.277	0.0728599	0.199798	0.364667	0.71536	1
MEOX1	1.00973	0.166115	1.73179	0.095921	0.923583	1
THSD7A	1.31808	3.89805	1.88092	2.07241	0.038227	1
LIG3	175.892	-0.0233372	0.177395	-0.131555	0.895336	1
RPAP3	372.367	0.10688	0.443176	0.241168	0.809425	1
ACSM3	22.1075	-0.433031	0.377652	-1.14664	0.25153	1
REXO5	54.1493	-0.320067	0.28079	-1.13988	0.254337	1
CIAPIN1	268.51	-0.151894	0.193945	-0.783181	0.433521	1
SPPL2B	26.8857	-0.395273	0.36274	-1.08969	0.27585	1
FAM214B	54.9642	-0.572395	0.354911	-1.61278	0.106791	1
COPZ2	10.3787	0.887135	0.663241	1.33758	0.181035	1
PRKAR2B	5.18003	0.720543	0.854144	0.843585	0.398901	1
MSL3	269.32	0.0570949	0.1417	0.402928	0.687001	1
CREBBP	476.203	0.171699	0.255488	0.672044	0.501556	1
TSPOAP1	5.41287	-0.0899582	0.87047	-0.103344	0.91769	1
PON1	1.01793	-2.98726	1.82529	-1.63659	0.101716	1
GCFC2	206.345	-0.131537	0.317001	-0.414941	0.678185	1
WDR54	182.245	-0.127241	0.421475	-0.301894	0.762733	1
CROT	103.556	0.272361	0.232823	1.16982	0.242073	1
ABCB4	0.977502	0.086021	1.50663	0.0570951	0.954469	1
KMT2E	371.446	0.118399	0.152721	0.775261	0.438185	1
RHBDD2	493.093	-0.302392	0.322311	-0.938199	0.348142	1
SOX8	1.7409	1.2774	1.68834	0.756605	0.449286	1
IBTK	253.495	0.143751	0.377288	0.381011	0.703195	1
ZNF195	402.828	0.240285	0.347986	0.690503	0.489878	1
MYCBP2	275.5	0.0617348	0.256395	0.24078	0.809725	1
FBXL3	172.171	0.280522	0.380657	0.736943	0.461157	1
PDK2	458.821	-0.492579	0.359117	-1.37164	0.170176	1
ITGA3	2749.49	-0.112546	0.221466	-0.508188	0.611322	1
ZFX	370.024	0.165788	0.288219	0.575214	0.565147	1
LAMP2	1309.51	0.0540577	0.253897	0.212912	0.831395	1
ITGA2B	7.64213	-0.0898764	0.766744	-0.117218	0.906687	1
GDE1	641.694	-0.00788865	0.16008	-0.0492793	0.960697	1
REX1BD	55.3244	0.129892	0.412751	0.314699	0.75299	1
CRLF1	9.25357	-0.880827	0.597139	-1.47508	0.140191	1
OSBPL7	61.7026	0.147036	0.262329	0.560503	0.575136	1
TMEM98	275.922	-0.209077	0.180755	-1.15669	0.247399	1
YBX2	6.33103	-0.423106	0.7767	-0.544748	0.585927	1
MAP3K14	85.4567	-0.188644	0.309689	-0.609138	0.542433	1
ABCC8	1.1971	2.50615	2.53301	0.989393	0.322471	1
TMEM132A	42.87	0.423325	0.381503	1.10962	0.267162	1
AP2B1	3528.66	-0.128231	0.107193	-1.19626	0.231594	1
ZNF263	56.4019	0.0391435	0.256347	0.152697	0.878637	1
SPATA20	739.153	-0.175449	0.336528	-0.521349	0.602123	1
TNFRSF12A	722.978	-0.342413	0.226763	-1.51	0.131043	1
DLX6	2.41923	1.56937	1.24567	1.25986	0.20772	1
MAP3K9	332.472	-0.118241	0.156965	-0.753299	0.45127	1
RALA	264.471	-0.0660924	0.203588	-0.324638	0.745455	1
BAIAP2L1	505.968	-0.16724	0.16848	-0.992636	0.320887	1
KDM7A	21.7333	-0.340477	0.610324	-0.557864	0.576938	1
ETV1	445.844	0.519322	0.221786	2.34155	0.0192039	1
AGK	503.246	0.0388191	0.156253	0.248437	0.803796	1
ALDH3B1	165.156	-0.649695	0.278372	-2.33391	0.0196002	1
TTC22	134.927	-0.170122	0.292072	-0.582465	0.560253	1
PHTF2	165.085	-0.0830825	0.322199	-0.257861	0.796514	1
CCL26	14.4677	-1.05774	0.466379	-2.26799	0.0233299	1
FARP2	231.128	0.322484	0.184416	1.74868	0.0803462	1
GGCT	179.178	0.484897	0.22806	2.12619	0.0334877	1
DBF4	180.784	0.281224	0.2791	1.00761	0.313641	1
TBXA2R	20.1314	-0.966471	0.457768	-2.11127	0.0347493	1
IFRD1	449.335	0.0487719	0.261711	0.186358	0.852164	1
COX10	274.051	-0.167168	0.161323	-1.03623	0.300094	1
GTF2IRD1	205.355	-0.260622	0.220621	-1.18131	0.237479	1
PAF1	460.109	-0.106293	0.231985	-0.458189	0.646816	1
VPS41	523.802	0.178896	0.208074	0.859772	0.389915	1
ARHGAP44	4.08525	1.31131	1.07355	1.22147	0.221907	1
ELAC2	718.352	-0.0286964	0.230487	-0.124503	0.900917	1
SCIN	21.2065	0.108386	0.425054	0.254993	0.798729	1
ARSD	71.7436	0.179456	0.36573	0.490677	0.623655	1
PNPLA4	422.698	-0.280848	0.259684	-1.0815	0.279474	1
ADIPOR2	293.218	-0.0155085	0.160158	-0.0968325	0.922859	1
CDKL3	3.63682	0.769011	0.912239	0.842994	0.399232	1
MARK4	85.8536	-0.27007	0.309013	-0.873978	0.38213	1
CCDC124	350.464	-0.109468	0.302793	-0.361528	0.717705	1
PAFAH1B1	616.326	0.298263	0.212578	1.40307	0.160595	1
KIAA0100	823.176	0.00535395	0.199738	0.0268049	0.978615	1
TRAPPC6A	44.8615	-0.33266	0.558832	-0.595277	0.551659	1
MATK	1.17769	0.664887	1.97006	0.337495	0.735743	1
ST7L	95.3935	-0.0235108	0.206248	-0.113992	0.909244	1
PAX6	53.2703	0.29441	0.277287	1.06175	0.288349	1
RPUSD1	157.748	-0.515048	0.29355	-1.75455	0.0793368	1
RHBDF1	104.364	0.0781349	0.299895	0.260541	0.794446	1
LUC7L	152.981	0.0601465	0.173259	0.347148	0.72848	1
BAIAP3	27.1431	0.299626	0.510436	0.587	0.557204	1
TSR3	99.1915	0.00233261	0.364743	0.0063952	0.994897	1
PIGQ	58.1895	-0.531328	0.383772	-1.38449	0.166209	1
CRAMP1	24.3636	0.376457	0.371395	1.01363	0.310759	1
TEAD3	188.922	-0.0658748	0.255176	-0.258154	0.796288	1
MYLIP	48.0311	0.124392	0.368667	0.337409	0.735809	1
NOX1	4.34521	-1.00278	0.847173	-1.18368	0.23654	1
E2F2	40.3521	-0.0726148	0.377002	-0.192611	0.847264	1
PSMB1	975.505	0.103472	0.169635	0.60997	0.541882	1
SYN1	0.997857	0.702313	1.8837	0.372837	0.70927	1
JARID2	94.2624	0.178297	0.230283	0.774254	0.438781	1
CDKL5	82.7558	0.542043	0.349016	1.55306	0.120409	1
CAMK1G	1.53056	-0.936419	1.42423	-0.657492	0.510865	1
DLEC1	1.24519	0.637818	1.98466	0.321374	0.747927	1
CYTH3	242.789	0.0268339	0.187323	0.143249	0.886093	1
ADAM22	18.9692	0.0212361	0.431273	0.0492405	0.960728	1
SYPL1	2074.44	-0.0146312	0.141128	-0.103673	0.917429	1
CYB561	537.523	0.274896	0.186166	1.47661	0.139779	1
SPAG9	780.012	0.350424	0.200929	1.74402	0.0811557	1
CELSR3	6.18411	-0.364968	0.813373	-0.448709	0.653641	1
AASS	2.0586	1.01859	1.21881	0.835728	0.403308	1
PLEKHG6	59.1976	-0.462636	0.334278	-1.38398	0.166363	1
SS18L2	181.919	0.125136	0.252653	0.495288	0.620397	1
MPND	16.9967	0.208033	0.599811	0.346831	0.728718	1
MGST1	5541.49	-0.188139	0.128802	-1.46069	0.144101	1
CRY1	152.378	-0.130647	0.322507	-0.4051	0.685404	1
NFIX	1861.39	-0.328163	0.160486	-2.04481	0.0408741	1
ST3GAL1	622.39	0.233503	0.292446	0.79845	0.424609	1
MMP25	1.00351	1.27998	2.01501	0.635226	0.525281	1
IL32	40.255	-0.906783	0.367949	-2.46443	0.0137233	1
PKD1	19.4583	0.636065	0.667685	0.952642	0.340772	1
MED24	621.451	0.0922347	0.273008	0.337846	0.735479	1
RHOBTB2	54.5391	0.0773925	0.411094	0.18826	0.850673	1
HEATR5B	212.561	-0.0335271	0.188758	-0.17762	0.859022	1
SEC62	570.197	0.358305	0.321707	1.11376	0.265381	1
RPS20	15093.5	-0.143893	0.349271	-0.41198	0.680354	1
CSDE1	3204.99	-0.0258677	0.27618	-0.0936624	0.925377	1
UBE3C	624.923	0.126055	0.122196	1.03158	0.302271	1
REV3L	137.92	0.259276	0.409937	0.632477	0.527075	1
MASP2	9.4183	0.047497	0.61146	0.0776779	0.938084	1
FAM76A	32.0139	0.279516	0.333323	0.838574	0.401709	1
TRAF3IP3	1.7557	-0.360691	1.45005	-0.248745	0.803558	1
POMT2	127.352	-0.227262	0.230006	-0.988066	0.32312	1
VTA1	778.537	-0.0396784	0.171052	-0.231967	0.816564	1
MLXIPL	7.19258	-0.0618473	0.922517	-0.0670419	0.946548	1
BAZ1B	846.971	-0.114169	0.102322	-1.11579	0.264513	1
RANBP9	663.182	-0.0309536	0.173651	-0.178252	0.858525	1
ETV7	2.41355	-0.16349	1.32306	-0.123569	0.901656	1
SPRTN	218.28	0.0795948	0.195786	0.406541	0.684345	1
METTL13	551.74	0.0442809	0.168606	0.262629	0.792837	1
DYRK4	225.461	-0.282129	0.189224	-1.49098	0.135967	1
ZNF207	2129.16	-0.335022	0.164746	-2.03356	0.0419959	1
UQCRC1	1512.51	-0.108864	0.280183	-0.388547	0.697611	1
STARD3NL	359.68	0.00781719	0.239522	0.0326366	0.973964	1
CD9	2153.27	-0.205848	0.191242	-1.07638	0.281759	1
NCAPD2	1051.66	-0.00579057	0.154485	-0.0374831	0.9701	1
IFFO1	1.36897	-0.561108	1.56681	-0.358121	0.720252	1
GIPR	1.55469	2.0033	1.72042	1.16442	0.244254	1
PHF7	36.0881	-0.27558	0.313726	-0.87841	0.379721	1
SEMA3G	1.85345	-0.572695	1.29239	-0.443127	0.657674	1
NISCH	196.941	0.0657437	0.35892	0.183171	0.854664	1
FUZ	36.1279	0.1452	0.403596	0.359766	0.719022	1
IDS	62.7044	0.0494614	0.429529	0.115153	0.908324	1
PRSS3	524.746	-0.186094	0.308074	-0.604056	0.545806	1
ZNF200	89.3092	-0.141993	0.222955	-0.63687	0.52421	1
LRRC23	20.4779	0.0175065	0.44005	0.0397829	0.968266	1
HFE	2.04476	3.10093	1.50298	2.06319	0.0390948	1
SCMH1	208.139	-0.50499	0.193834	-2.60527	0.00918009	1
FYN	229.459	-0.147454	0.202605	-0.727792	0.466741	1
HIVEP2	191.563	0.217369	0.284266	0.764669	0.444469	1
ELOA	702.852	-0.12949	0.120551	-1.07415	0.282755	1
LYPLA2	139.291	-0.377679	0.381929	-0.988871	0.322726	1
CLCN6	76.4059	-0.31355	0.295365	-1.06157	0.288433	1
MRC2	34.3659	0.492285	0.433109	1.13663	0.255692	1
TSPAN9	34.3579	-0.306959	0.421825	-0.727693	0.466801	1
BTBD7	603.971	0.341273	0.152967	2.23102	0.0256801	1
APBA3	52.6518	-0.219963	0.41423	-0.531017	0.595407	1
MKS1	138.376	-0.0564027	0.203652	-0.276957	0.781813	1
ABHD5	483.418	-0.126976	0.21331	-0.595265	0.551667	1
ANOS1	107.439	-0.0516122	0.187611	-0.275103	0.783237	1
AKAP8L	210.852	0.096734	0.164692	0.587362	0.55696	1
MBTD1	123.18	0.239642	0.334007	0.717475	0.473081	1
UTP18	328.353	0.133028	0.32441	0.41006	0.681762	1
RNF216	430.089	0.117284	0.215464	0.54433	0.586214	1
TTC19	334.155	0.214941	0.181345	1.18527	0.235912	1
PTBP1	3817.01	-0.254574	0.253395	-1.00465	0.315065	1
DPF1	32.5559	-0.246337	0.355153	-0.693609	0.487927	1
SYT7	271.944	-0.0824849	0.256794	-0.32121	0.748051	1
LARS2	203.448	-0.132003	0.203926	-0.647311	0.517431	1
PIK3C2A	763.858	0.149564	0.491422	0.304349	0.760862	1
PLAUR	536.276	-0.302022	0.271049	-1.11427	0.265164	1
ANLN	2505.29	0.135823	0.371634	0.365476	0.714756	1
WIZ	329.234	0.119275	0.212707	0.560747	0.57497	1
RABGAP1	250.02	0.157598	0.168843	0.933395	0.350616	1
QPCTL	94.5201	0.116594	0.264811	0.440293	0.659725	1
PPP5C	512.324	-0.245562	0.22872	-1.07364	0.282985	1
CEP68	52.705	-0.443605	0.371454	-1.19424	0.232384	1
MAP4K3	270.353	0.388195	0.324679	1.19562	0.231843	1
LDAF1	59.8532	0.101495	0.263982	0.384478	0.700625	1
BRCA1	237.907	0.231739	0.381872	0.606849	0.543951	1
ERCC1	231.1	-0.154974	0.26236	-0.590691	0.554728	1
CD22	1.14208	0.287719	1.81717	0.158334	0.874194	1
SEMA3B	30.7482	0.156423	0.588121	0.265972	0.790261	1
MBTPS2	503.99	0.095587	0.262026	0.3648	0.715261	1
PRICKLE3	263.363	-0.319403	0.391555	-0.815729	0.414655	1
EXTL3	148.807	0.104389	0.288615	0.361689	0.717585	1
ELOVL5	1317.81	0.126043	0.155729	0.809375	0.4183	1
CALCOCO1	70.0869	-0.185607	0.284673	-0.652002	0.5144	1
UBR7	518.063	0.0412164	0.133162	0.309521	0.756926	1
MAP4K5	515.104	0.111586	0.362009	0.30824	0.7579	1
EHD3	73.8879	-0.262689	0.352284	-0.745674	0.455864	1
PSMC4	1805.92	-0.171543	0.175699	-0.976343	0.328895	1
MAN2B2	121.366	0.0354317	0.326576	0.108494	0.913604	1
CLDN11	123.556	-0.197673	0.281764	-0.701555	0.482957	1
SLC25A39	2531.94	-0.417616	0.28273	-1.47708	0.139653	1
MVP	64.1154	0.00431931	0.529828	0.00815229	0.993495	1
NUB1	396.081	-0.0592865	0.144632	-0.409912	0.681871	1
PGM3	213.596	0.122098	0.30772	0.396782	0.691529	1
RWDD2A	32.1501	-0.23264	0.318287	-0.730911	0.464834	1
CLK1	417.714	0.187987	0.348454	0.53949	0.589549	1
POLR3B	247.302	0.194418	0.217258	0.894872	0.370855	1
ANGEL1	168.392	0.0875762	0.242775	0.36073	0.718302	1
RNF14	197.929	-0.137192	0.180345	-0.760716	0.446827	1
DDX11	53.752	-0.204819	0.311804	-0.656883	0.511256	1
HEBP1	330.949	-0.0503398	0.33902	-0.148486	0.881959	1
MAMLD1	115.006	-0.188209	0.272552	-0.690543	0.489853	1
CD6	2.38227	-0.130948	1.43192	-0.0914495	0.927135	1
TACC3	415.32	-0.307094	0.18466	-1.66302	0.0963084	1
UFL1	212.686	0.190629	0.415215	0.459109	0.646156	1
POLA2	63.0704	-0.0114645	0.265483	-0.0431835	0.965555	1
ZC3H3	293.387	-0.41687	0.317925	-1.31122	0.189784	1
CAPN1	1346.55	-0.245503	0.280701	-0.874607	0.381788	1
ACP3	8.16126	1.18105	0.63166	1.86976	0.0615177	1
MDH1	1672.9	-0.0701935	0.199516	-0.351819	0.724974	1
SLC30A9	278.914	0.262749	0.274525	0.957104	0.338515	1
MTMR11	78.2595	0.0715679	0.261665	0.27351	0.784461	1
COX15	170.656	-0.164141	0.198629	-0.826369	0.408595	1
CCDC88C	115.938	0.141466	0.266702	0.530426	0.595817	1
YAF2	176.926	-0.094742	0.215753	-0.439123	0.660573	1
ZMYND11	255.315	0.264931	0.198109	1.3373	0.181124	1
WAS	2.63264	-0.645769	1.24075	-0.520465	0.60274	1
BID	494.511	0.0409463	0.182085	0.224875	0.822077	1
MATR3	9.0542	1.35028	0.621736	2.17179	0.0298716	1
NPC1L1	1.92916	1.2236	1.60637	0.761716	0.446229	1
XYLT2	83.5056	0.0210637	0.391838	0.0537561	0.957129	1
NUDCD3	611.905	-0.207124	0.245864	-0.842435	0.399545	1
ISL1	18.3335	0.077275	0.373151	0.207088	0.835941	1
CHDH	61.5177	0.40709	0.291158	1.39818	0.16206	1
IL20RA	89.251	0.292846	0.24494	1.19558	0.231859	1
GLT8D1	224.62	0.435195	0.160381	2.71351	0.00665745	1
ATP2C1	262.581	0.323765	0.29671	1.09119	0.275191	1
SLC38A5	5.69934	0.619458	0.796615	0.777612	0.436798	1
RALBP1	634.107	0.1736	0.149141	1.164	0.244422	1
RUFY3	96.3708	0.103577	0.333585	0.310497	0.756183	1
SLC11A1	2.50286	-0.118464	1.27395	-0.0929889	0.925912	1
WWTR1	1648.78	0.0915217	0.249588	0.366691	0.71385	1
AGPS	494.476	0.116285	0.360298	0.322748	0.746886	1
STEEP1	275.814	0.152392	0.174518	0.873216	0.382546	1
TTC27	374.042	0.072593	0.318038	0.228253	0.81945	1
VSIG2	6.15012	-1.8151	0.863573	-2.10185	0.0355666	1
PHLDB1	40.9273	0.224985	0.337422	0.666776	0.504916	1
CYP24A1	16.1095	-0.226379	0.673235	-0.336255	0.736678	1
PRDM11	42.6397	0.221671	0.350923	0.63168	0.527596	1
CD74	0.958979	-2.20345	2.14809	-1.02578	0.304998	1
ZRANB1	24.9365	-0.200965	0.371504	-0.540949	0.588542	1
NCDN	238.848	-0.28724	0.261055	-1.1003	0.2712	1
ADGRA2	3.00894	-1.78919	1.23112	-1.4533	0.146139	1
ZFP64	254.49	-0.166872	0.274912	-0.607001	0.543851	1
SAMD4A	472.242	0.0111266	0.166478	0.0668349	0.946713	1
MRE11	341.715	0.169841	0.353083	0.481024	0.6305	1
PLEKHB1	115.688	0.241831	0.461522	0.523985	0.600289	1
SERPINB1	683.941	0.203071	0.114415	1.77486	0.0759203	1
SPAST	179.488	0.164982	0.248427	0.664106	0.506622	1
NRXN3	59.4088	0.333463	0.250173	1.33293	0.182555	1
OSBPL5	66.8764	-0.241054	0.430922	-0.559391	0.575895	1
AQR	689.008	-0.0790742	0.188565	-0.419347	0.674963	1
CPS1	236.542	0.11759	0.196633	0.598016	0.54983	1
FHL1	1170.1	-0.13276	0.136546	-0.972273	0.330915	1
RTF2	520.789	0.168944	0.180547	0.935732	0.349411	1
SLC45A4	87.6211	0.0385724	0.387388	0.0995702	0.920686	1
RNF10	1612.77	-0.297571	0.185022	-1.6083	0.10777	1
ZNF839	49.3062	0.358313	0.303272	1.18149	0.237407	1
ZDHHC6	409.635	0.0932907	0.247374	0.377124	0.706081	1
GRAMD1B	610.968	-0.356435	0.134816	-2.64387	0.00819638	1
RNH1	651.467	-0.187004	0.346561	-0.5396	0.589473	1
NDUFS1	913.619	0.316297	0.16972	1.86364	0.0623718	1
RB1CC1	216.571	0.153926	0.358993	0.428773	0.668089	1
ERP44	587.618	-0.0464664	0.164864	-0.281846	0.778061	1
ALAS1	794.8	-0.112901	0.274731	-0.410951	0.681108	1
BIRC3	82.7189	-0.0834357	0.572656	-0.145699	0.884159	1
AKAP11	256.634	0.0405895	0.304553	0.133276	0.893975	1
GLRX2	136.692	0.508071	0.388363	1.30823	0.190794	1
DERA	305.931	-0.148019	0.251813	-0.587812	0.556659	1
STRAP	1028.56	0.0992912	0.122509	0.810478	0.417665	1
ABCC2	3.21933	-0.184374	0.888796	-0.207442	0.835665	1
DEF6	65.3973	-0.000938153	0.3245	-0.00289107	0.997693	1
PLEKHO1	34.6937	-0.205614	0.314988	-0.652768	0.513906	1
GCLM	380.937	-0.036132	0.266472	-0.135594	0.892142	1
UBR2	261.567	0.108449	0.207839	0.521795	0.601813	1
EHD2	4.25884	0.269519	1.19372	0.22578	0.821372	1
DEPDC1	756.04	0.100531	0.430791	0.233363	0.815479	1
CCDC28A	48.4861	0.0308037	0.310038	0.0993547	0.920857	1
RRAGD	10.8468	0.0857494	0.518549	0.165364	0.868658	1
HSF2	113.045	-0.219478	0.257974	-0.850773	0.394895	1
PHF20	256.553	0.103483	0.260817	0.396766	0.69154	1
HSD17B6	5.30142	0.188895	0.719371	0.262583	0.792872	1
NR1H3	123.227	-0.281412	0.370061	-0.760447	0.446987	1
TYMP	12.5743	0.12373	0.604011	0.204847	0.837692	1
NCAPH2	103.275	0.0759481	0.280457	0.270801	0.786544	1
TOMM34	1399.9	-0.326626	0.164588	-1.98451	0.0471988	1
SEC63	344.654	0.244464	0.403883	0.605284	0.54499	1
VIM	926.264	-0.274362	0.185725	-1.47725	0.13961	1
RTEL1.TNFRSF6B	1.29529	-1.84662	1.54389	-1.19609	0.231662	1
FAS	81.6241	-0.0736272	0.356232	-0.206683	0.836257	1
CD44	5600.17	-0.103858	0.0906383	-1.14585	0.251855	1
KCNG1	79.5028	-0.175863	0.328188	-0.535862	0.592054	1
AGPAT4	17.8647	-0.38447	0.47101	-0.816267	0.414348	1
SLAMF7	14.016	-0.0354359	0.672227	-0.0527143	0.95796	1
BTN3A1	34.0906	-0.0409161	0.336631	-0.121546	0.903259	1
MIPEP	202.401	0.236225	0.191373	1.23437	0.217065	1
PRKCH	426.386	0.123828	0.138006	0.897268	0.369576	1
IFNGR1	130.472	0.23964	0.276569	0.866475	0.38623	1
B4GALT7	92.4844	-0.144395	0.401353	-0.359772	0.719018	1
SH2D2A	48.3878	-0.277464	0.36243	-0.765565	0.443935	1
VRK2	183.56	0.0210546	0.263911	0.0797791	0.936413	1
VEZT	844.388	0.0210085	0.29161	0.0720433	0.942567	1
POU2F2	45.8632	-0.303066	0.363605	-0.833501	0.404562	1
BRD9	179.426	0.120903	0.224251	0.53914	0.58979	1
SNX1	613.81	-0.0213148	0.146965	-0.145033	0.884685	1
TBPL1	210.236	0.251574	0.408013	0.616584	0.537509	1
ARNTL2	1102.39	-0.0783701	0.399265	-0.196286	0.844387	1
BCLAF1	545.502	0.0527221	0.399001	0.132135	0.894877	1
SLC39A9	1057.08	0.0189664	0.121446	0.156171	0.875899	1
ANK1	1.66983	2.14305	1.64655	1.30154	0.193074	1
TFB1M	140.907	-0.0199893	0.197025	-0.101456	0.919189	1
RABEP1	223.576	0.0930721	0.332676	0.279768	0.779655	1
HMGB3	660.716	-0.0544629	0.267541	-0.203569	0.838691	1
NUP160	350.319	-0.0151475	0.189758	-0.079825	0.936376	1
BAK1	32.0835	0.695468	0.389736	1.78446	0.0743488	1
MUSK	1.68995	-0.640059	1.1276	-0.567632	0.570285	1
IKZF2	66.2981	0.719653	0.363554	1.97949	0.0477605	1
GRN	2064.77	-0.245264	0.474938	-0.516412	0.605566	1
FAM13B	87.7824	0.239634	0.286612	0.836094	0.403102	1
ARHGAP31	158.886	-0.311298	0.201086	-1.54808	0.121603	1
CENPQ	121.089	-0.159213	0.339457	-0.469022	0.639054	1
SARS1	1802.21	-0.313822	0.215197	-1.45831	0.144756	1
RANBP3	813.879	-0.226296	0.206904	-1.09373	0.274074	1
ARID4A	124.215	0.361171	0.252486	1.43046	0.152586	1
EIPR1	312.776	-0.131306	0.264493	-0.496446	0.61958	1
PNPLA6	390.308	-0.0594285	0.33949	-0.175053	0.861038	1
IFT88	89.6451	0.334646	0.369141	0.906552	0.364644	1
ALG1	97.2921	-0.138251	0.313611	-0.440838	0.659331	1
ZCCHC8	215.975	0.0735373	0.287007	0.256221	0.79778	1
ABCF2	177.312	-0.399402	0.289519	-1.37954	0.167729	1
CHPF2	75.7572	0.0447467	0.365945	0.122277	0.90268	1
LRRC7	4.56042	-1.31353	0.839554	-1.56456	0.117686	1
FUT8	1092.07	0.11949	0.221168	0.54027	0.589011	1
UBA6	1043.63	0.213031	0.418764	0.508713	0.610953	1
GAB2	106.715	-0.182359	0.277824	-0.656384	0.511577	1
ATP6V0A1	1.31616	0.720416	1.31698	0.547022	0.584364	1
PIAS1	381.96	-0.136526	0.15991	-0.853768	0.393234	1
SLC4A7	531.732	0.318843	0.420953	0.757431	0.448792	1
APBA2	150.613	-0.396229	0.260962	-1.51834	0.128928	1
MAP2K3	608.969	-0.365314	0.255057	-1.43228	0.152063	1
CLXN	0.939158	-0.527849	1.87261	-0.281879	0.778036	1
TMSB10	5026.69	-0.368664	0.334231	-1.10302	0.270018	1
ASTE1	43.0445	0.115726	0.321164	0.360333	0.718598	1
RNF19A	188.119	-0.11947	0.242347	-0.49297	0.622034	1
PEX3	171.523	-0.0202366	0.242269	-0.0835296	0.93343	1
GABARAPL2	450.317	-0.153471	0.193539	-0.792974	0.427793	1
SH3YL1	230.423	0.294738	0.208074	1.41651	0.156627	1
FAM136A	480.73	-0.189381	0.22551	-0.839787	0.401028	1
VCL	3924.74	0.00453609	0.101305	0.0447767	0.964285	1
DEPDC1B	290.196	-0.14788	0.248518	-0.595046	0.551813	1
DAPK2	2.35386	-0.93492	1.19819	-0.78028	0.435226	1
NSMAF	217.092	-0.0915338	0.240025	-0.38135	0.702943	1
ADSS2	348.522	0.198536	0.356338	0.557157	0.57742	1
TIMP2	1398.01	-0.095333	0.15267	-0.624437	0.532341	1
RFC1	297.28	0.13831	0.338147	0.409023	0.682523	1
TBC1D23	443.892	0.251893	0.274276	0.918391	0.358414	1
CUL3	673.588	-0.0249169	0.163764	-0.152152	0.879067	1
CYP46A1	5.35425	0.377478	0.767598	0.491765	0.622886	1
ZZZ3	358.463	0.260684	0.320755	0.812721	0.416378	1
USP2	59.724	-0.147942	0.25081	-0.589855	0.555288	1
TUBG2	58.7592	0.109414	0.293248	0.37311	0.709066	1
RPL26L1	437.231	0.133316	0.168582	0.790809	0.429055	1
NSUN2	610.47	0.165996	0.130285	1.2741	0.202627	1
FBXO42	145.07	-0.385348	0.18272	-2.10895	0.0349489	1
MFAP3	79.385	0.0164727	0.253299	0.0650327	0.948148	1
MRI1	104.858	0.0210041	0.313265	0.067049	0.946543	1
METTL1	179.485	-0.456971	0.215427	-2.12123	0.0339023	1
HOXC8	162.822	-0.333318	0.235941	-1.41272	0.157739	1
AGA	103.825	0.0448205	0.245728	0.182399	0.85527	1
PI4K2B	96.431	0.113532	0.325852	0.348416	0.727528	1
BOD1L1	227.129	0.185091	0.329143	0.562341	0.573884	1
MAT2B	388.396	0.153172	0.237988	0.643611	0.519828	1
TLL1	22.6696	0.153139	0.484001	0.316402	0.751697	1
EDC4	102.709	-0.0595189	0.324432	-0.183456	0.85444	1
TRIO	591.389	0.10213	0.191763	0.532582	0.594323	1
VCAN	102.513	0.112626	0.311345	0.361739	0.717547	1
CLEC16A	103.116	-0.0466548	0.281756	-0.165586	0.868483	1
CDH1	983.772	0.122151	0.15634	0.781317	0.434616	1
MTREX	530.774	0.198292	0.330678	0.599652	0.548738	1
ZFYVE16	84.6162	0.281257	0.41184	0.682928	0.494652	1
RIPOR1	179.186	-0.0879012	0.229114	-0.383657	0.701233	1
RAI14	911.669	0.455767	0.218038	2.09031	0.0365897	1
SOX30	13.6864	-0.922613	0.533345	-1.72986	0.0836551	1
PNKP	375.954	-0.0791393	0.336758	-0.235003	0.814206	1
PHLPP2	99.495	-0.00383801	0.232159	-0.0165318	0.98681	1
SPDL1	573.206	0.0145072	0.347848	0.0417055	0.966733	1
STAU2	434.784	0.0526482	0.298614	0.176309	0.860052	1
SLC66A1	55.8398	-0.299237	0.411115	-0.727867	0.466695	1
CTNS	272.829	-0.018532	0.213172	-0.0869345	0.930724	1
RTN4R	66.3313	-0.585836	0.521529	-1.12331	0.261308	1
PHF23	233.583	-0.251885	0.213712	-1.17862	0.23855	1
INPP4A	181.985	-0.0185511	0.209271	-0.0886462	0.929363	1
RAB27B	341.862	0.188051	0.401077	0.468866	0.639165	1
PSMA4	363.808	0.23897	0.347903	0.686886	0.492155	1
MYO16	0.994721	-0.252899	2.09764	-0.120564	0.904037	1
LSG1	428.321	0.0470997	0.137676	0.342104	0.732272	1
PARP3	181.263	-0.169475	0.183747	-0.922328	0.356358	1
TNC	504.558	0.0447637	0.167246	0.267653	0.788967	1
THAP3	79.0123	-0.38489	0.320375	-1.20138	0.229606	1
TDP1	400.347	-0.041561	0.144163	-0.288291	0.773124	1
AIFM2	106.028	-0.125655	0.293839	-0.427633	0.668918	1
SPATA7	62.2205	0.289349	0.284543	1.01689	0.309205	1
MED17	34.0439	-0.0497803	0.353566	-0.140795	0.888032	1
RETSAT	209.428	-0.0250128	0.281504	-0.088854	0.929198	1
CAPG	265.312	-0.130335	0.249653	-0.522065	0.601625	1
AP2S1	1946.99	-0.348045	0.350949	-0.991725	0.321332	1
USH2A	0.955016	2.2967	2.27897	1.00778	0.31356	1
BARX2	32.2013	-0.373034	0.397625	-0.938155	0.348165	1
DCUN1D1	264.046	0.280332	0.252426	1.11055	0.266761	1
JADE2	281.731	0.0141397	0.251405	0.0562425	0.955149	1
ZIC2	2.13241	0.307831	1.76523	0.174385	0.861563	1
LCP2	1.93188	-2.14811	1.42505	-1.5074	0.131709	1
TRIT1	157.554	-0.00142239	0.293301	-0.00484958	0.996131	1
CUL7	58.4851	0.182246	0.429213	0.424606	0.671124	1
PHKA2	138.82	0.213167	0.221436	0.962658	0.335719	1
CNTLN	81.5475	0.218486	0.234932	0.929997	0.352373	1
EPHA3	21.9789	0.214005	0.466226	0.459016	0.646222	1
HSPA5	5473.54	0.338482	0.297846	1.13643	0.255775	1
DSG2	953.433	0.00936808	0.298568	0.0313767	0.974969	1
GEMIN8	57.3079	0.140827	0.413491	0.34058	0.73342	1
OFD1	95.8318	0.579073	0.340918	1.69857	0.0894001	1
GPM6B	6.41887	0.656097	0.643451	1.01965	0.307893	1
WDR37	34.4596	0.689334	0.32998	2.08902	0.0367063	1
YTHDC2	140.012	0.294067	0.332993	0.883103	0.37718	1
CTPS2	235.065	0.369052	0.171324	2.15412	0.0312306	1
ATP6V1H	377.752	0.0624532	0.133103	0.469209	0.63892	1
POLR2B	1457.43	0.192231	0.252094	0.762538	0.445739	1
FAM214A	63.3917	0.501946	0.366806	1.36842	0.17118	1
ARAP2	99.1685	0.213208	0.390026	0.546649	0.58462	1
TPR	470.379	0.227967	0.334147	0.682236	0.495089	1
KATNIP	76.6676	-0.0109018	0.301612	-0.0361452	0.971167	1
DTNBP1	95.4282	-0.0240315	0.208745	-0.115124	0.908347	1
XK	241.694	0.0911051	0.174183	0.523044	0.600944	1
ANO2	1.12399	-0.296262	1.77141	-0.167246	0.867176	1
C12orf4	123.211	0.10554	0.440165	0.239773	0.810506	1
SCML1	166.256	0.152977	0.293417	0.521364	0.602113	1
WWC3	389.073	-0.00367816	0.207569	-0.0177202	0.985862	1
ARHGAP6	54.5272	0.192661	0.244665	0.787448	0.43102	1
FAM184B	5.75298	-1.38247	0.727044	-1.9015	0.0572365	1
MAP4	1719.37	-0.105397	0.144309	-0.730355	0.465173	1
GOPC	138.11	0.262862	0.325841	0.806719	0.419828	1
ROS1	1.11342	-2.58982	2.15559	-1.20144	0.22958	1
USP28	304.199	-0.109911	0.137892	-0.797079	0.425405	1
HDAC9	157.82	0.365766	0.241355	1.51547	0.129655	1
TSPAN17	340.13	-0.0670575	0.15127	-0.443297	0.657551	1
NOP16	306.209	0.0620742	0.175755	0.353186	0.723949	1
CC2D2A	161.117	-0.302979	0.216041	-1.40242	0.160791	1
RRM2B	324.799	0.17528	0.345775	0.506918	0.612212	1
ZNF800	231.209	0.0295671	0.271387	0.108948	0.913244	1
SNX29	69.3674	0.177009	0.402192	0.440111	0.659857	1
LMO3	3.84799	0.0558488	1.02352	0.0545654	0.956485	1
MRPS10	798.152	0.0661443	0.334401	0.1978	0.843202	1
RSF1	416.059	0.392432	0.353344	1.11062	0.266731	1
VPS13D	172.421	0.108642	0.185201	0.586613	0.557464	1
FAM120A	1627.78	0.153026	0.133709	1.14448	0.252427	1
R3HDM1	1081.94	-0.194165	0.117069	-1.65855	0.0972064	1
COL9A2	1.03177	1.55923	2.10954	0.739134	0.459826	1
KITLG	172.478	0.266983	0.429692	0.621337	0.534378	1
ERCC8	27.9866	0.542006	0.449391	1.20609	0.227783	1
ADAMTS6	76.0394	-0.391335	0.547252	-0.715092	0.474552	1
H6PD	62.8322	-0.40003	0.345518	-1.15777	0.246958	1
VAMP3	753.589	-0.101663	0.20929	-0.485749	0.627145	1
PER3	47.7281	-0.0672521	0.287213	-0.234154	0.814865	1
EPN3	133.61	0.293376	0.345686	0.848676	0.396062	1
LTBP1	268.548	0.123808	0.20544	0.602648	0.546743	1
RCN1	308.744	0.0665948	0.188051	0.354131	0.72324	1
RFC2	752.994	-0.164053	0.214475	-0.764906	0.444327	1
ARID1B	312.239	0.0238718	0.199647	0.11957	0.904823	1
CLPTM1L	1034.77	0.0699133	0.170779	0.40938	0.682261	1
NEDD4L	1123.2	-0.115933	0.108923	-1.06436	0.287167	1
FOXP3	5.00323	0.894177	1.1645	0.767861	0.44257	1
PPP1R3F	10.2831	0.880784	0.71608	1.23001	0.218694	1
HEXB	236.062	0.152301	0.265278	0.574121	0.565886	1
PTCD2	154.03	-0.195574	0.28028	-0.697779	0.485315	1
JKAMP	1386.92	0.181172	0.395953	0.457559	0.647269	1
DKK3	1.01048	-2.0977	2.05994	-1.01833	0.308521	1
ARHGEF5	28.8714	-0.384101	0.348665	-1.10163	0.270621	1
NFE2L3	1032.52	0.470051	0.186679	2.51797	0.0118035	1
MCUR1	497.49	0.124631	0.235618	0.528952	0.596839	1
LIMA1	734.555	-0.195307	0.270111	-0.723063	0.469641	1
LETMD1	417.578	-0.135065	0.154145	-0.876223	0.380909	1
SLC4A8	50.8771	0.721768	0.319412	2.25968	0.0238414	1
LAMC3	10.0249	0.28102	0.592765	0.474083	0.635441	1
MAPK9	394.459	-0.102525	0.210852	-0.486242	0.626796	1
BCAR1	211.698	-0.180478	0.385132	-0.468613	0.639346	1
FHIP1B	113.938	-0.0911652	0.329592	-0.2766	0.782087	1
HERPUD1	509.116	-0.0220446	0.180313	-0.122257	0.902695	1
HOMER3	160.397	6.72649e-05	0.242001	0.000277953	0.999778	1
RAD51	90.8873	0.0396352	0.211496	0.187404	0.851344	1
POLQ	186.17	0.230818	0.424183	0.544147	0.58634	1
PIK3CB	249.131	0.271387	0.288326	0.94125	0.346577	1
THOC3	32.2332	-0.250676	0.426876	-0.587233	0.557047	1
HEBP2	530.855	0.0391045	0.187102	0.209001	0.834447	1
MPHOSPH9	240.47	-0.028856	0.258868	-0.11147	0.911244	1
PLEKHA5	138.155	0.087962	0.264925	0.332027	0.739869	1
PRSS8	56.1267	0.0284169	0.571161	0.049753	0.960319	1
SIKE1	422.514	0.0716993	0.291929	0.245605	0.805988	1
RRP12	173.111	-0.139739	0.229481	-0.608934	0.542568	1
FNIP2	54.8382	0.20865	0.268936	0.775838	0.437845	1
MSMO1	676.408	-0.278996	0.233801	-1.1933	0.232751	1
TTC17	414.726	0.0151676	0.124256	0.122067	0.902846	1
FSTL4	4.35055	-0.312173	0.90147	-0.346293	0.729123	1
FOXN3	77.0056	0.203831	0.284397	0.716713	0.473551	1
AKR7A2	226.883	-0.359785	0.253272	-1.42055	0.155447	1
MRTO4	218.255	-0.159888	0.219485	-0.728471	0.466325	1
USE1	293.481	-0.155	0.22267	-0.696099	0.486367	1
MCF2L2	13.3166	0.723183	0.52456	1.37865	0.168004	1
NRIP2	2.20903	0.799441	1.18013	0.67742	0.498139	1
LAMA3	1741.33	0.204121	0.128213	1.59205	0.111374	1
AP5M1	1053.36	0.0309757	0.383839	0.0806997	0.935681	1
TRAPPC3	751.542	-0.134461	0.204939	-0.656101	0.511759	1
THRAP3	549.366	0.0824297	0.133395	0.617939	0.536616	1
PHPT1	261.566	-0.173748	0.188246	-0.922983	0.356016	1
ENTPD2	27.9641	-0.403156	0.52137	-0.773263	0.439367	1
ARID4B	74.9676	0.399131	0.273991	1.45673	0.14519	1
OPN3	117.702	0.392444	0.392377	1.00017	0.317228	1
SDCCAG8	270.347	0.102734	0.223702	0.459245	0.646059	1
HHAT	19.6687	0.309466	0.470263	0.65807	0.510493	1
KIF1B	319.679	-0.0333242	0.234987	-0.141813	0.887228	1
FOXC1	169.158	-0.0288403	0.205528	-0.140323	0.888405	1
TBC1D22A	138.857	0.0183421	0.301428	0.0608505	0.951478	1
SYNE2	233.139	0.265227	0.257732	1.02908	0.303443	1
PLEKHH1	109.379	-0.0727109	0.231839	-0.313626	0.753805	1
ATP9A	507.295	0.375	0.393171	0.953782	0.340194	1
FAM168A	506.199	0.0135049	0.319838	0.042224	0.96632	1
RELT	37.9523	-0.371213	0.325921	-1.13896	0.254718	1
GALC	9.68741	-0.316719	0.569797	-0.555845	0.578317	1
NOP58	426.077	0.227459	0.401631	0.566337	0.571164	1
SZRD1	483.827	-0.040266	0.24895	-0.161744	0.871508	1
KCNH2	21.6467	0.0672664	0.491212	0.13694	0.891078	1
CUL1	792.025	0.0447921	0.191846	0.233479	0.81539	1
FAM114A2	80.4874	0.122211	0.29749	0.410806	0.681215	1
CYFIP2	618.428	-0.127393	0.204406	-0.623236	0.533129	1
TAB2	674.386	-0.116893	0.201498	-0.580119	0.561835	1
GINM1	170.736	0.12106	0.276979	0.437072	0.662059	1
EIF2AK2	1114.67	0.0719183	0.360351	0.199579	0.84181	1
USP36	243.985	-0.132914	0.229981	-0.577933	0.563309	1
KMT2C	282.413	0.170447	0.203042	0.839467	0.401207	1
MCOLN3	87.6091	0.0326048	0.3954	0.0824604	0.934281	1
CCDC85A	8.52955	1.20757	0.749138	1.61194	0.106975	1
PUM2	906.011	0.00131976	0.252413	0.00522859	0.995828	1
MRPL43	313.994	-0.441588	0.229475	-1.92434	0.0543119	1
HPF1	70.5462	0.531527	0.300976	1.76601	0.0773941	1
ZFR	1115.55	0.106834	0.132712	0.805004	0.420817	1
ZNF280C	155.102	-0.00994371	0.28033	-0.0354715	0.971704	1
TRAF1	2.12064	-1.07071	1.28895	-0.830686	0.406151	1
RC3H2	321.653	0.0874214	0.279005	0.313333	0.754028	1
IL17RB	37.4526	0.144865	0.333606	0.434238	0.664115	1
TRAF3IP2	194.56	-0.225861	0.244494	-0.92379	0.355596	1
GYG2	3.0625	0.000827247	1.10224	0.000750516	0.999401	1
DCBLD2	6356.57	0.16011	0.246751	0.648874	0.51642	1
SERPINB3	2.44197	1.0906	1.12474	0.969653	0.33222	1
SOAT1	415.049	0.0772877	0.343174	0.225214	0.821813	1
PKP2	288.896	-0.115166	0.197797	-0.582246	0.560401	1
GDI2	1320.49	0.0854423	0.122512	0.697421	0.485539	1
PRDM1	21.2494	-0.765548	0.385921	-1.98369	0.0472905	1
ATG5	319.188	0.168054	0.353933	0.47482	0.634916	1
TMCC3	227.984	0.298916	0.233408	1.28066	0.200312	1
PITHD1	154.903	-0.0100134	0.205142	-0.0488118	0.961069	1
MTA3	439.909	-0.187041	0.129541	-1.44388	0.148774	1
USP13	229.241	0.0885134	0.195733	0.452214	0.651115	1
ATP11B	232.045	0.091511	0.34	0.26915	0.787814	1
LAMC2	576.846	0.0680944	0.137504	0.495219	0.620446	1
CDK14	48.8032	0.214597	0.291833	0.735341	0.462132	1
SEC61A1	1277.19	-0.135915	0.125944	-1.07918	0.280509	1
PPP1R12A	319.475	0.144573	0.294211	0.491393	0.623149	1
CAMK2B	3.74786	0.169583	1.01452	0.167156	0.867248	1
CROCC	5.99066	-0.663813	0.964687	-0.688112	0.491382	1
POLR3E	153.808	0.161105	0.276364	0.582944	0.559931	1
ATP2B4	326.315	0.0709576	0.163815	0.433157	0.664901	1
ZC3H11A	6.16872	-0.714315	0.730261	-0.978164	0.327993	1
RIOK2	101.196	0.147044	0.40183	0.365935	0.714414	1
YIPF1	366.582	-0.0642669	0.123679	-0.519626	0.603325	1
NDC1	1452.01	0.0393355	0.261311	0.150532	0.880345	1
FLYWCH1	33.2034	0.0728081	0.497456	0.146361	0.883637	1
UNKL	45.2163	-0.0902523	0.369626	-0.244172	0.807098	1
TBXAS1	82.263	0.652514	0.384156	1.69856	0.0894013	1
PARP12	183.388	-0.114207	0.180814	-0.631625	0.527632	1
ALDH18A1	464.334	-0.0289427	0.151395	-0.191174	0.848389	1
TARBP1	165.766	0.112017	0.199348	0.561915	0.574174	1
GATB	141.923	0.039398	0.188683	0.208805	0.834601	1
MXD1	154.568	-0.0592088	0.204798	-0.289108	0.772499	1
CDK17	187.562	-0.0130087	0.289059	-0.0450038	0.964104	1
CTDP1	79.7331	0.125035	0.290292	0.43072	0.666672	1
YBX3	888.846	-0.371082	0.188091	-1.97289	0.048508	1
STYK1	17.3147	0.0733308	0.51062	0.143611	0.885807	1
WNK1	784.133	0.0541556	0.116857	0.463434	0.643054	1
CCAR1	940.005	0.244438	0.246308	0.99241	0.320997	1
OGFR	132.513	0.119409	0.301301	0.396312	0.691875	1
PIGV	135.463	-0.157743	0.193633	-0.814647	0.415274	1
PTPRU	59.8713	0.172375	0.413289	0.41708	0.67662	1
SNRNP40	387.139	0.0466178	0.130573	0.357024	0.721074	1
QSER1	752.159	0.165116	0.265815	0.62117	0.534488	1
MPC1	112.455	-0.116084	0.27336	-0.424659	0.671086	1
ACAA1	146.552	0.375795	0.330169	1.13819	0.255041	1
HDAC7	234.107	0.0339655	0.248903	0.136461	0.891457	1
PRDM6	1.05473	-2.1756	1.95984	-1.11009	0.26696	1
SPAG4	61.5285	0.107836	0.381164	0.282911	0.777245	1
NCKAP1	2120.59	0.215332	0.325383	0.66178	0.508112	1
MRPS35	1069.72	-0.0691699	0.106939	-0.646818	0.51775	1
GUCY1B1	97.3546	0.204726	0.212178	0.964877	0.334606	1
SFSWAP	351.469	0.0722451	0.229832	0.314339	0.753264	1
TNK2	73.8367	-0.0256367	0.247072	-0.103762	0.917358	1
MON2	247.147	0.248055	0.310727	0.798305	0.424693	1
CDH3	809.359	-0.167032	0.317707	-0.52574	0.599069	1
GPBP1	234.001	0.172182	0.368468	0.46729	0.640292	1
DGAT2	99.4998	-0.214934	0.268215	-0.80135	0.422929	1
ZNF112	17.6347	0.443994	0.664985	0.667676	0.504341	1
CS	4491.03	-0.321818	0.194284	-1.65643	0.0976348	1
MRPS24	10.9884	-0.648777	0.627073	-1.03461	0.30085	1
ELMO2	380.983	-0.0397618	0.133136	-0.298655	0.765203	1
WAPL	240.976	0.303992	0.299283	1.01574	0.309755	1
VMP1	1105.27	0.00625625	0.297815	0.0210071	0.98324	1
APPBP2	410.875	0.127633	0.210961	0.605007	0.545175	1
POLD1	238.117	-0.356774	0.385355	-0.925831	0.354534	1
EIF4B	553.135	-0.0371	0.167179	-0.221917	0.824378	1
SLC6A16	2.39939	0.0488124	1.12288	0.0434708	0.965326	1
BICRA	87.6558	0.085419	0.378458	0.225702	0.821433	1
SPHK2	18.5226	-0.5713	0.489756	-1.1665	0.243413	1
RPL18	2250.53	-0.214596	0.189048	-1.13514	0.256316	1
CA11	9.33352	0.876754	0.673016	1.30272	0.192669	1
ISOC2	736.807	-0.377505	0.279174	-1.35222	0.176304	1
U2AF2	854.061	-0.216785	0.197247	-1.09905	0.271746	1
EPN1	882.021	-0.00955048	0.372327	-0.0256508	0.979536	1
MED29	184.939	0.154472	0.298982	0.51666	0.605394	1
AHRR	1.45127	0.488133	1.45954	0.334443	0.738045	1
ZNF275	205.461	-0.19372	0.174507	-1.1101	0.266957	1
MTMR1	440.568	-0.000580421	0.143858	-0.00403469	0.996781	1
GPC1	156.925	-0.226891	0.297648	-0.76228	0.445893	1
ADCK1	59.3857	-0.116742	0.400093	-0.291787	0.770449	1
HAGH	115.809	-0.23637	0.339959	-0.69529	0.486873	1
RNF4	530.472	-0.122227	0.14623	-0.83586	0.403234	1
CASP8	263.894	0.0166974	0.242052	0.0689828	0.945003	1
INTS13	415.488	0.241278	0.379831	0.635224	0.525282	1
TM7SF3	596.072	0.226393	0.115046	1.96784	0.0490864	1
DLX3	12.784	0.2455	0.680723	0.360646	0.718364	1
SPA17	97.9171	-0.0445616	0.215382	-0.206896	0.836091	1
ST3GAL6	79.215	-0.0133968	0.460396	-0.0290984	0.976786	1
ATP2C2	46.3415	0.0155567	0.29583	0.0525868	0.958061	1
NGFR	1.48848	-2.06054	1.88812	-1.09131	0.275134	1
CDON	56.0102	0.0675849	0.386067	0.17506	0.861033	1
TAF2	767.496	-0.0621537	0.284069	-0.218798	0.826807	1
HIPK2	2818.02	0.197439	0.272099	0.725616	0.468075	1
TNPO3	579.133	-0.0335053	0.181011	-0.185101	0.85315	1
RFXANK	230.055	-0.337923	0.349209	-0.967681	0.333204	1
TMEM161A	139.358	-0.0576674	0.420341	-0.137192	0.890879	1
LPAR2	227.333	-0.269274	0.400643	-0.672104	0.501518	1
CTSA	1595.96	-0.206076	0.305703	-0.674104	0.500245	1
SUGP2	331.635	0.267825	0.178403	1.50124	0.133293	1
SLC12A2	439.254	0.634401	0.230712	2.74975	0.00596399	1
SNX24	186.146	-0.243454	0.284054	-0.857068	0.391407	1
EYA2	42.1154	-0.247437	0.404138	-0.61226	0.540366	1
CNN2	889.781	-0.343555	0.233617	-1.47059	0.141402	1
ABCA7	29.5201	0.223934	0.387231	0.578295	0.563065	1
DDX20	263.697	0.239103	0.362464	0.659658	0.509473	1
BTBD1	387.582	0.13533	0.247199	0.547451	0.584069	1
FAR2	100.882	0.258609	0.245999	1.05126	0.29314	1
BCAS1	2.92857	-0.446362	1.08042	-0.413137	0.679507	1
CHI3L2	3.91234	0.305811	0.965338	0.316791	0.751402	1
SBNO2	158.731	-0.278975	0.361436	-0.771851	0.440202	1
PMS1	139.399	0.320929	0.363361	0.883222	0.377116	1
HMG20B	205.173	-0.0841755	0.219966	-0.382675	0.701961	1
TAF11	103.834	0.336111	0.250998	1.3391	0.180539	1
ANKS1A	177.374	0.205831	0.293089	0.702281	0.482504	1
AP3D1	915.382	0.0513324	0.282842	0.181488	0.855985	1
ZNF76	107.948	0.217742	0.362048	0.601418	0.547562	1
SLC9A3R2	687.465	-0.268992	0.340227	-0.790626	0.429162	1
NTHL1	57.8329	-0.13971	0.42168	-0.331318	0.740404	1
UHRF1BP1	228.999	0.157005	0.171633	0.914772	0.360311	1
IPO5	2104.34	0.164295	0.12886	1.27499	0.202312	1
OAT	716.042	0.222672	0.162477	1.37049	0.170535	1
WDR3	211.719	0.21169	0.286707	0.738347	0.460303	1
PKN2	309.831	0.40003	0.216523	1.84752	0.0646725	1
WDR18	93.7014	-0.194117	0.418372	-0.463983	0.64266	1
TRAM2	319.367	0.110059	0.178224	0.617534	0.536883	1
NTN1	3.93675	0.182766	0.968833	0.188645	0.850371	1
GLP2R	5.07667	0.174923	1.04877	0.166789	0.867536	1
MCM10	202.535	-0.20422	0.285057	-0.716418	0.473733	1
DGKA	207.541	-0.0314654	0.163584	-0.192351	0.847468	1
ERBB3	205.889	0.15597	0.188036	0.829467	0.40684	1
ANKRD44	15.5623	0.481462	0.512151	0.940078	0.347177	1
KARS1	1388.09	-0.163517	0.146502	-1.11614	0.26436	1
ADAT1	154.598	-0.0106577	0.217297	-0.0490469	0.960882	1
PDIA5	329.459	-0.0813013	0.134859	-0.602861	0.546601	1
TBC1D22B	124.439	0.048229	0.229974	0.209715	0.83389	1
NDUFB4	5738.01	-0.304481	0.184072	-1.65414	0.0980999	1
SPEN	488.224	0.00284701	0.148543	0.0191662	0.984708	1
MYLK	86.0689	-0.0575914	0.223961	-0.257149	0.797064	1
ZC3H15	753.08	0.306414	0.404226	0.758026	0.448435	1
MAP2K4	339.105	-0.0240212	0.193326	-0.124252	0.901116	1
PACC1	170.865	-0.0720413	0.245305	-0.293681	0.769002	1
SLK	277.049	0.230143	0.430502	0.534593	0.592932	1
CYB5R4	70.2417	-0.0621041	0.387738	-0.16017	0.872747	1
COL17A1	9.28909	0.916833	0.654518	1.40078	0.161281	1
GSTO2	165.838	-0.182396	0.196818	-0.926724	0.35407	1
SEC61A2	117.866	-0.231589	0.243369	-0.951595	0.341303	1
TLE2	114.479	-0.196818	0.388826	-0.506185	0.612727	1
ASB1	147.541	-0.280709	0.199394	-1.40781	0.159188	1
FAM107B	1016.7	0.133065	0.144141	0.923158	0.355925	1
ME1	707.424	0.0639364	0.124472	0.513661	0.607489	1
TBC1D1	339.307	-0.22498	0.193103	-1.16507	0.243989	1
CDK13	362.899	-0.0373366	0.148746	-0.251009	0.801807	1
MTHFD2	554.94	0.0643586	0.136565	0.471266	0.637451	1
SLC9A7	607.627	0.271249	0.157997	1.71679	0.0860169	1
FOXJ2	86.8397	-0.0637865	0.233976	-0.27262	0.785146	1
YBX1	2261.7	-0.424891	0.164443	-2.58382	0.00977126	1
PDE4A	68.8589	-0.244794	0.254058	-0.963535	0.335279	1
PPP2R5A	519.778	-0.0327676	0.219482	-0.149295	0.881321	1
ELAVL1	1679.53	-0.142684	0.138723	-1.02855	0.30369	1
DIP2B	620.197	0.209213	0.132413	1.58	0.114106	1
SMARCD1	897.606	-0.251366	0.145951	-1.72226	0.0850219	1
KDM4A	29.3986	0.0485131	0.544353	0.0891206	0.928986	1
NFYC	517.785	-0.123311	0.239557	-0.514749	0.606729	1
ZMYND12	2.73471	0.368169	1.10041	0.334575	0.737946	1
SLC9A3	3.92892	0.0929547	0.873708	0.106391	0.915272	1
NGEF	184.457	-0.128909	0.331074	-0.389366	0.697006	1
ASPM	498.375	0.074785	0.439042	0.170337	0.864745	1
ELOVL1	1031.99	-0.248977	0.177799	-1.40033	0.161416	1
POLR1H	144.818	0.36257	0.196409	1.84599	0.0648937	1
ZBTB11	393.267	0.00336308	0.290262	0.0115864	0.990756	1
ATXN3	93.6061	0.358214	0.269422	1.32957	0.183661	1
GOLGA5	474.555	0.127908	0.286302	0.446761	0.655047	1
FGFR2	1.01636	-0.460253	2.18966	-0.210194	0.833516	1
LRRC40	327.194	0.00831531	0.523779	0.0158756	0.987334	1
ISOC1	385.783	0.227525	0.136753	1.66377	0.0961586	1
EML1	83.3819	0.0322721	0.239208	0.134912	0.892681	1
TRMT11	69.1182	0.289429	0.402841	0.718469	0.472468	1
THUMPD1	127.29	0.384124	0.307795	1.24798	0.212037	1
MSANTD3	320.013	0.0639817	0.35661	0.179416	0.857611	1
KIF26A	4.40203	-0.0160951	1.04097	-0.0154616	0.987664	1
ATG2B	213.134	-0.0301242	0.215989	-0.139471	0.889078	1
ARFGEF1	487.273	0.164343	0.396141	0.414861	0.678244	1
ZFAT	101.87	0.253522	0.335311	0.75608	0.449601	1
MTFR1	716.601	0.0134077	0.192575	0.0696236	0.944493	1
STAG3	5.52492	1.45806	0.914165	1.59496	0.11072	1
FECH	340.872	0.159235	0.157601	1.01037	0.31232	1
MYO9A	129.608	0.163625	0.358865	0.455952	0.648424	1
PFKP	667.03	-0.197032	0.211563	-0.931318	0.351689	1
IDI1	311.679	-0.0105694	0.228218	-0.0463127	0.963061	1
SP100	525.698	0.181657	0.350496	0.518287	0.604258	1
KLF6	370.334	-0.176028	0.159455	-1.10394	0.26962	1
PLPP1	75.6664	0.147709	0.304264	0.485462	0.627349	1
NEO1	13.6794	-0.0952132	0.522386	-0.182266	0.855374	1
TRAM1	3586.97	0.102281	0.330826	0.30917	0.757192	1
PHKA1	510.49	0.0886586	0.126521	0.700744	0.483463	1
TNFRSF1A	358.003	-0.137761	0.359145	-0.383582	0.701288	1
CACNB1	22.205	-0.45039	0.381829	-1.17956	0.238175	1
EVI5	160.815	0.52692	0.259039	2.03413	0.0419384	1
STOML1	17.6737	-0.309862	0.524637	-0.590622	0.554774	1
PKM	13843	-0.158496	0.298272	-0.531379	0.595156	1
DHX29	257.976	-0.0324595	0.354385	-0.0915939	0.927021	1
DNTTIP2	639.705	0.183205	0.458431	0.399634	0.689426	1
METTL22	70.0426	-0.337125	0.281777	-1.19643	0.23153	1
TP53BP1	212.068	0.349133	0.238806	1.46199	0.143743	1
RRP15	833.737	0.0811697	0.360354	0.22525	0.821785	1
RHOA	9004.05	-0.155994	0.111476	-1.39935	0.161709	1
DHX8	209.848	0.0838301	0.236871	0.353906	0.723409	1
PRKCZ	107.956	0.238654	0.27322	0.873487	0.382398	1
IARS2	2075.63	0.257078	0.22475	1.14384	0.25269	1
SYT1	18.9073	-0.107423	0.527704	-0.203567	0.838692	1
IDH3G	803.132	-0.217641	0.354267	-0.61434	0.53899	1
ROGDI	22.2284	-0.985908	0.544141	-1.81186	0.0700075	1
ROCK1	212.805	0.2861	0.272203	1.05106	0.293233	1
CBFB	347.853	0.0141826	0.30444	0.0465858	0.962843	1
PDK3	202.359	-0.148686	0.176634	-0.841777	0.399913	1
HYAL2	121.663	-0.108735	0.468077	-0.232302	0.816304	1
HDAC4	73.179	0.296282	0.350891	0.844372	0.398462	1
RASSF1	62.0495	-0.0251127	0.284532	-0.0882597	0.92967	1
IFI35	61.7865	0.497313	0.331565	1.4999	0.133641	1
HEATR6	293.858	0.101751	0.2146	0.474141	0.635399	1
COASY	483.648	-0.297079	0.258777	-1.14802	0.250962	1
PLEKHH3	13.5682	-0.282097	0.560637	-0.503172	0.614844	1
MEF2A	197.687	0.297424	0.222496	1.33676	0.1813	1
OTUD5	319.021	-0.0954878	0.221104	-0.431868	0.665837	1
TFE3	488.846	-0.213192	0.248321	-0.858532	0.390599	1
TBC1D25	164.408	-0.285996	0.267557	-1.06892	0.285108	1
ACSL4	490.815	-0.099186	0.351181	-0.282436	0.77761	1
INPP5A	173.355	0.171867	0.307849	0.558286	0.576649	1
GPKOW	251.166	-0.228902	0.239395	-0.956167	0.338988	1
GRIPAP1	101.492	0.364157	0.316189	1.1517	0.249443	1
FTSJ1	1164.07	-0.155049	0.178651	-0.867891	0.385454	1
PRR11	1274.18	-0.149	0.141384	-1.05387	0.291943	1
REEP1	1.17883	-3.77901	1.78634	-2.11551	0.0343869	1
ATP11A	194.232	0.0291613	0.260542	0.111925	0.910882	1
POLR1A	510.16	-0.0932056	0.152532	-0.611058	0.541161	1
LAPTM4A	2368.57	-0.247306	0.154002	-1.60586	0.108304	1
TTC7A	94.5548	-0.282498	0.2911	-0.970449	0.331823	1
IP6K2	443.588	0.110927	0.19662	0.564168	0.57264	1
SRBD1	143.931	0.34187	0.346093	0.9878	0.323251	1
KIF2A	257.828	0.0458973	0.338665	0.135524	0.892197	1
RASGRP2	2.80324	0.208674	1.46938	0.142014	0.887069	1
PSME4	880.558	0.171477	0.270345	0.634289	0.525893	1
IFT80	65.95	0.193757	0.279975	0.692052	0.488905	1
SIRT2	169.55	-0.306594	0.240634	-1.27411	0.202624	1
ERLEC1	336.076	0.292387	0.321133	0.910486	0.362566	1
PPP2R5B	99.7216	-0.145208	0.28368	-0.511872	0.608741	1
PYGM	1.14492	-1.34537	1.67106	-0.8051	0.420762	1
PITX1	139.088	-0.196663	0.247166	-0.795674	0.426222	1
MAST4	97.4209	-0.320901	0.217028	-1.47861	0.139243	1
ADGRF5	18.5868	-0.0482978	0.526805	-0.0916806	0.926952	1
NUP133	435.272	0.0923367	0.208213	0.443472	0.657424	1
NUCKS1	2611.39	0.110965	0.18727	0.592539	0.55349	1
VPS35	1109.34	0.0980938	0.24202	0.405312	0.685248	1
BCL3	185.492	-0.28658	0.453106	-0.63248	0.527073	1
ABCC9	2.65114	-1.91879	1.40195	-1.36866	0.171106	1
GAL	17.1078	-0.28683	0.456518	-0.6283	0.529807	1
CLEC2D	17.4238	0.806552	0.537074	1.50175	0.133161	1
FUNDC1	173.652	0.288822	0.225177	1.28265	0.199616	1
RORA	4.53276	0.282553	0.802883	0.351923	0.724896	1
TGFBR3	31.6859	-0.00768096	0.354094	-0.0216919	0.982694	1
PLA2G10	7.51787	1.66751	0.972808	1.71412	0.0865067	1
HES2	98.3306	-0.211078	0.305306	-0.691366	0.489336	1
ATP1B3	702.857	-0.225942	0.160995	-1.40341	0.160495	1
NEDD4	170.909	0.263684	0.381362	0.691427	0.489297	1
PIGB	192.309	0.0126034	0.311053	0.0405187	0.96768	1
MAPK6	142.502	0.448711	0.328985	1.36392	0.172591	1
GNB5	118.255	0.0428052	0.198242	0.215924	0.829047	1
RAB27A	72.0716	0.186071	0.338047	0.550429	0.582025	1
HDHD5	105.377	-0.105968	0.26002	-0.407538	0.683613	1
UFD1	547.631	-0.0779466	0.123855	-0.629336	0.529129	1
LRP6	107.057	-0.138666	0.266144	-0.521019	0.602354	1
PHRF1	119.871	0.0503239	0.345476	0.145665	0.884185	1
ELP1	305.194	0.0707025	0.233316	0.303033	0.761864	1
NUCB2	437.907	0.35941	0.545519	0.658841	0.509998	1
PFN2	1418.22	-0.0284672	0.143353	-0.198581	0.842591	1
PTPN3	188.967	0.0634307	0.162906	0.389369	0.697003	1
SPTB	19.2557	0.59042	0.633654	0.93177	0.351456	1
DAPP1	130.087	-0.0538832	0.212394	-0.253694	0.799732	1
SLC44A1	232.531	0.32691	0.220992	1.47928	0.139065	1
TMEM260	154.756	0.190963	0.199071	0.959271	0.337422	1
SMG6	93.4875	0.133912	0.262611	0.509925	0.610104	1
EXOC5	949.216	0.0762451	0.513857	0.148378	0.882045	1
CLTCL1	30.6238	-0.376085	0.389085	-0.966588	0.33375	1
FSTL3	77.7521	-0.303528	0.314365	-0.965529	0.33428	1
DGCR2	119.774	0.160825	0.338302	0.47539	0.634509	1
RNF126	316.955	-0.278068	0.354548	-0.784289	0.432871	1
MNT	128.089	-0.197827	0.386649	-0.511643	0.608901	1
ZXDC	64.108	0.346605	0.255357	1.35734	0.174675	1
JMJD6	187.001	0.0643365	0.191098	0.336667	0.736368	1
POLB	154.471	-0.00943483	0.207659	-0.0454343	0.963761	1
WIPI1	112.998	0.235555	0.211712	1.11262	0.265872	1
GBA2	286.191	0.411164	0.500694	0.821188	0.411539	1
NDST1	527.847	-0.007279	0.290236	-0.0250796	0.979991	1
ASNS	4.27673	0.0463833	0.860296	0.0539155	0.957002	1
AP3M2	114.498	-0.0602531	0.211801	-0.284479	0.776043	1
PABPC1	25401.5	-0.183013	0.139654	-1.31047	0.190036	1
TESK2	20.3125	-0.591994	0.535309	-1.10589	0.268773	1
CFAP20	282.66	-0.260265	0.184884	-1.40772	0.159214	1
CSNK2A2	335.345	-0.12801	0.15826	-0.808862	0.418594	1
PTPN21	108.078	0.193847	0.282093	0.687175	0.491973	1
EIF2B3	113.703	0.346017	0.204282	1.69382	0.0902989	1
CAMK2A	1.06622	-1.73864	1.94614	-0.893375	0.371657	1
TCOF1	575.456	-0.221829	0.172935	-1.28273	0.199586	1
CDC42	1280.1	1.40733e-05	0.116676	0.000120619	0.999904	1
OSBPL3	335.925	-0.0230762	0.252074	-0.0915453	0.927059	1
RAD18	1257.66	0.0421307	0.364586	0.115558	0.908003	1
ATP2B1	441.011	0.138312	0.319642	0.43271	0.665225	1
NCK2	171.706	-0.213597	0.210701	-1.01374	0.310705	1
MAP4K4	708.615	0.0849975	0.169786	0.500615	0.616642	1
MGAT4A	65.113	0.00376675	0.276746	0.0136109	0.98914	1
RPL31	1894.56	0.125005	0.158405	0.789149	0.430025	1
WDR1	1605.27	-0.201765	0.17725	-1.13831	0.254991	1
SNX13	340.854	0.485212	0.368524	1.31664	0.18796	1
ARHGAP10	41.6595	0.143717	0.290718	0.494351	0.621058	1
RPS6KA2	110.472	0.0955775	0.234714	0.407208	0.683855	1
ING3	59.8833	0.110421	0.238241	0.463486	0.643016	1
VASH1	12.845	1.02624	0.57878	1.7731	0.0762119	1
LMCD1	38.4375	0.136106	0.462091	0.294544	0.768342	1
BUD23	409.22	0.0598146	0.141481	0.422776	0.672458	1
SEL1L	734.591	0.123794	0.313303	0.395125	0.692751	1
TRIP13	963.886	-0.101196	0.190335	-0.531672	0.594953	1
ATP6AP1	783.042	-0.127983	0.309251	-0.41385	0.678984	1
TCF3	321.819	-0.132429	0.244507	-0.541618	0.588082	1
TRIB2	200.89	0.482392	0.203813	2.36684	0.0179409	1
DAZAP1	484.129	0.0757931	0.191841	0.395083	0.692782	1
MBD3	113.69	-0.520586	0.371959	-1.39958	0.161639	1
HLTF	355.143	0.357557	0.422401	0.846489	0.39728	1
FAM50A	402.16	0.0245375	0.298759	0.0821313	0.934542	1
FAM3A	148.99	-0.07552	0.344755	-0.219054	0.826608	1
CPSF1	1410.8	-0.227356	0.352755	-0.644514	0.519242	1
MYO3B	18.4886	-0.0247878	0.507961	-0.0487986	0.96108	1
CYBRD1	15.7645	-0.428295	0.454433	-0.942482	0.345946	1
PDCD2	444.158	-0.117819	0.203054	-0.580234	0.561757	1
RDH11	666.237	-0.0193395	0.146595	-0.131925	0.895043	1
PRKACA	1318.38	-0.396416	0.235516	-1.68318	0.0923401	1
ADGRL1	241.839	-0.253929	0.332029	-0.764779	0.444403	1
ACTN1	7302.94	-0.208181	0.226091	-0.920784	0.357163	1
ZFYVE26	305.705	-0.059352	0.192537	-0.308264	0.757882	1
RPS6KA6	98.9659	0.147817	0.29238	0.505566	0.613161	1
EPN2	94.8067	-0.376672	0.337613	-1.11569	0.264555	1
PTPN18	168.361	-0.425979	0.203499	-2.09328	0.0363246	1
LIMS2	94.2906	-0.530002	0.390278	-1.35801	0.17446	1
SPEG	74.8384	-0.176161	0.35121	-0.501585	0.615959	1
LNX1	31.7122	0.596805	0.445443	1.3398	0.18031	1
ALDH3A2	974.627	0.418739	0.167995	2.49257	0.0126824	1
TFRC	2172.46	0.24637	0.260824	0.944586	0.34487	1
SREBF1	189.629	-0.325606	0.4205	-0.77433	0.438736	1
AFF4	530.73	0.175343	0.283754	0.617939	0.536615	1
UBE2D1	379.747	0.0731785	0.187052	0.391219	0.695635	1
PALS1	697.343	0.160036	0.398013	0.402088	0.687619	1
RHOBTB1	17.4952	0.129547	0.473892	0.273368	0.78457	1
SMC1A	809.334	0.14319	0.141875	1.00927	0.312846	1
HSD17B10	498.533	-0.226447	0.19799	-1.14373	0.252736	1
MARK2	308.966	-0.108976	0.239388	-0.455227	0.648946	1
HMMR	634.597	-0.019316	0.367058	-0.0526238	0.958032	1
CHFR	104.524	-0.0449451	0.305451	-0.147143	0.883019	1
TRHDE	122.961	0.0437871	0.351582	0.124543	0.900885	1
P4HA2	158.063	-0.178071	0.16619	-1.07149	0.283948	1
NFATC3	97.8812	-0.182985	0.226797	-0.806824	0.419768	1
TRNT1	148.581	0.0793537	0.294583	0.269376	0.78764	1
ACADVL	569.298	-0.0409561	0.214292	-0.191123	0.848429	1
STK10	132.006	-0.180094	0.261502	-0.688692	0.491017	1
FBXW11	689.945	-0.0740014	0.128157	-0.57743	0.563649	1
ACAP1	9.99532	-0.128513	0.644063	-0.199536	0.841844	1
CRMP1	34.1374	-0.222809	0.378315	-0.58895	0.555895	1
EVC	81.3395	0.0974576	0.235957	0.413031	0.679584	1
DERL2	1114.13	-0.181377	0.291091	-0.623096	0.533222	1
SIDT1	211.952	0.0829689	0.358122	0.231678	0.816788	1
NDE1	237.891	-0.288467	0.279384	-1.03251	0.301833	1
IRAG1	0.866445	0.481932	1.95939	0.245961	0.805713	1
TMEM38A	62.3795	0.0050355	0.324803	0.0155033	0.987631	1
AP1M1	626.468	-0.224158	0.28062	-0.798795	0.42441	1
PVR	414.06	-0.147641	0.153495	-0.961858	0.336121	1
XRCC1	123.15	-0.114039	0.257017	-0.443702	0.657258	1
SCARB1	554.003	-0.453427	0.290992	-1.55821	0.119183	1
MCM2	301.942	-0.0372855	0.348141	-0.107099	0.91471	1
PANX2	11.5962	0.540774	0.559625	0.966315	0.333887	1
SELENOO	37.2754	-0.430809	0.522277	-0.824868	0.409446	1
TP63	1.32841	0.058597	1.51089	0.0387831	0.969063	1
ALPK1	45.0408	0.0679474	0.291348	0.233217	0.815593	1
LLGL2	230.385	-0.139928	0.424717	-0.329462	0.741807	1
PDE8A	556.822	-0.264832	0.194331	-1.36279	0.172948	1
CLCN4	244.236	0.338013	0.162485	2.08028	0.0375	1
NLE1	139.865	-0.385781	0.292275	-1.31993	0.18686	1
SDHA	84.814	0.210568	0.27538	0.764644	0.444484	1
SMARCE1	52.7622	0.158863	0.27195	0.584163	0.559111	1
GSDMB	12.1578	-0.734419	0.559438	-1.31278	0.189257	1
KDM5A	115.67	0.318279	0.247039	1.28837	0.197616	1
ADAM11	9.66905	0.24736	0.558294	0.443064	0.65772	1
PPP2R3A	444.66	-0.106144	0.419479	-0.253038	0.800239	1
FERMT2	563.264	0.00624689	0.232254	0.0268968	0.978542	1
DHRS9	3.08141	-0.81377	0.949349	-0.857187	0.391341	1
PTGS2	32.0968	-0.174496	0.301498	-0.578764	0.562748	1
IGF2BP2	806.652	-0.129831	0.109889	-1.18148	0.237413	1
MAP3K13	494.572	0.0392685	0.268638	0.146177	0.883782	1
ST6GAL1	76.2028	-0.0800054	0.382645	-0.209085	0.834382	1
FRY	2.62831	1.18812	1.20458	0.986337	0.323968	1
PICALM	996.773	0.0771124	0.252766	0.305074	0.76031	1
NSF	651.396	0.0562777	0.172324	0.32658	0.743986	1
GLI2	54.9361	-0.504944	0.311009	-1.62357	0.104468	1
CLASP1	392.799	-0.0513536	0.183991	-0.279109	0.780162	1
MRPS34	421.121	-0.268242	0.235772	-1.13772	0.255238	1
NOTCH3	199.976	0.122592	0.407886	0.300555	0.763754	1
CLNS1A	1173.35	0.0454826	0.217055	0.209544	0.834023	1
PPP2R2C	58.9303	0.230503	0.269511	0.855265	0.392404	1
TEAD2	438.547	-0.23181	0.189221	-1.22507	0.220548	1
EED	97.1738	0.382566	0.312253	1.22518	0.220507	1
CDHR2	2.16405	1.65021	1.3106	1.25913	0.207985	1
SNCB	5.60404	-0.045278	0.72625	-0.0623449	0.950288	1
TSG101	643.101	0.109177	0.161138	0.677536	0.498066	1
NCBP3	400.477	0.101262	0.134819	0.751096	0.452595	1
ATP2A3	37.4496	0.31552	0.478105	0.659939	0.509293	1
CA12	59.3872	0.362411	0.35649	1.01661	0.309339	1
MGLL	285.165	-0.0137798	0.256019	-0.0538236	0.957076	1
NTN4	252.265	0.242866	0.187365	1.29622	0.1949	1
BCS1L	217.027	-0.237486	0.232428	-1.02176	0.306894	1
NUAK1	78.1587	0.0726249	0.279496	0.259843	0.794985	1
DPP8	197.945	0.306207	0.285661	1.07192	0.283754	1
SLC24A1	28.7074	0.436054	0.385779	1.13032	0.258342	1
ZNF532	410.449	-0.109703	0.149107	-0.735729	0.461895	1
SCARF1	0.999207	1.70107	2.15971	0.787639	0.430908	1
LMAN1	1148.82	0.337602	0.399371	0.845334	0.397924	1
HACD3	542.842	0.0206561	0.201169	0.10268	0.918217	1
ZZEF1	261.055	-0.0670398	0.202611	-0.330879	0.740736	1
ENO1	11083.8	-0.285259	0.164576	-1.7333	0.0830421	1
MYDGF	950.287	-0.149541	0.144697	-1.03348	0.30138	1
ANO8	146.624	0.256178	0.277229	0.924065	0.355452	1
TUBE1	83.7229	0.114677	0.304197	0.376984	0.706186	1
ARHGEF10L	23.0222	0.566867	0.483695	1.17195	0.241216	1
TXK	25.9104	0.276362	0.338691	0.815971	0.414517	1
TACR2	1.63922	-0.0385295	1.36808	-0.0281633	0.977532	1
ACTR6	104.777	0.422937	0.348515	1.21354	0.224924	1
TIPIN	139.17	-0.0911646	0.266208	-0.342457	0.732007	1
SRI	987.133	0.210891	0.160076	1.31744	0.18769	1
EIF4G3	273.616	0.19644	0.210504	0.933191	0.350722	1
NUP37	474.659	0.0679487	0.350328	0.193958	0.846209	1
SEMA3A	406.178	0.247977	0.314776	0.787789	0.43082	1
GTSE1	262.239	-0.25959	0.233537	-1.11156	0.266327	1
SEMA3C	443.142	0.0761079	0.273644	0.278128	0.780914	1
TTC38	94.3876	0.346333	0.351061	0.98653	0.323873	1
ACAT1	406.562	0.140202	0.349209	0.401485	0.688063	1
GRAMD4	36.888	0.2205	0.469712	0.469438	0.638757	1
CELSR1	79.9467	0.1082	0.321574	0.336469	0.736518	1
WNT8B	1.57111	-1.09336	1.38268	-0.790758	0.429085	1
ZNF638	363.427	0.363914	0.34151	1.0656	0.286603	1
SLC25A40	169.99	-0.0223348	0.395618	-0.0564555	0.954979	1
TIMM21	435.836	0.147666	0.228583	0.646006	0.518275	1
ADD2	11.0023	-0.628644	0.557674	-1.12726	0.259632	1
RASAL2	169.501	0.0317524	0.232106	0.136801	0.891188	1
VPS9D1	21.9928	-0.658222	0.455533	-1.44495	0.148472	1
ZNF37A	243.669	-0.0110426	0.38372	-0.0287777	0.977042	1
MARK3	468.359	0.234616	0.183837	1.27622	0.201878	1
SLC25A3	6690.61	-0.166521	0.141833	-1.17406	0.240372	1
FNDC3B	639.851	0.355421	0.208564	1.70414	0.0883552	1
FOSL2	221.539	-0.282795	0.197103	-1.43475	0.151357	1
CACNG4	158.374	-0.399897	0.37261	-1.07323	0.283167	1
FRYL	241.979	0.255428	0.266108	0.959865	0.337123	1
TMEM131	1023.46	0.022024	0.105906	0.207959	0.835261	1
FSCN1	1359.48	0.0553388	0.467059	0.118483	0.905685	1
ACTB	112767	-0.407405	0.197312	-2.06478	0.0389441	1
MOCOS	130.752	-0.0433667	0.218749	-0.198249	0.84285	1
PLD1	86.7654	0.164812	0.240166	0.686245	0.492559	1
WDR62	108.252	-0.309543	0.237284	-1.30452	0.192055	1
DLG1	499.688	0.180979	0.355039	0.509745	0.61023	1
RAB7A	2518.79	-0.151682	0.115247	-1.31614	0.188126	1
BCAP29	14.6757	0.207053	0.548191	0.377702	0.705652	1
SEC31B	5.48708	0.0494792	0.723967	0.0683445	0.945511	1
SART3	314.591	0.124128	0.209007	0.593896	0.552582	1
TUBA3D	1.45533	2.2218	1.90331	1.16734	0.243075	1
EXOSC7	126.421	0.332833	0.234905	1.41688	0.156517	1
KIFAP3	164.8	0.147458	0.211079	0.69859	0.484808	1
MKRN2	401.649	0.00125902	0.155315	0.0081062	0.993532	1
MCM6	737.077	0.0378946	0.248318	0.152605	0.87871	1
REXO2	523.038	0.277831	0.253325	1.09674	0.272756	1
RBM7	337.461	0.300704	0.217469	1.38274	0.166743	1
RBMS2	467.18	-0.360702	0.16592	-2.17395	0.0297086	1
BAZ2A	288.886	0.0137198	0.199233	0.0688631	0.945099	1
PTPN23	454.48	-0.397486	0.324069	-1.22655	0.219994	1
MLH1	493.204	0.000519387	0.17491	0.00296945	0.997631	1
UNG	510.857	-0.00767233	0.152353	-0.0503589	0.959836	1
FMO4	5.48227	0.663242	0.749562	0.88484	0.376243	1
KLHL20	301.204	0.190407	0.219145	0.868865	0.384921	1
RGS11	1.86841	-0.454335	1.55294	-0.292564	0.769855	1
SLC46A1	92.9729	-0.530349	0.274062	-1.93514	0.0529727	1
SPAG5	545.551	-0.303701	0.157941	-1.92287	0.0544965	1
ANKRD13A	602.123	-0.325299	0.364868	-0.891553	0.372632	1
TPD52	2700.51	0.167648	0.429907	0.389965	0.696563	1
ACACB	102.99	-0.139946	0.294717	-0.47485	0.634894	1
TRAF4	335.139	-0.336132	0.327395	-1.02668	0.304569	1
PAG1	233.781	0.19214	0.190506	1.00858	0.313177	1
GPATCH1	124.242	-0.144972	0.179661	-0.806918	0.419714	1
NT5C2	520.103	0.180072	0.151345	1.18981	0.234123	1
MCAM	426.403	-0.188097	0.164879	-1.14082	0.253947	1
GPC4	244.193	0.3339	0.326467	1.02277	0.306418	1
MBNL3	291.599	0.00216031	0.270229	0.00799436	0.993621	1
CAMSAP3	156.563	-0.28459	0.355141	-0.801343	0.422933	1
RAP1GAP	52.7855	-0.270502	0.414392	-0.652769	0.513905	1
XAB2	557.702	-0.106552	0.319504	-0.333493	0.738762	1
ARHGEF1	248.225	-0.230592	0.366502	-0.629169	0.529238	1
STXBP2	440.171	-0.232601	0.306694	-0.758415	0.448203	1
MAP2K7	183.899	-0.0219395	0.25946	-0.0845583	0.932613	1
DGKD	116.435	0.154945	0.236689	0.654634	0.512703	1
TOP2B	871.507	0.206003	0.434262	0.474376	0.635232	1
TM9SF3	468.132	0.257971	0.35329	0.730198	0.465269	1
NFKB2	160.813	-0.0575174	0.252874	-0.227455	0.82007	1
UBE2T	888.6	-0.0740358	0.375013	-0.197422	0.843497	1
PPP1R12B	52.0911	-0.0888838	0.258146	-0.344316	0.730609	1
GTF3C1	345.206	-0.0245917	0.209142	-0.117583	0.906398	1
IL4R	127.196	-0.416262	0.256848	-1.62066	0.105092	1
USP33	345.232	0.117804	0.312856	0.376543	0.706513	1
PAK3	14.8719	0.271876	0.496229	0.547883	0.583772	1
DCX	0.990964	3.98551	1.76375	2.25967	0.0238415	1
SNRPA	694.838	-0.419275	0.229462	-1.82721	0.0676682	1
EXOSC5	46.881	-0.0795954	0.369477	-0.215427	0.829434	1
DYNC1I2	285.319	0.218376	0.31783	0.687084	0.49203	1
LRCH4	66.8502	-0.273018	0.395255	-0.690739	0.489729	1
FAM76B	98.7651	0.336256	0.425048	0.7911	0.428886	1
SIRT6	32.4054	-0.203416	0.373625	-0.54444	0.586139	1
POLD3	249.499	0.21992	0.228918	0.960694	0.336706	1
CAPZB	1250.63	-0.106468	0.171893	-0.619384	0.535663	1
GPR137B	85.9197	0.0933558	0.246251	0.379109	0.704607	1
JADE1	107.697	0.0463225	0.243602	0.190156	0.849187	1
SLC25A43	399.31	0.00952885	0.221569	0.0430062	0.965697	1
UBE2A	1212.04	-0.117095	0.151086	-0.775019	0.438328	1
FGFR1	58.6652	-0.210037	0.262347	-0.800607	0.423359	1
SMC1B	2.16966	0.0699765	1.31515	0.0532079	0.957566	1
FBLN1	199.218	-0.264126	0.451654	-0.584798	0.558684	1
CST7	3.39816	-1.64806	1.23903	-1.33012	0.18348	1
MAP2	96.7033	0.203832	0.194544	1.04775	0.294756	1
PIAS2	170.857	-0.0773541	0.215512	-0.358931	0.719647	1
ARAF	1080.26	-0.294042	0.325157	-0.904306	0.365833	1
MCCC1	118.545	0.116849	0.220931	0.528892	0.59688	1
LAMP3	238.587	0.0901763	0.195108	0.462187	0.643947	1
NEBL	119.229	0.382953	0.271381	1.41113	0.158207	1
ACER3	587.588	0.035818	0.255752	0.14005	0.888621	1
UBE2K	395.633	0.186996	0.265449	0.704451	0.481152	1
PIK3C3	213.115	0.283792	0.277051	1.02433	0.305679	1
N4BP2	47.7071	0.199807	0.39858	0.501298	0.616161	1
TIGAR	32.1524	-0.20574	0.344799	-0.596694	0.550712	1
TULP3	268.832	0.140163	0.160997	0.870592	0.383977	1
SYNJ2	365.437	0.260924	0.150567	1.73294	0.0831059	1
PPP2R5C	1774.78	-0.0433232	0.203235	-0.213168	0.831196	1
GNB1	4348.7	-0.146894	0.162574	-0.903548	0.366235	1
HOXA9	193.607	0.28751	0.22129	1.29924	0.19386	1
EDN1	22.853	-0.217969	0.400482	-0.544267	0.586258	1
MLLT10	130.185	0.0227196	0.207616	0.109431	0.912861	1
ZCWPW1	9.9567	0.308673	0.555916	0.555251	0.578723	1
NRDC	939.877	0.0507894	0.259704	0.195567	0.844949	1
VDAC3	589.824	-0.0298876	0.228191	-0.130976	0.895794	1
PCM1	534.11	0.120021	0.398002	0.301557	0.762989	1
TNRC6C	22.1882	0.0322679	0.396093	0.0814653	0.935072	1
CBFA2T2	166.871	0.215433	0.227914	0.945241	0.344536	1
ITCH	833.023	-0.0906042	0.318273	-0.284675	0.775893	1
PKD2L2	1.8156	-2.41538	1.5448	-1.56355	0.117923	1
TP53INP2	88.0707	-0.238895	0.287692	-0.830387	0.40632	1
SDF4	574.335	0.230463	0.253093	0.910584	0.362515	1
MYH7B	1.49733	-1.31472	1.92128	-0.684298	0.493787	1
TP73	19.3236	-0.875503	0.498274	-1.75707	0.0789053	1
TOLLIP	359.683	-0.201991	0.297076	-0.67993	0.496549	1
UBE2D4	326.311	-0.296259	0.219408	-1.35026	0.176931	1
THOC1	467.763	0.179921	0.427181	0.421183	0.673621	1
FKBP7	35.4299	-0.388709	0.380929	-1.02042	0.307528	1
OSBPL6	85.5874	0.274155	0.323424	0.847666	0.396624	1
SLC1A3	146.883	0.144118	0.178984	0.805201	0.420704	1
XRCC5	3107.83	0.0518373	0.183565	0.282392	0.777643	1
LXN	2610.23	-0.0249547	0.224215	-0.111298	0.91138	1
SP140	1.21288	-1.66684	1.68594	-0.98867	0.322825	1
MKNK1	193.176	-0.370405	0.174278	-2.12536	0.0335564	1
TNS1	1.44708	-0.723887	1.70547	-0.42445	0.671237	1
REXO1	96.2862	-0.302093	0.344628	-0.876576	0.380717	1
SAR1A	1088.69	0.00825227	0.292502	0.0282127	0.977492	1
CDC14A	50.3196	-0.00783999	0.266447	-0.0294242	0.976526	1
RAPGEF3	12.6134	-0.332674	0.808267	-0.41159	0.68064	1
CEACAM1	69.3216	0.159314	0.42891	0.371439	0.71031	1
SENP1	340.001	0.0376503	0.285951	0.131667	0.895248	1
CIC	35.5097	-0.670671	0.478303	-1.40219	0.160859	1
LIPE	16.0291	0.621225	0.651368	0.953724	0.340223	1
FDFT1	738.87	-0.320092	0.234756	-1.36351	0.172722	1
OPHN1	44.8016	-0.0175788	0.281896	-0.0623592	0.950277	1
KIF22	302.835	-0.4187	0.255569	-1.6383	0.101358	1
CARMIL1	275.551	-0.000709709	0.234821	-0.00302234	0.997589	1
PGM1	1107.02	0.109367	0.147416	0.741897	0.45815	1
DDX1	530.286	0.279618	0.365336	0.765372	0.44405	1
DNM2	802.528	-0.169421	0.287198	-0.58991	0.555251	1
EPB41L2	478.469	0.164623	0.151602	1.08588	0.277531	1
MOXD1	96.0256	0.0045391	0.268164	0.0169266	0.986495	1
STX7	326.614	-0.139312	0.182752	-0.762306	0.445878	1
RABL2B	77.0379	-0.0336703	0.246973	-0.136332	0.891559	1
KEAP1	430.483	0.240483	0.348017	0.691011	0.489559	1
DDX43	2.09694	-1.00322	1.16076	-0.864281	0.387434	1
PTPRH	8.54115	0.49117	0.839029	0.585403	0.558277	1
SLC35C2	214.703	-0.142185	0.309014	-0.460125	0.645427	1
CRYBG3	145.904	0.512318	0.421946	1.21418	0.224679	1
EPHA6	2.05219	-0.373271	1.43314	-0.260458	0.794511	1
RFX3	19.8446	0.00717754	0.457161	0.0157002	0.987474	1
RIF1	544.995	0.255	0.419237	0.608249	0.543022	1
RAB21	458.629	0.218312	0.323394	0.675066	0.499634	1
SLC4A4	9.27764	-1.6888	0.61966	-2.72536	0.00642309	1
SMARCA2	200.705	0.145055	0.183177	0.791884	0.428428	1
SESN1	17.5435	0.469759	0.413421	1.13627	0.255842	1
MID2	121.113	-0.157917	0.225497	-0.700308	0.483735	1
SRCAP	23.2111	-0.330046	0.500498	-0.659435	0.509616	1
PUM3	310.44	0.225424	0.26846	0.839694	0.40108	1
CNOT4	342.116	-0.233414	0.187514	-1.24478	0.213212	1
PSEN1	502.098	0.0299595	0.149793	0.200006	0.841476	1
CPOX	115.183	-0.0799391	0.246342	-0.324505	0.745556	1
CLDND1	475.149	0.0579099	0.164755	0.351491	0.72522	1
MOK	640.475	-0.128775	0.133248	-0.966434	0.333827	1
HSP90AA1	13021.4	0.0598549	0.321906	0.185939	0.852493	1
RBL1	224.467	0.200712	0.346999	0.578422	0.562979	1
DLGAP4	625.298	-0.303075	0.215439	-1.40678	0.159493	1
NDC80	447.555	0.00717952	0.283897	0.0252891	0.979824	1
AP4E1	69.3713	-0.0773085	0.419472	-0.1843	0.853778	1
RSBN1	172.753	0.181752	0.176801	1.028	0.303948	1
MAGI3	97.2312	-0.20179	0.311227	-0.648369	0.516747	1
CXCL2	34.2097	-0.666436	0.402569	-1.65546	0.097832	1
COL4A4	9.22561	-0.283783	0.712379	-0.398359	0.690365	1
TCF7	157.094	-0.103391	0.359076	-0.287936	0.773396	1
OSTM1	75.2672	0.150752	0.404871	0.372346	0.709635	1
CDH7	386.49	-0.211713	0.196032	-1.07999	0.280145	1
IMPG2	2.548	1.67058	1.24984	1.33664	0.181342	1
PCNP	1066.38	0.0323326	0.41925	0.0771201	0.938528	1
EXD2	429.046	-0.00285486	0.14406	-0.0198172	0.984189	1
ARG2	13.6411	-0.257707	0.471955	-0.546042	0.585037	1
MEF2C	196.178	0.0830818	0.238105	0.34893	0.727142	1
PTPRC	1.27334	-1.12481	1.92779	-0.583468	0.559578	1
PKP1	1249.45	-0.263847	0.199806	-1.32052	0.186662	1
UBA5	118.539	0.285295	0.418255	0.682108	0.49517	1
STK17B	305.084	0.0462694	0.316576	0.146156	0.883799	1
CDC14B	111.598	0.290211	0.257573	1.12672	0.259863	1
ZNF510	105.166	0.0351418	0.341024	0.103048	0.917925	1
ZNF506	8.76443	0.752419	0.593017	1.2688	0.204513	1
JMJD4	52.7455	-0.493542	0.327716	-1.50601	0.132066	1
DUSP12	192.605	0.155327	0.20704	0.750226	0.453118	1
AACS	189.691	0.180694	0.269117	0.671434	0.501944	1
DELE1	309.439	-0.374118	0.162822	-2.29771	0.0215784	1
CADPS2	170.136	0.821674	0.374218	2.19571	0.0281129	1
PCDHB4	1.85842	-1.39925	1.19566	-1.17028	0.241889	1
HSPB11	812.072	0.171844	0.514825	0.333791	0.738537	1
PHLPP1	295.046	-0.0192239	0.257084	-0.0747765	0.940393	1
ATP8B1	169.843	0.190397	0.210352	0.905138	0.365392	1
IL12RB2	0.825448	1.56184	1.91611	0.815111	0.415009	1
SMARCD3	18.9665	-0.330196	0.421147	-0.784038	0.433018	1
WDR70	297.308	0.216911	0.224255	0.967251	0.333418	1
FYB1	21.0891	0.785026	0.385974	2.03388	0.0419633	1
MPP4	18.5351	0.0871793	0.552553	0.157775	0.874634	1
STRADB	351.539	0.0128734	0.273178	0.0471245	0.962414	1
BZW1	817.024	0.23602	0.207145	1.1394	0.254538	1
C1QTNF3	2.8114	0.132315	0.934395	0.141605	0.887392	1
ME2	442.053	0.101187	0.301976	0.335083	0.737562	1
C5orf22	460.267	0.051974	0.207638	0.25031	0.802348	1
CCNT2	206.686	0.235508	0.24596	0.957505	0.338313	1
FAM135A	118.863	0.480197	0.406316	1.18183	0.237273	1
COBLL1	173.062	0.0544728	0.27456	0.1984	0.842732	1
DLG3	250.813	0.10311	0.219147	0.470503	0.637995	1
KCNK2	5.1167	2.11757	0.932604	2.2706	0.0231714	1
SERTAD4	163.155	0.139703	0.193014	0.723797	0.46919	1
TRAF5	41.1315	0.26587	0.379367	0.700824	0.483413	1
MRPL22	185.585	0.0749825	0.220879	0.339473	0.734254	1
GEMIN5	303.821	0.0326896	0.18729	0.17454	0.861441	1
NFE2L1	398.058	0.163304	0.176067	0.927511	0.353661	1
GSK3B	1057.82	0.0195389	0.17083	0.114377	0.908939	1
ITGB5	116.472	0.245071	0.270827	0.904897	0.36552	1
ERC1	125.834	0.13892	0.208303	0.666914	0.504827	1
XPO1	1393.89	0.257278	0.365322	0.70425	0.481277	1
RNF13	291.546	0.119501	0.204192	0.585237	0.558389	1
PALB2	147.833	-0.0727716	0.367131	-0.198217	0.842875	1
DOP1A	78.9556	-0.0968992	0.282307	-0.34324	0.731418	1
LYRM2	232.495	0.112975	0.301942	0.374161	0.708285	1
BCKDHB	202.907	0.144088	0.31887	0.451872	0.651361	1
KAT6A	343.852	0.195437	0.211348	0.924716	0.355113	1
TUT7	132.09	0.509137	0.322498	1.57873	0.114398	1
ULK2	77.2366	-0.336351	0.236674	-1.42116	0.155271	1
GRHL2	418.346	0.299409	0.190998	1.5676	0.116975	1
TNPO1	1439.93	0.00516167	0.249849	0.0206592	0.983518	1
PLOD1	471.339	-0.140693	0.306901	-0.45843	0.646643	1
P2RX5	38.0392	-0.304642	0.328415	-0.927611	0.353609	1
ITGAE	187.971	0.343587	0.219706	1.56385	0.117853	1
DIS3	316.039	0.0834099	0.431015	0.19352	0.846552	1
PIBF1	37.5862	0.437634	0.47684	0.917779	0.358735	1
TDRD3	70.3781	-0.323137	0.281365	-1.14846	0.250778	1
NUFIP1	156.651	0.118173	0.199568	0.592146	0.553753	1
PDS5B	169.231	0.387502	0.335	1.15672	0.247386	1
OXCT1	156.809	0.0695445	0.274544	0.253309	0.800029	1
RRAGB	63.2719	0.332231	0.305451	1.08767	0.27674	1
CYLD	91.0801	0.194114	0.298336	0.650655	0.515269	1
SLC27A5	93.7133	-0.3132	0.379374	-0.82557	0.409048	1
ZNF324	42.624	-0.585168	0.38645	-1.51422	0.129971	1
ZNF671	12.3481	-0.228337	0.485643	-0.470174	0.638231	1
ZNF416	54.7165	-0.0628083	0.28173	-0.222938	0.823584	1
ZNF586	123.96	-0.0205427	0.267733	-0.0767285	0.938839	1
ZNF446	11.7967	-0.234679	0.729598	-0.321656	0.747713	1
ZNF264	291.491	0.144232	0.158032	0.912673	0.361415	1
RPS5	15210.6	-0.342037	0.232678	-1.47	0.141562	1
FAT1	637.459	0.236687	0.129102	1.83333	0.0667532	1
YTHDC1	675.827	0.171132	0.155423	1.10107	0.270865	1
CHMP2B	742.425	0.0331109	0.177085	0.186978	0.851678	1
SMAP2	406.024	-0.266205	0.162347	-1.63973	0.101062	1
PPIE	227.278	0.0473859	0.154752	0.306205	0.759449	1
ZMPSTE24	751.769	0.178357	0.355325	0.501954	0.6157	1
STARD7	1270.47	0.0060205	0.142405	0.0422773	0.966278	1
NOA1	646.186	0.129672	0.112054	1.15723	0.24718	1
REST	314.403	0.384999	0.241856	1.59186	0.111417	1
HAL	1.70509	1.05426	1.79953	0.585852	0.557975	1
SSH1	366.857	0.233329	0.14734	1.58361	0.113282	1
GSTP1	2036.36	-0.469493	0.277396	-1.6925	0.0905513	1
APLP2	2900.87	0.174775	0.175656	0.994985	0.319743	1
FAM234B	53.1399	0.10795	0.240908	0.448097	0.654083	1
WBP11	603.206	-0.13803	0.132104	-1.04486	0.296089	1
EIF3I	3088	0.0125025	0.176933	0.0706624	0.943666	1
COL16A1	2.96353	2.98497	1.46424	2.03857	0.0414925	1
TXLNA	415.392	-0.125646	0.175401	-0.716332	0.473786	1
NCOA1	285.404	0.0577391	0.156211	0.369624	0.711663	1
AGBL5	281.002	-0.0684366	0.212072	-0.322705	0.746919	1
EFR3B	57.0719	-0.213496	0.287001	-0.743885	0.456946	1
KIF3C	405.277	-0.228346	0.173001	-1.31991	0.186864	1
RAB10	1314.39	0.202471	0.264383	0.765824	0.443781	1
HADHA	1006.86	0.0380584	0.113224	0.336134	0.73677	1
MAPRE3	257.342	0.0376432	0.229892	0.163743	0.869934	1
CAD	513.781	-0.301779	0.276997	-1.08947	0.275948	1
CD59	875.708	0.283832	0.128411	2.21034	0.0270818	1
CD82	11.3352	0.55088	0.640746	0.859748	0.389928	1
BCORL1	118.731	-0.193616	0.308667	-0.627267	0.530484	1
ATRX	453.158	0.491739	0.415546	1.18336	0.236668	1
AK6	131.018	0.095565	0.343643	0.278094	0.78094	1
MYNN	90.4028	-0.057565	0.300645	-0.191471	0.848156	1
MECOM	161.635	0.276971	0.233509	1.18613	0.235572	1
SCAMP1	380.944	0.174172	0.254687	0.683869	0.494058	1
PREP	289.559	-0.0342465	0.194873	-0.175737	0.8605	1
HACE1	38.4625	0.167103	0.332742	0.502199	0.615528	1
SEH1L	880.533	0.0563281	0.13214	0.426277	0.669906	1
WDR47	83.1046	0.12019	0.352787	0.340686	0.73334	1
WDFY1	439.369	0.153592	0.283583	0.541612	0.588086	1
OVGP1	27.3445	-0.63843	0.509764	-1.2524	0.210423	1
SLC25A24	560.417	-0.00733443	0.412987	-0.0177595	0.985831	1
MAP3K4	185.568	0.222518	0.219437	1.01404	0.310563	1
PILRA	1.8568	-2.2605	1.66264	-1.35958	0.173963	1
IGSF9	130.853	0.102043	0.339899	0.300217	0.764012	1
ZNF213	113.976	-0.473514	0.413091	-1.14627	0.251683	1
AKR1B1	17.8898	-0.476797	0.429482	-1.11017	0.266927	1
CPNE3	3965.51	0.102334	0.218765	0.46778	0.639942	1
RRN3	192.845	0.0829861	0.32275	0.257122	0.797084	1
CTTN	715.04	0.292235	0.146643	1.99284	0.0462789	1
WNT11	2.17715	0.0563511	1.31501	0.0428521	0.965819	1
MTIF2	263.979	0.334949	0.435072	0.769872	0.441376	1
DDHD2	159.859	-0.0128191	0.195922	-0.0654293	0.947832	1
TTC39A	54.9777	-0.23419	0.322105	-0.727061	0.467189	1
EPS15	728.64	0.0820772	0.262912	0.312185	0.7549	1
ORC1	287.715	-0.176422	0.191827	-0.919692	0.357734	1
MGST2	315.944	-0.0291836	0.210061	-0.138929	0.889506	1
CHERP	287.842	-0.0523149	0.352295	-0.148497	0.88195	1
ATG16L1	511.057	0.117067	0.12006	0.975071	0.329525	1
USP40	230.13	0.212417	0.14857	1.42974	0.152791	1
POMGNT1	274.483	-0.0350813	0.215409	-0.162859	0.870629	1
RAD54L	74.2604	0.0167984	0.325706	0.0515753	0.958867	1
MAST2	263.212	-0.406901	0.227969	-1.7849	0.0742782	1
B4GALT1	644.126	-0.120518	0.146802	-0.820952	0.411674	1
CHMP5	331.715	0.120905	0.177816	0.679944	0.49654	1
NFX1	210.562	0.0436954	0.166794	0.261972	0.793343	1
AQP6	0.823202	-1.33876	2.56271	-0.522401	0.601391	1
DIMT1	582.776	0.0313092	0.271306	0.115402	0.908127	1
IPO11	213.486	0.0147739	0.168141	0.0878663	0.929983	1
EIF2AK1	1938.56	-0.0590089	0.162459	-0.363224	0.716438	1
EPDR1	265.343	-0.00251053	0.148504	-0.0169055	0.986512	1
SNX10	519.837	-0.0874754	0.425043	-0.205804	0.836944	1
SEPHS1	366.284	-0.0189004	0.131073	-0.144197	0.885345	1
MRPL28	207.521	-0.355768	0.260445	-1.366	0.171938	1
ITPKC	21.55	-0.0423532	0.490932	-0.086271	0.931251	1
CEACAM6	107.725	0.225597	0.37859	0.595887	0.551251	1
FAT2	0.882131	2.03405	2.46013	0.826806	0.408347	1
RBM22	557.501	-0.102894	0.142228	-0.723445	0.469406	1
TMED2	2827.59	0.0435312	0.390032	0.111609	0.911133	1
ERO1B	28.9265	0.331779	0.507375	0.653913	0.513168	1
ZFAND6	150.552	0.250308	0.234522	1.06731	0.28583	1
HSD17B2	5.89307	-0.197925	0.594836	-0.332738	0.739332	1
TXLNG	283.867	-0.0600965	0.268508	-0.223817	0.8229	1
PPEF1	2.28099	-1.38576	1.04767	-1.32271	0.185933	1
LAT2	37.7321	0.172225	0.589957	0.291928	0.770341	1
HUWE1	3120.74	-0.0465628	0.112373	-0.414361	0.67861	1
ZW10	798.922	0.0828557	0.19769	0.41912	0.675128	1
ALG9	81.9331	-0.0299037	0.30376	-0.0984452	0.921579	1
ACOX3	53.3903	-0.00449173	0.314029	-0.0143036	0.988588	1
MTMR2	965.064	0.0843381	0.165199	0.510525	0.609683	1
PPP1R15A	187.097	-0.4609	0.206133	-2.23593	0.0253561	1
HSD17B14	33.4514	-0.394334	0.4566	-0.863631	0.38779	1
TRIP6	14.3304	0.158324	0.597413	0.265016	0.790997	1
ACHE	0.861174	-1.51478	2.18968	-0.691784	0.489073	1
FTL	3488.6	-0.512847	0.20606	-2.48883	0.0128166	1
SRRT	642.144	0.00667627	0.222006	0.0300725	0.976009	1
BAX	364.084	-0.261908	0.247106	-1.0599	0.289188	1
NLK	143.067	0.117322	0.227149	0.516495	0.605508	1
PIGS	200.393	0.0556795	0.281666	0.197679	0.843296	1
ADAMTS2	4.36375	-0.885197	0.749133	-1.18163	0.237353	1
TMPRSS11E	0.963266	-1.17271	2.29605	-0.510751	0.609526	1
ATXN7L3	277.685	0.197307	0.229131	0.861111	0.389177	1
PGS1	132.476	0.112928	0.266014	0.424517	0.671189	1
PSMC5	905.912	0.229735	0.124869	1.83981	0.0657963	1
UIMC1	93.2056	0.148712	0.223437	0.665566	0.505689	1
LPCAT2	24.9029	0.0277153	0.438259	0.0632395	0.949576	1
OGFOD1	342.057	0.104549	0.171472	0.609716	0.54205	1
SH3BP2	130.95	-0.300356	0.229565	-1.30837	0.190748	1
NOP14	301.621	0.0616702	0.209463	0.29442	0.768437	1
ADD1	509.143	-0.2096	0.25351	-0.826793	0.408354	1
L2HGDH	198.093	-0.00377921	0.221584	-0.0170554	0.986392	1
TXNDC16	124.242	0.127253	0.303897	0.418736	0.675409	1
RTRAF	5041.12	-0.137142	0.382838	-0.358223	0.720176	1
NID2	11.3658	0.515555	0.568691	0.906565	0.364637	1
GMCL1	148.377	0.0557005	0.293108	0.190034	0.849282	1
SF3B2	1781.93	-0.0458972	0.132144	-0.347327	0.728345	1
KLHL42	467.334	0.186034	0.178628	1.04146	0.297662	1
DNM1L	338.26	0.00565547	0.343439	0.0164672	0.986862	1
PTHLH	255.718	-0.129595	0.145125	-0.892988	0.371864	1
PHACTR3	670.339	0.655218	0.35105	1.86645	0.0619779	1
ERGIC2	499.071	0.249665	0.438007	0.570002	0.568676	1
TFAP2C	325.909	-0.100223	0.140118	-0.715276	0.474438	1
AURKA	1449.87	-0.10305	0.159149	-0.647505	0.517305	1
CASS4	1.9944	0.414926	1.12054	0.37029	0.711167	1
PIR	204.882	0.271563	0.159309	1.70463	0.0882636	1
AAMDC	11.27	1.23999	0.599788	2.06739	0.0386977	1
RFX2	78.4763	-0.00786679	0.305069	-0.0257869	0.979427	1
METTL2A	150.154	-0.0873712	0.194058	-0.450232	0.652543	1
SULT2B1	86.1566	-0.24671	0.278211	-0.886771	0.375202	1
ALG6	271.687	0.258031	0.387413	0.666038	0.505387	1
CNOT3	800.495	-0.290378	0.308194	-0.94219	0.346095	1
GP6	1.07194	-1.88362	1.82291	-1.03331	0.301461	1
PTPN4	221.494	0.0627447	0.314745	0.199351	0.841988	1
DDX18	663.181	0.0914137	0.33165	0.275633	0.78283	1
KHSRP	2320.28	-0.104999	0.170301	-0.616547	0.537534	1
ASAP3	40.1938	-0.205639	0.363613	-0.565542	0.571705	1
EDEM2	223.201	-0.112436	0.264972	-0.424331	0.671324	1
DNMT3B	37.9175	-0.11555	0.420047	-0.275088	0.783249	1
TPX2	3666.47	-0.268385	0.235349	-1.14037	0.254132	1
PDRG1	151.813	0.042745	0.18964	0.225401	0.821667	1
EPB41L1	739.44	-0.160351	0.14931	-1.07395	0.282846	1
SLC15A1	47.5832	0.643419	0.345409	1.86277	0.0624942	1
DOCK9	212.463	0.164072	0.195549	0.839033	0.401451	1
ANKRD10	166.823	0.023977	0.26703	0.0897914	0.928453	1
TGDS	64.8546	0.157279	0.472134	0.333125	0.73904	1
DOCK3	9.29019	0.0380201	0.54172	0.070184	0.944047	1
C3orf18	64.295	0.288874	0.426892	0.676692	0.498601	1
COQ9	286.95	0.000566186	0.296443	0.00190993	0.998476	1
KIF9	161.529	0.187232	0.229547	0.815656	0.414697	1
ARHGAP28	144.908	0.364043	0.286842	1.26914	0.20439	1
CRLS1	11.2448	0.513163	0.538276	0.953346	0.340415	1
PPP1R13B	224.656	0.103559	0.239946	0.431592	0.666038	1
ATRN	508.301	0.114445	0.123282	0.92832	0.353242	1
SMOX	111.979	-0.454166	0.240248	-1.8904	0.0587045	1
FKBP1A	8042.67	-0.382465	0.174924	-2.18646	0.0287816	1
NSFL1C	1008.73	-0.24892	0.166345	-1.49641	0.134547	1
SLC4A11	747.785	-0.0524656	0.394564	-0.132971	0.894216	1
ZNF343	56.0605	0.0991386	0.342397	0.289543	0.772166	1
EBF4	2.5489	2.59148	1.5009	1.72662	0.0842367	1
MAVS	1272.74	-0.118023	0.128935	-0.915368	0.359998	1
LZTS3	17.5952	-0.269361	0.469042	-0.574281	0.565778	1
XRN2	1059.56	-0.0216526	0.15947	-0.135778	0.891997	1
KIZ	114.028	0.0965229	0.25105	0.384476	0.700626	1
DYNLL1	3219.15	-0.110523	0.120441	-0.917648	0.358803	1
TESC	18.4086	1.22028	0.941202	1.29651	0.194798	1
SNX5	1555.07	-0.0435782	0.32117	-0.135686	0.89207	1
RPL6	1945.87	-0.195814	0.41851	-0.467883	0.639869	1
SIRPG	2.93202	-0.351845	1.22515	-0.287185	0.773971	1
MAPKAPK5	341.253	-0.0628772	0.142555	-0.441073	0.65916	1
P2RX7	8.14955	-0.927558	0.737453	-1.25779	0.208469	1
ESF1	243.877	0.661421	0.541777	1.22084	0.222148	1
RBBP9	506.121	0.0054767	0.190036	0.0288193	0.977009	1
SLC23A2	291.228	-0.0228928	0.15335	-0.149285	0.881329	1
SLC8B1	116.616	-0.224658	0.277463	-0.809685	0.418121	1
TMEM230	2504.73	-0.0698371	0.221279	-0.315607	0.752301	1
DZANK1	47.286	0.324197	0.302455	1.07188	0.283772	1
KDM2B	210.566	0.129525	0.239667	0.540436	0.588896	1
CFAP61	1.97824	-0.273336	1.57009	-0.174089	0.861795	1
LHX5	5.44471	0.390343	0.906146	0.430773	0.666633	1
TASP1	42.3641	0.154089	0.352363	0.437302	0.661893	1
OAS1	357.429	0.102053	0.219447	0.465048	0.641897	1
GCN1	630.02	0.0890619	0.302077	0.294832	0.768122	1
RPLP0	10338.6	-0.335505	0.187058	-1.79359	0.0728781	1
PXN	1846.98	-0.204164	0.256768	-0.795131	0.426537	1
SIRT4	8.75693	0.273149	0.726705	0.375874	0.707011	1
KIF16B	108.713	-0.184656	0.237332	-0.778052	0.436538	1
TRMT6	325.466	-0.0375003	0.306672	-0.122281	0.902676	1
PEBP1	926.942	0.155163	0.296565	0.523203	0.600833	1
BRAP	286.609	0.0530345	0.159559	0.332382	0.739601	1
ERP29	307.903	0.0604672	0.222878	0.271302	0.786159	1
FUS	1128.04	0.150416	0.150689	0.998188	0.318188	1
IGBP1	448.284	-0.0182616	0.187987	-0.0971429	0.922613	1
FXYD5	3593.99	-0.614104	0.211212	-2.90753	0.003643	1
ZNF302	98.9357	0.125229	0.339359	0.369017	0.712115	1
GRAMD1A	170.388	-0.476497	0.29773	-1.60043	0.109502	1
FXYD3	9.54518	-0.299787	0.64992	-0.461267	0.644607	1
CDIP1	42.5664	-0.935966	0.43188	-2.16719	0.0302203	1
CMTM1	5.4821	0.716454	0.818113	0.875739	0.381172	1
GMIP	83.8899	-0.277435	0.277246	-1.00068	0.316981	1
RBM41	101.471	0.482687	0.428217	1.1272	0.259657	1
BIRC5	1834.57	-0.0112077	0.129226	-0.08673	0.930886	1
LAG3	1.89069	0.0659442	1.11876	0.0589437	0.952997	1
MLF2	863.32	-0.352091	0.178415	-1.97344	0.0484454	1
OTUB2	79.7296	-0.0378251	0.276993	-0.136556	0.891382	1
DDX24	1440.13	-0.167604	0.118122	-1.41891	0.155925	1
ZBTB25	286.565	0.144556	0.194324	0.74389	0.456943	1
NECAP1	167.297	0.0504296	0.188612	0.267372	0.789182	1
ARHGAP4	2.43148	1.17995	1.68875	0.698714	0.484731	1
DHX32	240.384	0.158243	0.189219	0.836298	0.402987	1
RCOR1	660.908	0.111357	0.141779	0.785424	0.432205	1
GPATCH2L	517.642	0.113877	0.238852	0.47677	0.633526	1
LTBP4	38.0626	-0.133696	0.439576	-0.304147	0.761016	1
BLVRB	764.462	-0.507134	0.386178	-1.31321	0.189111	1
SLC9A1	397.473	-0.142456	0.290139	-0.490992	0.623432	1
SPTLC1	539.051	0.220602	0.197101	1.11923	0.263042	1
PAPOLA	1908.93	-0.00954338	0.306105	-0.0311768	0.975129	1
CCNK	106.796	-0.124958	0.230018	-0.543256	0.586954	1
PCBP4	107.995	-0.405911	0.271601	-1.49452	0.135041	1
YPEL3	59.8036	-0.222435	0.469489	-0.473782	0.635655	1
MRPS33	943.879	-0.0271081	0.274443	-0.0987749	0.921317	1
NDUFB2	410.422	0.0172861	0.271173	0.0637456	0.949173	1
NUDC	984.083	-0.0120698	0.103096	-0.117073	0.906802	1
MAEA	610.019	-0.254107	0.189049	-1.34413	0.178905	1
ICAM1	84.7794	0.0291531	0.437873	0.066579	0.946917	1
STRN4	253.372	-0.421794	0.288661	-1.46121	0.143957	1
MUL1	171.91	-0.0144411	0.257776	-0.056022	0.955324	1
TFAP4	140.746	0.0204207	0.216839	0.0941745	0.924971	1
PDCD7	126.864	0.180276	0.211707	0.851532	0.394474	1
SPG21	1070.86	0.0787417	0.13312	0.591508	0.55418	1
P3H2	28.3702	0.432387	0.335613	1.28835	0.197624	1
RAB11FIP3	44.3626	0.0181722	0.374356	0.0485426	0.961284	1
GNPTG	109.138	0.102816	0.373562	0.275232	0.783138	1
ZNF268	23.873	-0.705462	0.388822	-1.81436	0.069623	1
GOLGA3	311.54	0.209773	0.202952	1.03361	0.301318	1
PABPC4	648.224	0.0115491	0.136425	0.0846556	0.932535	1
CD209	1.11768	-1.21084	1.98121	-0.611161	0.541093	1
CERS4	86.4228	-0.066175	0.32804	-0.201729	0.840129	1
MCOLN1	263.034	-0.0795625	0.306422	-0.25965	0.795134	1
USP48	413.896	0.351052	0.294259	1.193	0.232869	1
EFNB1	162.208	0.0269668	0.341741	0.0789099	0.937104	1
PDPR	195.199	0.146612	0.188041	0.77968	0.435579	1
AARS1	639.652	-0.0872171	0.162126	-0.537957	0.590607	1
GLG1	436.391	0.177139	0.179736	0.985549	0.324355	1
KIF4A	455.873	0.0644117	0.210112	0.306559	0.759179	1
TNRC6A	319.849	0.0505242	0.194621	0.259603	0.79517	1
PLEKHG2	82.632	-0.184205	0.274899	-0.670082	0.502805	1
DLL3	42.5821	-1.12255	0.37158	-3.02103	0.00251917	1
PITPNM2	38.893	-0.257996	0.349037	-0.739165	0.459807	1
EXOC1	395.778	0.252472	0.225536	1.11943	0.262956	1
RBM27	229.498	0.178099	0.255634	0.696698	0.485992	1
POU4F3	1.08648	-1.10674	2.02908	-0.545438	0.585452	1
OSBPL8	473.441	0.0692282	0.440296	0.157231	0.875063	1
DTX2	82.4423	-0.561204	0.416628	-1.34701	0.177976	1
NLRC4	10.804	-0.328595	0.554582	-0.592509	0.55351	1
PUS7	298.741	0.0275473	0.182598	0.150863	0.880084	1
LAMB1	560.225	0.383024	0.207003	1.85033	0.0642665	1
DLD	863.091	0.245064	0.350216	0.699749	0.484084	1
WDR7	142.153	0.0148242	0.192086	0.0771746	0.938485	1
TXNL1	1834.45	0.0143231	0.282925	0.0506252	0.959624	1
ABCC6	3.96858	0.530854	0.719124	0.738196	0.460395	1
CMTM6	452.867	0.173923	0.310544	0.560059	0.575439	1
ITGA6	1339.46	0.428964	0.174274	2.46143	0.0138385	1
RAPGEF4	1.39364	1.02995	1.68006	0.613042	0.539849	1
MAP3K20	431.467	0.105562	0.277918	0.379832	0.70407	1
FH	1433.81	0.132151	0.211194	0.625732	0.53149	1
SEL1L3	278.701	0.2344	0.147472	1.58946	0.111957	1
CDV3	706.399	0.159012	0.296608	0.536102	0.591888	1
MYO15A	1.14068	-0.480808	2.01369	-0.238769	0.811285	1
ALKBH5	732.863	-0.205667	0.267569	-0.76865	0.442101	1
NLRP1	8.33003	-0.577775	0.642978	-0.898592	0.36887	1
PITPNM3	58.9901	0.0264858	0.277047	0.0956	0.923838	1
SPAG7	232.677	0.168937	0.172891	0.977133	0.328503	1
ORC6	201.364	0.192564	0.22821	0.843802	0.39878	1
ZFHX4	555.808	0.110895	0.211537	0.524231	0.600118	1
ZC3HC1	218.467	-0.113472	0.165086	-0.68735	0.491862	1
ESR1	97.5347	-0.109587	0.341426	-0.320969	0.748234	1
RGS17	11.8015	0.68805	0.519067	1.32555	0.184988	1
ANGPT2	1.95315	0.200973	1.36807	0.146902	0.883209	1
TMEM101	107.664	0.0178684	0.369825	0.0483158	0.961465	1
CCDC80	82.6352	-0.219566	0.376443	-0.583265	0.559715	1
PSME1	1743	-0.186134	0.161802	-1.15038	0.249987	1
PPP2R3C	87.0203	0.093739	0.300631	0.311807	0.755187	1
HAUS4	59.5995	-0.365104	0.275883	-1.3234	0.185701	1
JPH4	1.14169	-0.902098	1.78982	-0.504016	0.61425	1
SLC7A8	12.0838	-0.596445	0.641328	-0.930016	0.352363	1
OSGEP	132.898	0.318155	0.216289	1.47097	0.141299	1
SLC22A17	12.1369	0.544932	0.750111	0.726468	0.467552	1
RNF31	3.4969	-0.110384	0.950405	-0.116145	0.907538	1
SCFD1	332.426	0.273403	0.332489	0.822293	0.41091	1
G2E3	427.072	-0.0557507	0.448644	-0.124265	0.901106	1
HECTD1	659.8	0.154658	0.318508	0.485569	0.627273	1
HNRNPC	2037.59	-0.0229545	0.244926	-0.0937199	0.925332	1
SUPT16H	1028.77	0.0630501	0.209654	0.300735	0.763617	1
TOX4	405.776	-0.121171	0.215624	-0.561957	0.574146	1
GEMIN2	106.148	0.0488062	0.320678	0.152197	0.879032	1
TGM1	8.08461	-0.317041	0.73193	-0.433158	0.6649	1
TINF2	186.222	-0.211731	0.216092	-0.979818	0.327176	1
SEMA6A	1.91888	2.65665	1.43028	1.85743	0.0632494	1
TRPM7	217.503	0.340635	0.453172	0.751668	0.452251	1
TYRO3	106.166	-0.0706944	0.245093	-0.288438	0.773011	1
WDR76	256.625	0.10295	0.249412	0.41277	0.679775	1
CAPN3	1.1546	-2.33019	2.10951	-1.10461	0.269329	1
PHGDH	704.612	-0.168076	0.357727	-0.469843	0.638468	1
COL9A3	2.71828	-0.10774	1.19139	-0.0904318	0.927944	1
EZR	1652.96	0.0220304	0.132655	0.166073	0.868099	1
MYL6	1405.08	-0.391798	0.15415	-2.54166	0.0110328	1
AGO1	468.757	0.0723525	0.198616	0.364283	0.715647	1
CLSPN	290.534	0.0790869	0.316548	0.249841	0.80271	1
RFFL	251.863	-0.0218522	0.197565	-0.110608	0.911927	1
UNC13D	207.002	-0.207045	0.289232	-0.715844	0.474088	1
MFSD11	97.834	-0.114429	0.203105	-0.563398	0.573164	1
DPYSL2	1252.21	-0.247176	0.218358	-1.13198	0.257644	1
TGFB2	876.77	-0.228923	0.393233	-0.582156	0.560462	1
GPATCH2	142.979	0.0657315	0.441898	0.148748	0.881752	1
NUP50	385.754	0.0949711	0.30998	0.306378	0.759317	1
CDC45	160.883	0.0382125	0.180216	0.212038	0.832078	1
COMT	669.88	0.103289	0.386035	0.267564	0.789035	1
ECHDC1	441.42	0.130661	0.434988	0.300378	0.763889	1
LRRFIP2	297.591	0.18313	0.247839	0.738907	0.459963	1
SEC22C	269.528	0.0430599	0.18747	0.229689	0.818333	1
XYLB	156.754	-0.0708506	0.2145	-0.330305	0.741169	1
HDAC6	209.035	-0.277428	0.253186	-1.09575	0.27319	1
GABRP	9.23854	-0.782618	0.607355	-1.28857	0.197549	1
CDC6	636.724	-0.118075	0.284274	-0.415355	0.677882	1
UPRT	78.913	0.242311	0.269957	0.89759	0.369404	1
CDC23	253.889	0.0973649	0.190517	0.511056	0.609312	1
AAAS	363.011	-0.0707934	0.250813	-0.282255	0.777748	1
CBX5	1107.37	0.0753783	0.245887	0.306557	0.759181	1
SUCO	1140.07	0.426927	0.282559	1.51093	0.130807	1
MSH2	761.577	0.0914537	0.378813	0.241422	0.809228	1
MAP3K1	65.8923	-0.0857454	0.306436	-0.279815	0.779619	1
DHPS	3.94336	-0.573873	1.06831	-0.537178	0.591144	1
HOOK2	131.954	-0.0575726	0.324639	-0.177344	0.859238	1
ARCN1	3167.49	-0.139331	0.206166	-0.675817	0.499157	1
EPB41L4B	348.697	-0.0393443	0.160498	-0.245139	0.806349	1
TMEM38B	117.174	0.150755	0.312259	0.482788	0.629247	1
PSMD5	362.926	0.00658715	0.188348	0.0349733	0.972101	1
PTGS1	0.890099	-1.95823	2.15721	-0.907762	0.364004	1
NUP188	403.917	-0.268053	0.221643	-1.20939	0.226513	1
CRAT	153.543	-0.328734	0.34457	-0.95404	0.340064	1
SH2D3C	1.32812	1.27374	1.9452	0.654812	0.512589	1
TBC1D2	72.1025	-0.00540422	0.282556	-0.0191262	0.98474	1
WHRN	35.3589	-0.184528	0.471133	-0.391669	0.695303	1
PDE6C	2.00763	-1.39532	1.08999	-1.28012	0.200502	1
CWF19L1	183.768	0.14904	0.232716	0.640437	0.521889	1
SEMA4G	36.5154	-0.111976	0.491781	-0.227695	0.819883	1
BTAF1	167.673	0.258774	0.33666	0.768652	0.4421	1
IKZF5	130.836	-0.104759	0.291911	-0.358874	0.71969	1
TLL2	1.00725	-1.14735	1.67376	-0.685493	0.493033	1
SORBS1	101.704	0.224759	0.269147	0.835077	0.403675	1
BAMBI	34.2359	0.112428	0.314434	0.357556	0.720676	1
IL11	6.20663	-0.210527	0.835391	-0.25201	0.801033	1
WAC	1046.51	0.129102	0.197865	0.652475	0.514095	1
CREM	624.875	0.0999922	0.236781	0.422298	0.672808	1
NUBP2	84.7374	-0.461377	0.379579	-1.2155	0.224177	1
SMIM24	10.7614	-0.994646	0.535556	-1.85722	0.0632796	1
HIVEP1	185.565	-0.233415	0.232695	-1.00309	0.315815	1
CRISP3	1.00688	-1.00593	1.58392	-0.635088	0.525371	1
FKBP5	210.559	-0.15554	0.252982	-0.614825	0.53867	1
SRPK1	571.809	-0.00026578	0.279441	-0.000951113	0.999241	1
BRPF3	368.321	-0.064372	0.201652	-0.319224	0.749557	1
MRPS18A	357.378	-0.109342	0.230873	-0.473602	0.635784	1
TMEM14A	294.33	0.147025	0.175334	0.838542	0.401726	1
EFHC1	135.196	0.427014	0.258397	1.65255	0.0984225	1
HSP90AB1	11888.6	-0.028077	0.087914	-0.319368	0.749447	1
CDC5L	852.997	0.170964	0.299395	0.571031	0.567979	1
ITPR3	486.17	0.00601996	0.340565	0.0176764	0.985897	1
ZNF184	131.222	0.204469	0.37688	0.542531	0.587453	1
DSP	918.972	0.0317515	0.190246	0.166897	0.867451	1
SIRT1	202.741	0.367711	0.338963	1.08481	0.278006	1
HNRNPH3	398.346	0.495254	0.248967	1.98924	0.0466752	1
IFT74	73.1666	0.435681	0.508678	0.856496	0.391723	1
JAK2	91.2228	0.248414	0.318721	0.779409	0.435739	1
ABL1	166.092	0.0110506	0.235793	0.0468657	0.96262	1
ACOT7	1851.89	-0.444965	0.286973	-1.55055	0.121011	1
SH3GLB1	726.981	-0.0191239	0.225979	-0.0846272	0.932558	1
CDC7	144.725	0.179665	0.2968	0.605341	0.544953	1
SYDE2	51.4633	-0.00181877	0.285236	-0.00637637	0.994912	1
SCD	1644.62	-0.246694	0.283925	-0.86887	0.384918	1
TMED1	17.4563	0.752011	0.515873	1.45775	0.14491	1
ABLIM1	334.084	-0.0602603	0.153907	-0.391536	0.695401	1
ERMP1	276.606	0.321962	0.16793	1.91724	0.0552077	1
RAB18	528.052	-0.037374	0.301375	-0.124012	0.901306	1
NRP1	5713.02	0.222008	0.142781	1.55488	0.119974	1
PRTFDC1	152.032	-0.130261	0.348244	-0.374052	0.708366	1
PALMD	80.6854	0.452091	0.223377	2.02389	0.0429813	1
TSPAN15	700.438	-0.0216312	0.496844	-0.0435373	0.965273	1
MACROH2A2	255.176	0.0439247	0.290263	0.151328	0.879717	1
WASHC2A	126.554	0.249238	0.219339	1.13631	0.255825	1
MAST3	67.1349	-0.285317	0.337593	-0.84515	0.398027	1
MZF1	89.657	0.11163	0.388603	0.28726	0.773913	1
OCEL1	94.4604	-0.421638	0.363085	-1.16127	0.245534	1
MYO9B	308.772	0.183002	0.293195	0.624165	0.532519	1
KCNK6	29.2902	-0.297071	0.469047	-0.633349	0.526506	1
CATSPERG	4.27236	-0.112263	1.05968	-0.10594	0.91563	1
PSMD8	1914.36	-0.468061	0.202253	-2.31424	0.0206546	1
FBXL19	48.4151	-0.150565	0.437953	-0.343792	0.731003	1
STX1B	8.26161	-0.135956	0.728695	-0.186575	0.851994	1
HSD3B7	29.6141	0.02188	0.393831	0.0555569	0.955695	1
SETD1A	115.321	-0.104005	0.352848	-0.294758	0.768179	1
BCL7C	236.343	-0.371703	0.22718	-1.63616	0.101806	1
CIRBP	641.928	0.0193143	0.122842	0.157229	0.875065	1
ATP5F1D	775.136	-0.511538	0.426035	-1.20069	0.22987	1
CBARP	7.0699	-0.530666	0.679822	-0.780595	0.435041	1
HNRNPM	1063.14	0.300932	0.131517	2.28815	0.0221288	1
MARCHF2	124.777	-0.14685	0.314877	-0.466374	0.640948	1
NDUFB7	1017.78	-0.299587	0.274771	-1.09032	0.275574	1
TECR	1122.9	-0.325281	0.311801	-1.04323	0.296841	1
TIMM13	184.421	-0.250545	0.315942	-0.793011	0.427772	1
CDC34	242.064	-0.200505	0.277769	-0.721839	0.470394	1
MTAP	261.231	0.355773	0.333877	1.06558	0.286613	1
MISP	417.94	-0.281876	0.229667	-1.22732	0.219702	1
CEP170B	154.995	-0.282683	0.296725	-0.952678	0.340753	1
POLR2E	574.806	-0.161157	0.305664	-0.527237	0.598029	1
POLRMT	82.5001	-0.0728373	0.426603	-0.170738	0.86443	1
HCN2	1.20934	1.40457	1.645	0.853841	0.393193	1
IZUMO4	1.44656	0	2.35758	0	1	1
RASSF7	52.782	-0.75026	0.401797	-1.86726	0.061865	1
GADD45B	125.65	0.00351875	0.201397	0.0174717	0.98606	1
PALM	34.3834	-0.318975	0.449896	-0.708997	0.478326	1
MADCAM1	1.66214	0.57485	1.54014	0.373244	0.708967	1
MKNK2	252.591	-0.202516	0.355848	-0.569108	0.569283	1
ARVCF	13.902	0.383058	0.628975	0.609019	0.542512	1
TRMT2A	44.3525	-0.515008	0.418976	-1.22921	0.218995	1
RANBP1	828.904	-0.233715	0.19526	-1.19694	0.231328	1
ZDHHC8	150.083	-0.00132329	0.399586	-0.00331166	0.997358	1
KLHL22	54.8734	0.209602	0.358632	0.584449	0.558918	1
MED15	560.13	-0.317129	0.273208	-1.16076	0.245739	1
SERPIND1	130.721	0.104177	0.4693	0.221985	0.824326	1
CRKL	491.554	-0.0219106	0.115054	-0.190437	0.848967	1
LZTR1	16.402	0.315928	0.563197	0.560955	0.574828	1
MMP11	2.53958	0.381436	1.53492	0.248505	0.803744	1
SMARCB1	1008.84	-0.26524	0.225118	-1.17822	0.238708	1
DERL3	1.82409	0	2.09489	0	1	1
BCL2L13	260.795	0.126431	0.195703	0.646034	0.518257	1
DDTL	3.1212	0.615057	1.17629	0.52288	0.601058	1
CABIN1	124.37	0.276325	0.323308	0.854682	0.392727	1
TBC1D10A	41.8949	-0.510121	0.412981	-1.23522	0.21675	1
SUSD2	36.3018	-0.359165	0.353633	-1.01564	0.309799	1
SF3A1	1336.37	-0.203058	0.179521	-1.13111	0.258009	1
RNF215	24.125	0.321103	0.514609	0.623974	0.532644	1
SEC14L2	56.4589	-0.0109071	0.30996	-0.0351887	0.971929	1
SPECC1L	74.9924	-0.351549	0.316443	-1.11094	0.266594	1
PPIL2	204.116	-0.218348	0.303493	-0.71945	0.471864	1
YPEL1	10.9744	0.771258	0.605811	1.2731	0.202982	1
SNRPD3	360.588	-0.0266477	0.234922	-0.113432	0.909688	1
PES1	481.662	0.0155792	0.195052	0.079872	0.936339	1
MAPK1	996.853	-0.205999	0.113277	-1.81855	0.0689807	1
PPM1F	83.7663	-0.102739	0.269561	-0.381134	0.703104	1
SLC35E4	32.2981	-0.0785139	0.372073	-0.211017	0.832874	1
CYTH4	7.04558	-0.631181	0.685169	-0.921205	0.356943	1
ESS2	96.5707	-0.3114	0.283956	-1.09665	0.272796	1
MFNG	2.90714	-0.125946	1.16914	-0.107725	0.914214	1
CARD10	31.7393	-0.752413	0.458312	-1.6417	0.100651	1
SLC25A1	391.02	-0.534675	0.38589	-1.38556	0.16588	1
LGALS2	1.0792	0.447959	1.78369	0.251141	0.801705	1
GGA1	149.023	-0.270616	0.349392	-0.774532	0.438616	1
HIRA	75.3028	0.231453	0.274706	0.842548	0.399481	1
SH3BP1	39.8844	-0.915115	0.51037	-1.79304	0.0729662	1
LGALS1	6473.58	-0.550281	0.355015	-1.55002	0.121137	1
HPS4	80.3084	0.292522	0.238975	1.22407	0.220925	1
PIK3IP1	3.54825	-0.639094	1.2454	-0.513164	0.607837	1
SRRD	100.196	0.180151	0.212208	0.848937	0.395916	1
PATZ1	174.012	-0.0679396	0.267247	-0.25422	0.799326	1
TRIOBP	234.974	0.134082	0.321248	0.417379	0.676402	1
TFIP11	112.859	0.267335	0.214225	1.24792	0.212062	1
GCAT	36.9776	-0.658854	0.364168	-1.8092	0.0704199	1
ANKRD54	68.9861	-0.366256	0.372664	-0.982804	0.325704	1
EIF3L	996.113	-0.0895765	0.134361	-0.666685	0.504973	1
SNU13	2312.18	-0.343801	0.20326	-1.69143	0.0907539	1
MICALL1	176.895	-0.303785	0.274768	-1.10561	0.268897	1
POLR2F	541.931	0.0410299	0.183056	0.224138	0.82265	1
CCDC134	10.4328	0.201563	0.612348	0.329163	0.742032	1
DEPDC5	29.7998	-0.720119	0.356201	-2.02166	0.0432112	1
PICK1	108.607	-0.328157	0.247394	-1.32645	0.18469	1
TTC28	32.8559	-0.0319335	0.319704	-0.0998846	0.920436	1
CENPM	148.203	-0.0498012	0.257297	-0.193555	0.846524	1
SEPTIN3	7.12103	0.498259	0.705798	0.705951	0.480218	1
KDELR3	291.526	-0.165073	0.158532	-1.04126	0.297756	1
CYP2D6	1.08676	2.23842	2.04036	1.09707	0.27261	1
DDX17	1653.43	0.0898719	0.090206	0.996296	0.319106	1
DMC1	1.65912	-0.0289786	1.24769	-0.0232257	0.98147	1
TCF20	247.911	0.0874471	0.162906	0.536796	0.591408	1
HSCB	143.97	0.0356998	0.244338	0.146108	0.883836	1
CBY1	29.054	0.769595	0.318399	2.41708	0.0156456	1
TOMM22	429.268	0.0975048	0.144279	0.675807	0.499163	1
RSPH14	0.997716	0.416295	2.01012	0.2071	0.835932	1
XBP1	956.636	-0.224755	0.195634	-1.14886	0.250616	1
RTCB	587.8	0.0119578	0.133274	0.0897229	0.928507	1
JOSD1	310.602	0.070416	0.141611	0.49725	0.619013	1
FBXO7	625.52	-0.252817	0.150501	-1.67983	0.0929899	1
GTPBP1	151.042	-0.25404	0.356643	-0.712308	0.476274	1
POLDIP3	315.719	-0.203686	0.195077	-1.04413	0.296424	1
RAB36	34.0198	-0.267049	0.321228	-0.831338	0.405783	1
PPP6R2	147.109	0.100426	0.336566	0.298384	0.76541	1
SBF1	144.397	-0.0750264	0.39177	-0.191506	0.848129	1
SUN2	31.9838	0.914095	0.609939	1.49867	0.13396	1
CYB5R3	691.075	-0.354896	0.300568	-1.18075	0.237701	1
LMF2	256.669	-0.36548	0.37545	-0.973446	0.330332	1
RHBDD3	7.05411	-0.455464	0.7675	-0.593438	0.552888	1
PACSIN2	279.878	0.114167	0.282317	0.404392	0.685924	1
TTLL1	12.0716	0.335866	0.643035	0.522314	0.601452	1
RASL10A	0.969949	-0.730519	1.79497	-0.406982	0.684022	1
AP1B1	771.267	-0.0832125	0.329333	-0.25267	0.800523	1
HMGXB4	206.982	0.173863	0.185992	0.934788	0.349898	1
TOM1	63.6244	-0.20241	0.355328	-0.569644	0.568919	1
NEFH	1.11191	0.889329	2.21328	0.401815	0.68782	1
CHKB	4.02579	-0.378485	1.16832	-0.323958	0.74597	1
BIK	41.9161	-0.603027	0.359364	-1.67804	0.0933388	1
HMOX1	80.1906	-0.424684	0.246649	-1.72181	0.0851036	1
MCAT	247.944	-0.040022	0.255252	-0.156794	0.875407	1
THOC5	343.116	0.0607059	0.22748	0.266863	0.789575	1
MCM5	528.221	-0.376244	0.326651	-1.15182	0.249393	1
APOBEC3H	6.75486	0.239983	0.869167	0.276107	0.782466	1
ARSA	54.3511	-0.265901	0.409655	-0.649087	0.516282	1
TSPO	239.375	-0.193787	0.339287	-0.571161	0.567891	1
RASD2	37.8586	-0.101073	0.533328	-0.189514	0.84969	1
TTLL12	278.053	-0.211271	0.260306	-0.811626	0.417006	1
CBX7	16.8317	-0.518418	0.518169	-1.00048	0.317078	1
PDGFB	248.517	0.102371	0.459308	0.222881	0.823628	1
CABP7	7.63786	-0.344558	0.925359	-0.372351	0.709632	1
RPL3	4163.9	0.0312001	0.305018	0.102289	0.918527	1
ZMAT5	80.1241	-0.332416	0.264225	-1.25808	0.208363	1
RBFOX2	575.325	-0.00568708	0.135443	-0.0419889	0.966508	1
SYNGR1	92.9689	-0.381243	0.365257	-1.04376	0.296594	1
TAB1	83.4359	-0.295856	0.415184	-0.712589	0.4761	1
ASCC2	321.166	-0.0928197	0.202271	-0.458888	0.646315	1
MTMR3	8.86259	0.684596	0.652552	1.04911	0.294129	1
MIEF1	250.286	0.0319826	0.179758	0.177921	0.858785	1
APOL1	1.47997	0.329779	1.74013	0.189514	0.84969	1
PNPLA3	3.02796	1.39453	1.19892	1.16316	0.244766	1
MYH9	1907.1	-0.147002	0.201024	-0.731268	0.464616	1
SAMM50	439.826	-0.0135645	0.163458	-0.0829849	0.933864	1
TXN2	444.919	-0.159988	0.1683	-0.950611	0.341802	1
FOXRED2	185.653	0.0261824	0.214451	0.12209	0.902828	1
EIF3D	1622.72	-0.0616575	0.134818	-0.457338	0.647428	1
TNRC6B	209.476	-0.129777	0.181337	-0.715667	0.474197	1
SGSM3	0.887104	0.671324	2.19235	0.306212	0.759443	1
IFT27	72.8805	0.172398	0.258161	0.667791	0.504267	1
KIAA0930	255.618	-0.0523544	0.305904	-0.171146	0.864109	1
NCF4	2.37895	2.99528	1.62349	1.84496	0.0650432	1
SLC25A17	151.822	0.0357149	0.165864	0.215326	0.829513	1
UPK3A	11.4963	-0.140119	0.760978	-0.184131	0.853911	1
FAM118A	93.1192	0.0261917	0.215345	0.121627	0.903195	1
KCTD17	30.8871	0.0400139	0.521875	0.0766733	0.938883	1
ST13	407.964	0.0178781	0.214523	0.0833387	0.933582	1
RBX1	768.36	0.0529645	0.230173	0.230107	0.818009	1
EP300	513.919	0.0506153	0.213382	0.237205	0.812498	1
L3MBTL2	160.526	-0.34186	0.278694	-1.22665	0.219955	1
CHADL	1.00718	1.15409	2.36221	0.488562	0.625152	1
RANGAP1	437.774	-0.249278	0.229714	-1.08517	0.277847	1
ZC3H7B	212.913	-0.049567	0.312245	-0.158744	0.873871	1
PHF5A	183.674	-0.0576201	0.213475	-0.269915	0.787226	1
ACO2	308.732	0.117927	0.38508	0.30624	0.759422	1
POLR3H	228.691	-0.0186593	0.273921	-0.0681192	0.945691	1
TRMU	233.381	-0.158666	0.171909	-0.922967	0.356024	1
PMM1	122.906	-0.10274	0.33601	-0.305764	0.759785	1
DESI1	285.975	-0.0909921	0.183312	-0.496378	0.619628	1
CERK	96.0483	-0.0147025	0.223006	-0.0659287	0.947435	1
BRD1	85.3382	0.179738	0.26398	0.680878	0.495949	1
ZBED4	202.482	0.00934163	0.243288	0.0383974	0.969371	1
HDAC10	9.89107	-0.353902	0.65847	-0.537461	0.590949	1
ABHD4	313.375	-0.0917317	0.352234	-0.260428	0.794533	1
KHNYN	75.8332	0.0473649	0.268504	0.176403	0.859977	1
FKBP3	492.336	0.359823	0.712734	0.504849	0.613665	1
SDR39U1	22.8794	-0.200211	0.724005	-0.276532	0.782139	1
RBM23	525.224	0.104145	0.187482	0.555493	0.578558	1
PRMT5	882.423	-0.346051	0.150024	-2.30663	0.0210752	1
COCH	13.775	-0.644782	0.544979	-1.18313	0.236756	1
AP4S1	54.54	-0.0761359	0.230123	-0.330849	0.740759	1
POLE2	523.143	-0.0815105	0.287618	-0.283399	0.776871	1
VCPKMT	75.3088	-0.00879604	0.313795	-0.0280312	0.977637	1
SOS2	322.339	0.150116	0.292632	0.512984	0.607963	1
CDKL1	49.6506	0.0590979	0.357652	0.165239	0.868756	1
NIN	538.456	0.0879486	0.250612	0.350935	0.725637	1
PYGL	1453.44	-0.0345934	0.148113	-0.233561	0.815325	1
TRIM9	8.46784	0.0917892	0.730018	0.125736	0.899941	1
PSMC6	558.991	0.277931	0.349064	0.796217	0.425906	1
DDHD1	227.746	-0.197777	0.289898	-0.68223	0.495093	1
CDKN3	2412.32	0.00501667	0.406666	0.0123361	0.990157	1
CNIH1	3993.13	-0.160415	0.139774	-1.14768	0.251102	1
CGRRF1	241.79	-0.172282	0.37555	-0.458745	0.646417	1
ATP6V1D	544.778	-0.0182512	0.337891	-0.0540152	0.956923	1
PLEK2	167.423	-0.0878054	0.195861	-0.448304	0.653934	1
PIGH	397.535	-0.0535323	0.166325	-0.321853	0.747564	1
PSMA3	2888.38	0.295694	0.341652	0.865483	0.386774	1
VTI1B	1276.98	-0.0119636	0.226784	-0.0527531	0.957929	1
TIMM9	2176.15	-0.126983	0.362777	-0.350031	0.726316	1
GSTZ1	110.536	0.260006	0.294531	0.882778	0.377356	1
KIAA0586	438.935	0.044314	0.176093	0.251651	0.801311	1
TMED8	366.205	0.170856	0.250748	0.681386	0.495627	1
SAMD15	17.1396	-0.0289643	0.437444	-0.0662126	0.947209	1
AHSA1	490.736	0.0107559	0.179781	0.0598276	0.952293	1
DAAM1	233.057	0.405845	0.2065	1.96535	0.0493737	1
ISM2	3.65692	-0.96731	1.0448	-0.925831	0.354534	1
SPTLC2	227.069	0.287982	0.169568	1.69833	0.0894462	1
RIN3	175.175	-0.137331	0.317603	-0.4324	0.665451	1
LGMN	411.631	-0.101695	0.198044	-0.513499	0.607602	1
ALKBH1	225.93	-0.0689874	0.168719	-0.40889	0.68262	1
SNW1	625.493	0.0328733	0.319675	0.102833	0.918095	1
ITPK1	598.701	-0.220398	0.220795	-0.998199	0.318183	1
DHRS7	570.714	0.0297846	0.169548	0.175671	0.860553	1
PPM1A	533.805	0.0783493	0.245238	0.319482	0.749361	1
SIX4	817.763	0.200276	0.151492	1.32203	0.18616	1
CEP128	81.4688	0.168978	0.452904	0.373099	0.709075	1
ERH	2614.52	0.0298736	0.204344	0.146193	0.883769	1
HIF1A	7921.06	0.0803999	0.300733	0.267346	0.789202	1
SUSD6	107.914	0.0869411	0.220994	0.39341	0.694017	1
SRSF5	623.904	0.174445	0.209179	0.833953	0.404307	1
EIF5	2558.62	0.0362104	0.191149	0.189435	0.849752	1
DICER1	287.428	0.0635067	0.31561	0.201219	0.840528	1
ZFYVE21	102.507	-0.174846	0.280479	-0.623385	0.533032	1
MTHFD1	2775.27	0.0279966	0.209971	0.133335	0.893928	1
ZC3H14	681.16	-0.0320723	0.260827	-0.122964	0.902136	1
TELO2	52.156	0.466387	0.357981	1.30283	0.192634	1
PCNX1	282.332	0.000465016	0.194182	0.00239475	0.998089	1
GSKIP	253.246	-0.0266384	0.325687	-0.0817916	0.934812	1
VRK1	373.063	0.134893	0.384924	0.350442	0.726007	1
PSMC1	1.96315	0.64567	1.20261	0.536893	0.591342	1
PAPLN	5.97219	-0.162622	0.715389	-0.22732	0.820175	1
RPS6KA5	44.9071	-0.0388723	0.294648	-0.131928	0.895041	1
PPP4R3A	333.525	0.290869	0.33164	0.877061	0.380454	1
C14orf93	24.4451	-0.0851993	0.402477	-0.211687	0.832351	1
PSMB5	777.515	-0.117414	0.188666	-0.622335	0.533721	1
YY1	870.479	0.244276	0.152274	1.60419	0.108672	1
ACIN1	979.739	0.0402912	0.164365	0.245133	0.806353	1
CCNB1IP1	197.349	-0.163423	0.176437	-0.926238	0.354322	1
TRIP11	219.109	0.284531	0.26733	1.06435	0.287172	1
APEX1	1198.61	-0.316512	0.187249	-1.69033	0.0909651	1
PABPN1	115.555	-0.25084	0.245954	-1.01986	0.307793	1
ARHGAP5	259.285	0.240358	0.377954	0.635944	0.524813	1
CINP	342.397	-0.135046	0.191624	-0.704744	0.48097	1
DHRS2	46.0577	-0.0956163	0.339802	-0.281389	0.778412	1
SRP54	548.933	0.284774	0.359498	0.792144	0.428277	1
CHD8	412.018	0.139547	0.148734	0.938231	0.348126	1
PCK2	92.4468	-0.125383	0.32766	-0.382661	0.701971	1
PRORP	27.6296	0.252164	0.358547	0.703294	0.481872	1
DCAF11	177.848	0.169543	0.319546	0.530575	0.595713	1
PSMA6	45.1203	-0.184086	0.304646	-0.604262	0.545669	1
NFKBIA	258.251	0.144484	0.368304	0.392294	0.694841	1
EMC9	106.686	-0.328802	0.269699	-1.21914	0.222789	1
PSME2	759.153	-0.0871764	0.192704	-0.452384	0.650992	1
BRMS1L	85.6542	0.491053	0.448347	1.09525	0.273406	1
REC8	23.7103	0.800032	0.47381	1.68851	0.0913139	1
TM9SF1	36.9027	0.0399999	0.367984	0.1087	0.91344	1
SEC23A	549.594	0.040304	0.239544	0.168253	0.866384	1
GMPR2	272.664	0.0690945	0.171255	0.40346	0.68661	1
PNN	726.061	0.427372	0.364751	1.17168	0.241325	1
RABGGTA	185.91	-0.251631	0.311425	-0.808	0.41909	1
NFATC4	33.1743	0.597761	0.407573	1.46663	0.142476	1
PLTP	374.028	-0.137375	0.366404	-0.374928	0.707714	1
PCIF1	395.097	-0.142519	0.309508	-0.46047	0.645179	1
GSS	702.81	-0.106059	0.181741	-0.583572	0.559508	1
MMP9	3.96406	0.130037	0.850793	0.152842	0.878523	1
TRPC4AP	627.173	-0.0325328	0.276124	-0.11782	0.906211	1
PYGB	1134.9	0.139835	0.450737	0.310236	0.756381	1
ABHD12	418.523	-0.0858639	0.186051	-0.461508	0.644434	1
PROCR	110.639	-0.114873	0.227137	-0.505744	0.613037	1
GINS1	392.043	9.06238e-05	0.224309	0.000404013	0.999678	1
NINL	13.962	0.62525	0.491046	1.2733	0.202911	1
CD40	65.0775	-0.118562	0.368156	-0.322042	0.747421	1
UQCC1	427.074	0.0796086	0.148399	0.536452	0.591647	1
ZMYND8	393.624	0.0438301	0.185584	0.236173	0.813298	1
SGK2	6.59112	-0.238044	0.810228	-0.293799	0.768911	1
IFT52	318.528	-0.141162	0.193473	-0.729622	0.465622	1
MYBL2	933.052	-0.343879	0.197287	-1.74304	0.081326	1
NDRG3	1114.16	-0.201227	0.151302	-1.32997	0.183528	1
RAB5IF	35.1673	-0.00707449	0.4081	-0.0173352	0.986169	1
NFATC2	169.436	0.103539	0.195898	0.528534	0.597129	1
PABPC1L	196.977	0.311838	0.227105	1.3731	0.16972	1
STK4	398.336	0.0568627	0.236346	0.240591	0.809872	1
SALL4	17.0357	0.223216	0.487562	0.45782	0.647082	1
ADNP	945.593	0.14862	0.153315	0.969377	0.332357	1
[truncated: 11,560 more rows]
