# Supplementary material for: SFRP2 Overexpression Induces an Osteoblast-like Phenotype in Prostate Cancer Cells
Source: Cells. 2022 Dec 16;11(24):4081. doi: 10.3390/cells11244081 (PMC9777425; doi:10.3390/cells11244081)
Supplement: Supplementary file 1 [file cells-11-04081-s001.zip › Akova ken et al._Table S4_finale.xlsx]

## Sheet: Final_SFRP2_DEG
	baseMean	log2FoldChange	lfcSE	stat	pvalue	padj
CKLF	42.2851	5.33525	0.887463	6.0118	1.83471e-09	6.74613e-08
ARL17A	3.97966	4.39583	1.47055	2.98924	0.00279672	0.00630384
NUDT7	2.25315	4.35094	1.44497	3.0111	0.00260305	0.00593077
GPR55	1.82153	-4.92829	2.27636	-2.16499	0.0303885	NA
TAF7L	2.66744	4.19402	1.5482	2.70896	0.00674938	0.0134681
REG4	3.41693	4.03175	1.45334	2.77413	0.00553489	0.0113573
MEIOB	3.06568	3.95103	1.47187	2.68435	0.00726707	0.014373
H2AC16	1.72689	-4.56048	1.5497	-2.94282	0.00325239	NA
CAGE1	2.77855	3.80683	1.73043	2.19994	0.0278115	0.0466413
MMEL1	1.16236	-4.50167	1.92188	-2.34232	0.0191643	NA
RDH16	1.46649	-4.45993	2.14019	-2.08389	0.0371702	NA
MGAM	1.16086	-4.4537	1.79548	-2.48051	0.0131196	NA
CFAP91	4.00388	3.70464	1.33882	2.76708	0.005656	0.0115723
FCGBP	1.18032	-4.40216	2.25217	-1.95463	0.050627	NA
NOX1	4.34521	3.6573	1.40338	2.60607	0.00915871	0.0176653
HES7	1.13766	-4.30781	2.09366	-2.05756	0.0396328	NA
RARRES2	1.2471	-4.2	1.69719	-2.47469	0.0133353	NA
NRROS	1.08651	-4.19235	2.82486	-1.48409	0.137785	NA
OTOA	1.04366	-4.15143	1.86185	-2.22974	0.0257648	NA
IZUMO4	1.44656	-4.14388	2.08003	-1.99222	0.0463466	NA
TOMM20L	2.83369	3.58572	1.50006	2.39038	0.0168311	0.0300557
RTEL1.TNFRSF6B	1.29529	-4.11121	1.62989	-2.52239	0.0116559	NA
HCN2	1.20934	-4.10761	1.70566	-2.40823	0.0160302	NA
ACOT1	1.83131	-4.09326	1.48847	-2.74997	0.00596007	NA
HBZ	1.0679	-4.07807	2.47801	-1.64571	0.0998243	NA
CD37	1.25961	-4.06004	1.9697	-2.06124	0.0392798	NA
NOXA1	1.78157	-3.99094	1.72082	-2.31921	0.0203837	NA
PDXP	1.35295	-3.98319	1.72339	-2.31126	0.0208187	NA
PRSS1	1.95502	-3.958	1.68185	-2.35337	0.0186044	NA
SLC25A41	1.49935	-3.92969	2.11611	-1.85704	0.0633057	NA
CCNP	1.74311	-3.87886	1.81201	-2.14065	0.0323026	NA
SRXN1	1.50743	-3.87529	1.82376	-2.12489	0.0335954	NA
SLC5A2	1.48881	-3.80984	2.22161	-1.7149	0.0863635	NA
MGAM2	1.54855	-3.80271	1.81086	-2.09995	0.0357332	NA
PCLAF	440.02	3.58085	0.365965	9.78468	1.3101e-22	3.34311e-19
GCSH	4.61288	3.51878	1.16903	3.00999	0.00261257	0.00594822
ANGPTL6	1.22513	-3.75165	1.82622	-2.05432	0.0399445	NA
ACY1	1.50781	-3.75075	1.78444	-2.10192	0.0355602	NA
SLC9A4	1.04268	-3.74689	1.83285	-2.04429	0.0409245	NA
PHOSPHO2	10.8338	3.50957	0.938949	3.73776	0.000185668	0.000632602
LUZP2	3.02726	3.49179	1.47606	2.36561	0.0180006	0.0318543
HYAL1	1.75277	-3.71188	1.49179	-2.48821	0.0128388	NA
FAM133B	19.7482	3.43962	0.685526	5.0175	5.23488e-07	5.41263e-06
CD14	1.00894	-3.64332	1.93914	-1.87883	0.0602671	NA
USP6	4.68268	3.37443	1.24162	2.71776	0.00657256	0.0131771
TSPAN8	4.31604	3.36988	1.40456	2.39924	0.0164292	0.0294245
SAMD13	4.21631	3.358	1.18704	2.82889	0.00467101	0.00981027
CLDN20	0.928203	-3.58446	2.00326	-1.78931	0.0735643	NA
NRG1	1.11939	-3.58093	1.90938	-1.87544	0.060732	NA
CSPG5	1.61462	-3.57276	1.59774	-2.23613	0.025343	NA
HSPA12B	2.46747	-3.57015	1.70354	-2.09572	0.0361069	0.0584629
USP51	2.05935	3.29973	1.47309	2.24	0.0250908	0.0425823
GNMT	2.24814	-3.51	1.65416	-2.12193	0.0338438	0.0552686
MUC5B	519.322	-3.47958	1.02522	-3.394	NA	NA
AVPR1B	1.93732	-3.47307	1.42704	-2.43375	0.0149431	NA
ABCC8	1.1971	-3.44835	2.47483	-1.39337	0.163509	NA
WFDC1	1.15343	-3.43959	2.08104	-1.65282	0.0983675	NA
C17orf99	0.859292	-3.41041	2.57667	-1.32357	0.185646	NA
ARMC3	2.36177	3.28424	1.46121	2.24762	0.0246006	0.0418394
ADGRL2	3.61218	3.21314	1.24989	2.57074	0.010148	0.0193505
CENPS	31.1653	3.11831	0.526436	5.92344	3.15279e-09	1.01072e-07
BCO1	1.17486	-3.38496	1.68415	-2.00989	0.0444424	NA
PDE8B	9.66049	3.03496	0.962366	3.15364	0.00161246	0.00392997
COL8A2	1.19948	-3.36903	1.71883	-1.96007	0.0499874	NA
MYCBPAP	1.3171	-3.3417	1.97478	-1.69219	0.0906097	NA
ZNF214	7.73388	3.03018	0.884243	3.42686	0.000610602	0.00171714
TRIM71	1.94185	-3.30848	1.71247	-1.93199	0.0533609	NA
GOLGA6L9	4.75946	3.0059	1.26836	2.3699	0.0177927	0.031548
KRT33B	1.16972	-3.29201	1.93613	-1.70031	0.0890734	NA
NUTM2G	1.17195	-3.26708	2.37773	-1.37403	0.169432	NA
CFB	0.99201	-3.26038	2.36983	-1.37579	0.168887	NA
GPR35	2.10215	-3.19466	1.62936	-1.96069	0.0499151	0.0779996
PCDHB2	32.9612	3.00191	0.563408	5.32812	9.92331e-08	1.45698e-06
H4C14	2.53846	-3.16749	1.4858	-2.13183	0.0330205	0.0540346
RFXAP	25.5512	2.98296	0.560661	5.32043	1.03523e-07	1.50782e-06
H2AC12	1.37703	-3.15336	1.85924	-1.69605	0.0898769	NA
C2CD4A	1.46854	-3.1011	1.96809	-1.57569	0.115098	NA
FSIP2	37.7168	2.95874	0.458204	6.45725	1.0662e-10	6.54023e-09
FAM227B	4.63028	2.89244	1.31167	2.20516	0.0274425	0.0460892
GRIN3B	2.13877	-3.06682	1.65759	-1.85017	0.0642891	0.0975692
DHH	1.56086	-3.06369	1.70221	-1.79983	0.0718868	NA
SEMA6B	63.2668	-3.05079	0.886936	-3.43969	NA	NA
PSMA2	125.911	2.88922	0.353961	8.16255	3.28035e-16	1.60977e-13
DLEC1	1.24519	-3.03795	2.06319	-1.47245	0.1409	NA
LRCH2	19.1092	2.87508	0.620111	4.6364	3.54528e-06	2.4744e-05
MTMR7	5.92812	2.8381	0.975604	2.90907	0.00362507	0.00787676
GPR61	4.03459	2.72488	1.24539	2.18797	0.0286718	0.0478889
KLK4	1.27533	-3.02405	1.85617	-1.62919	0.103272	NA
LDHB	198.079	2.71171	0.477985	5.6732	1.40151e-08	3.25126e-07
SERPINB3	2.44197	-3.00918	1.59605	-1.88539	0.0593767	0.0909359
C4orf33	33.0138	2.69988	0.523279	5.15954	2.47559e-07	2.96583e-06
SLC34A3	1.37368	-2.98649	1.57228	-1.89947	0.0575033	NA
DKKL1	2.61284	-2.97921	3.19615	-0.932123	0.351273	0.422342
CCDC102B	5.49712	2.67816	1.03435	2.58921	0.00961951	0.0184564
TMEM169	1.08097	-2.94832	2.29535	-1.28448	0.198976	NA
BEND6	21.2111	2.65885	0.611612	4.34727	1.3784e-05	7.42067e-05
C1S	1.57535	-2.94286	1.99341	-1.47629	0.139865	NA
CD302	82.3682	2.64014	0.36992	7.13707	9.53392e-13	1.44813e-10
TMPRSS3	2.46139	-2.92897	1.65636	-1.76832	0.0770076	0.114119
KRT3	2.63876	-2.91652	1.52526	-1.91215	0.0558572	0.0861144
EFCAB10	3.97515	2.6345	1.16779	2.25598	0.0240721	0.0411049
CFAP70	13.1926	2.60884	0.751148	3.47314	0.000514411	0.00148829
MICU3	26.3955	2.60315	0.466226	5.58346	2.35786e-08	4.86794e-07
TDRD6	18.3716	2.59956	0.620473	4.18965	2.79386e-05	0.000132025
SPICE1	33.4052	2.5925	0.5193	4.9923	5.9665e-07	5.97071e-06
FLACC1	1.12289	-2.86108	2.13082	-1.34271	0.179365	NA
C7orf25	12.4366	2.58718	0.7084	3.65215	0.000260057	0.000835786
GREB1	1.62668	-2.83828	1.87893	-1.51059	0.130894	NA
ALB	1.20099	-2.82681	2.27834	-1.24073	0.214705	NA
CYP51A1	3.39935	-2.8227	1.32132	-2.13627	0.0326573	0.0535159
RPL22L1	175.131	2.58041	0.525601	4.90945	9.13311e-07	8.43193e-06
EEA1	322.483	2.56034	0.401237	6.38112	1.75796e-10	9.7521e-09
RLN1	5.38289	2.53346	1.03532	2.44704	0.0144035	0.026231
TMEM266	1.69867	-2.79384	1.98263	-1.40916	0.158789	NA
VN1R1	5.68234	2.53075	1.06799	2.36965	0.0178051	0.0315609
NECAB1	15.0889	2.50849	0.718523	3.49117	0.000480908	0.00140619
IRX4	1.4698	-2.78062	2.2695	-1.22521	0.220496	NA
NEURL2	2.031	-2.76939	1.51049	-1.83344	0.0667377	0.100746
H3C7	2.67838	-2.76061	1.28835	-2.14275	0.0321335	0.0528067
DUSP2	3.08588	-2.76046	1.36934	-2.01591	0.0438094	0.0694776
IGIP	22.847	2.47393	0.46618	5.30681	1.1156e-07	1.5886e-06
GTF2H2	15.2781	2.45768	0.576095	4.26611	1.98913e-05	9.94597e-05
SLCO1B3	25.9515	2.45218	0.543105	4.51511	6.32829e-06	3.95798e-05
LTB	2.54596	-2.73877	1.29753	-2.11075	0.034794	0.0566356
ZNF92	222.968	2.42962	0.387124	6.27608	3.47205e-10	1.77199e-08
UBE2W	550.706	2.42599	0.386826	6.27153	3.57506e-10	1.7964e-08
IL4I1	1.71727	-2.72239	1.44611	-1.88255	0.059761	NA
GRAMD2A	1.92383	-2.7191	1.62301	-1.67535	0.0938664	NA
ZNF790	9.01428	2.41285	0.823274	2.93079	0.00338099	0.00741714
TREX2	2.0181	-2.70544	1.50087	-1.80258	0.0714546	0.10693
BMI1	689.289	2.39584	0.381575	6.27883	3.4113e-10	1.74798e-08
NDUFA5	184.848	2.39445	0.399901	5.9876	2.12964e-09	7.40385e-08
HPCAL4	1.18459	-2.68788	1.8293	-1.46935	0.141738	NA
TPRG1	10.8031	2.38466	0.689376	3.45916	0.000541862	0.00155572
TLCD3B	1.37846	-2.66821	1.78968	-1.49088	0.135992	NA
POLR2M	134.178	2.36282	0.3334	7.08706	1.36993e-12	1.9421e-10
GADD45G	1.1219	-2.65303	2.02095	-1.31276	0.189264	NA
IFT80	65.95	2.35656	0.355958	6.62034	3.58377e-11	2.674e-09
ALDH3A1	178.616	-2.64292	0.79641	-3.31854	NA	NA
H2BC3	1.24908	-2.6351	1.79113	-1.4712	0.141238	NA
TRMT13	64.5541	2.35371	0.358391	6.56745	5.11843e-11	3.65203e-09
SYCP2	28.7798	2.35324	0.553821	4.24909	2.1464e-05	0.000106188
SH2D3C	1.32812	-2.62756	1.74523	-1.50557	0.132178	NA
PCDHA10	27.0659	2.35018	0.57226	4.10684	4.01114e-05	0.000176781
MC5R	1.18572	-2.6252	1.95151	-1.34521	0.178556	NA
SYNE4	2.35752	-2.62167	1.5125	-1.73334	0.0830357	0.122029
MYLPF	1.87937	-2.61803	1.79819	-1.45592	0.145414	NA
SLC35A1	43.9601	2.3372	0.389965	5.99336	2.05543e-09	7.24454e-08
LCA5L	9.26722	2.33205	0.772634	3.01831	0.0025419	0.00582055
ZNF117	39.8537	2.33097	0.532481	4.37756	1.20013e-05	6.65181e-05
CPSF4L	1.69616	-2.5689	1.71992	-1.49362	0.135276	NA
MAP4K1	1.60374	-2.5625	1.52212	-1.68351	0.0922761	NA
MAP9	185.219	2.31432	0.416133	5.56149	2.67485e-08	5.3661e-07
PRRX2	1.37423	-2.55895	1.67562	-1.52717	0.126719	NA
ALOX12	2.18097	-2.55425	1.40416	-1.81906	0.0689022	0.103539
C10orf88	78.8135	2.30797	0.32867	7.02216	2.18463e-12	2.84426e-10
LRRC37A2	6.67097	2.29649	0.840174	2.73335	0.00626936	0.0126468
NEK5	5.9305	2.29013	0.958048	2.39041	0.0168294	0.0300557
ZNF566	64.1947	2.28574	0.450018	5.07922	3.78991e-07	4.14712e-06
CCDC122	45.2027	2.27318	0.369302	6.15536	7.49085e-10	3.23986e-08
ECM2	6.66396	2.26673	0.824903	2.74788	0.00599822	0.0121846
PIBF1	37.5862	2.26575	0.532139	4.25781	2.06435e-05	0.000102728
AHR	698.959	2.25922	0.262273	8.61399	7.05639e-18	5.29603e-15
SGO2	462.948	2.25825	0.404227	5.58659	2.31572e-08	4.79648e-07
MOB4	215.26	2.25179	0.3259	6.90946	4.865e-12	5.17271e-10
ABRAXAS1	36.769	2.24812	0.499604	4.4998	6.80174e-06	4.19649e-05
SEMA3F	1126.67	-2.51279	0.739995	-3.39568	NA	NA
MEMO1	28.4734	2.24724	0.490359	4.58283	4.58717e-06	3.05309e-05
HOXC5	1.61915	-2.50713	1.45478	-1.72337	0.0848221	NA
MTHFS	18.3508	2.23931	0.602988	3.71368	0.000204264	0.000685483
WNT3A	2.03933	-2.50589	1.49001	-1.6818	0.0926077	0.134012
PCDHB10	6.33458	2.23591	0.873883	2.55859	0.0105097	0.0199246
TMTC3	217.648	2.2335	0.419253	5.32735	9.96581e-08	1.46098e-06
SRP9	1139.78	2.23318	0.46229	4.83069	1.36058e-06	1.16979e-05
LYSMD3	247.864	2.23247	0.435673	5.12419	2.98818e-07	3.4317e-06
IMPA1	352.144	2.23068	0.369824	6.03174	1.622e-09	6.17689e-08
SHLD3	24.4763	2.22377	0.474749	4.6841	2.81196e-06	2.06907e-05
C16orf95	1.4302	-2.47366	1.84169	-1.34315	0.179224	NA
BIVM	30.1656	2.22355	0.485837	4.57674	4.72275e-06	3.12377e-05
SDHD	904.895	2.22327	0.406856	5.46451	4.64174e-08	8.21061e-07
ZNF695	37.3641	2.22012	0.465661	4.76767	1.86365e-06	1.49631e-05
USP53	163.226	2.21493	0.341954	6.47727	9.33952e-11	5.81283e-09
SLC33A1	76.3495	2.20504	0.303857	7.25682	3.963e-13	6.74185e-11
GOLGA8B	59.4431	2.20462	0.487273	4.52441	6.05636e-06	3.81784e-05
QPRT	1.65031	-2.44198	1.78177	-1.37054	0.170519	NA
MED4	76.5257	2.20055	0.415908	5.29097	1.21672e-07	1.69478e-06
LTC4S	2.77663	-2.43324	1.50626	-1.61542	0.10622	0.1514
ZNF354A	282.162	2.19818	0.461927	4.75873	1.94819e-06	1.55162e-05
ZNF730	21.6115	2.19813	0.619811	3.54645	0.000390453	0.00118108
BRMS1L	85.6542	2.19698	0.477341	4.60254	4.17368e-06	2.82804e-05
ANKHD1.EIF4EBP3	6.33345	2.196	0.939638	2.33707	0.0194355	0.0340535
ARL5B	134.825	2.1897	0.489999	4.46878	7.86668e-06	4.69901e-05
CLN3	1.343	-2.40271	1.75154	-1.37177	0.170136	NA
FAM3C	119.793	2.18888	0.425518	5.14405	2.68883e-07	3.159e-06
SEPTIN5	2.60698	-2.39841	1.11021	-2.16033	0.030747	0.0508243
HECTD2	38.957	2.18303	0.428616	5.09321	3.52056e-07	3.90666e-06
IER3IP1	190.483	2.18279	0.403754	5.40623	6.43662e-08	1.05423e-06
SYN1	0.997857	-2.38989	2.00112	-1.19428	0.23237	NA
WASHC4	325.078	2.18106	0.346962	6.28618	3.25374e-10	1.68075e-08
NKPD1	2.62607	-2.37944	1.37758	-1.72726	0.0841216	0.123397
FAM183A	1.42001	-2.37371	1.76746	-1.343	0.17927	NA
DACT3	2.58503	-2.37201	1.3828	-1.71537	0.0862781	0.126154
SLFNL1	1.04056	-2.36996	1.98234	-1.19554	0.231878	NA
AMHR2	2.15326	-2.36767	1.85953	-1.27326	0.202926	0.265653
ALG10	55.3799	2.17695	0.467388	4.65769	3.19778e-06	2.28702e-05
SLC25A24	560.417	2.17692	0.41936	5.19105	2.09112e-07	2.58783e-06
CAPS2	16.4254	2.17523	0.627795	3.46487	0.000530486	0.00152832
CCDC121	10.8136	2.17276	0.643621	3.37583	0.000735927	0.00201192
CENPQ	121.089	2.17168	0.370604	5.85985	4.63278e-09	1.36337e-07
EEF1E1	303.906	2.1658	0.451305	4.79896	1.59489e-06	1.32695e-05
MYZAP	7.72201	2.16401	0.791244	2.73494	0.00623911	0.0126037
FSD1L	20.7718	2.15454	0.539859	3.99093	6.58144e-05	0.000265484
TLCD4	403.631	2.1534	0.325049	6.62487	3.47559e-11	2.62396e-09
PNRC2	278.972	2.15162	0.346473	6.21008	5.2957e-10	2.45507e-08
PMS1	139.399	2.14978	0.387036	5.55448	2.78446e-08	5.54243e-07
FRMPD3	4.80932	-2.33263	1.27945	-1.82316	0.0682799	0.102746
HMGN5	71.2732	2.14869	0.407465	5.27332	1.33975e-07	1.82432e-06
ARHGAP11A	699.697	2.14339	0.350992	6.10666	1.01741e-09	4.1341e-08
KIAA1586	88.5457	2.14309	0.308156	6.95457	3.53635e-12	4.0286e-10
KCNK13	2.36959	-2.32064	1.26219	-1.83858	0.0659774	0.0997637
ZNF91	294.628	2.1428	0.285426	7.50736	6.03315e-14	1.4524e-11
EVI2B	22.2131	2.13718	0.432887	4.93704	7.93172e-07	7.53543e-06
LAMTOR3	311.164	2.1328	0.333207	6.40081	1.54558e-10	8.76446e-09
FAM25A	1.00734	-2.30948	1.79842	-1.28417	0.199083	NA
CHD5	5.79508	-2.30926	1.10584	-2.08825	0.0367756	0.0594325
TRAF1	2.12064	-2.30825	1.55318	-1.48615	0.13724	0.189383
KIF20B	235.439	2.12989	0.479978	4.43747	9.10204e-06	5.27637e-05
SELENOF	1379.35	2.12882	0.386027	5.51469	3.494e-08	6.58492e-07
GLOD5	1.46463	-2.30557	1.97514	-1.1673	0.243091	NA
ACVRL1	1.15731	-2.30356	1.86636	-1.23425	0.217109	NA
TAF1D	939.88	2.12862	0.390837	5.44631	5.14261e-08	8.86683e-07
CEP162	20.0712	2.12744	0.587132	3.62344	0.000290705	0.000917869
CFAP298.TCP10L	17.668	2.11043	0.576761	3.65911	0.000253092	0.000818141
ACRBP	1.46784	-2.29656	1.76557	-1.30074	0.193346	NA
MAN1A1	324.617	2.11029	0.25725	8.20327	2.33935e-16	1.24366e-13
MIS18BP1	302.748	2.11003	0.379347	5.56228	2.66276e-08	5.35026e-07
C8orf76	67.2775	2.10883	0.307161	6.86556	6.62319e-12	6.81494e-10
BST1	1.54819	-2.28806	1.50038	-1.52498	0.127263	NA
GPR83	0.822175	-2.28315	2.6855	-0.850177	0.395227	NA
VPS26A	602.488	2.10715	0.503556	4.18453	2.85754e-05	0.000134536
GCHFR	2.77328	-2.27465	1.17937	-1.9287	0.0537686	0.0833374
SLC2A4	1.31019	-2.27108	1.60211	-1.41756	0.15632	NA
SPINK13	1.10944	-2.26948	2.15837	-1.05148	0.293038	NA
SIX5	3.06797	-2.26556	1.31473	-1.72321	0.0848503	0.124309
ZMPSTE24	751.769	2.10678	0.360667	5.84134	5.17838e-09	1.47151e-07
SYP	2.39639	-2.26028	1.61005	-1.40386	0.160361	0.216467
ZNF680	75.4779	2.106	0.387553	5.43409	5.50782e-08	9.33257e-07
RASGRF2	22.379	2.10387	0.533794	3.94135	8.10247e-05	0.000316242
MAGEB17	1.63245	-2.25461	1.55478	-1.45012	0.147026	NA
LPAR6	34.4173	2.09444	0.535206	3.91334	9.10291e-05	0.000348153
GIP	1.14555	-2.25404	2.40188	-0.938446	0.348015	NA
PCDH12	4.02098	-2.24875	1.09265	-2.05807	0.0395831	0.0634632
AP1AR	99.0723	2.09121	0.448372	4.66402	3.10094e-06	2.23278e-05
SBSPON	8.98343	2.08893	0.744196	2.80697	0.00500106	0.0104092
LYL1	1.89355	-2.2412	1.3618	-1.64577	0.0998115	NA
TSTD3	27.2812	2.08738	0.454485	4.59285	4.37226e-06	2.93918e-05
NPR3	8.85957	2.08681	0.748157	2.78927	0.00528266	0.0109152
FRA10AC1	53.1814	2.08681	0.389544	5.35706	8.45851e-08	1.28022e-06
SLIT3	1.93863	-2.23449	1.73764	-1.28593	0.198467	NA
ETAA1	177.266	2.08386	0.564621	3.69072	0.000223622	0.000737832
LYRM7	132.208	2.08369	0.289239	7.20402	5.84612e-13	9.44186e-11
CASD1	136.14	2.08267	0.349463	5.95965	2.52783e-09	8.50993e-08
KCNJ5	2.27496	-2.22617	1.30628	-1.7042	0.088344	0.128732
POM121L2	1.27824	-2.22451	1.87176	-1.18846	0.234654	NA
SNRNP27	602.801	2.07767	0.284189	7.31087	2.65427e-13	5.13119e-11
MRPL42	972.758	2.07691	0.34891	5.95257	2.63965e-09	8.83971e-08
XKR9	11.7439	2.07536	0.666579	3.11345	0.00184913	0.00442232
SLC22A2	1.11617	-2.22208	2.53031	-0.878186	0.379843	NA
MIER1	204.953	2.06844	0.366351	5.64605	1.64179e-08	3.66858e-07
SPTSSB	2937.86	2.0671	0.257307	8.03361	9.46459e-16	4.31281e-13
PCDHGB3	2.16079	-2.21841	1.12697	-1.96847	0.0490141	0.0767891
TUBA3D	1.45533	-2.21409	1.57832	-1.40282	0.160672	NA
ZMYM6	84.6891	2.06587	0.293958	7.02778	2.09849e-12	2.76027e-10
C5AR1	2.15081	-2.204	1.3329	-1.65354	0.0982209	0.141253
LRRC40	327.194	2.06362	0.531078	3.88572	0.000102026	0.000382304
ZBTB6	150.701	2.06191	0.486112	4.24165	2.21887e-05	0.000108929
CHADL	1.00718	-2.18991	2.4742	-0.885098	0.376104	NA
RAB21	458.629	2.06046	0.33149	6.21574	5.10823e-10	2.39617e-08
AKAP5	80.7446	2.05869	0.425599	4.83716	1.31706e-06	1.1416e-05
ETFRF1	193.02	2.05397	0.24412	8.41376	3.97084e-17	2.66652e-14
PRSS36	2.2061	-2.18326	1.39616	-1.56376	0.117875	0.165945
HDGFL3	505.399	2.05337	0.410276	5.00484	5.59084e-07	5.69302e-06
ZC2HC1A	270.039	2.05216	0.347948	5.89789	3.68183e-09	1.13744e-07
PKIA	439.979	2.05166	0.256195	8.00819	1.16405e-15	4.95069e-13
GPR160	458.963	2.05044	0.213622	9.59847	8.11414e-22	1.47898e-18
MANEA	214.548	2.04682	0.4544	4.50443	6.65507e-06	4.13137e-05
CEBPA	1.12138	-2.17351	1.76199	-1.23355	0.217369	NA
SPNS3	2.8318	-2.17169	1.05136	-2.06559	0.0388669	0.0624405
EFCAB12	1.79375	-2.16915	1.40353	-1.54549	0.122227	NA
ZNF546	13.2824	2.04521	0.595711	3.43322	0.00059646	0.0016848
LARP7	136.884	2.0451	0.347355	5.88764	3.91752e-09	1.20442e-07
CETN3	266.824	2.04445	0.4204	4.8631	1.15562e-06	1.0225e-05
COL4A5	450.967	2.04225	0.289057	7.06523	1.60345e-12	2.17643e-10
NRIP2	2.20903	-2.1638	1.25594	-1.72285	0.084916	0.124377
HMGB1	831.052	2.03834	0.481924	4.22958	2.34129e-05	0.000114104
FKBP7	35.4299	2.03719	0.450338	4.5237	6.07687e-06	3.82888e-05
CYP4V2	5.09457	2.03412	0.864459	2.35306	0.0186198	0.0328224
MINDY2	63.4931	2.03029	0.377439	5.37912	7.48487e-08	1.17901e-06
ABCE1	2558.3	2.02957	0.417808	4.85767	1.18774e-06	1.04513e-05
HAUS3	55.5141	2.0227	0.428773	4.71742	2.38855e-06	1.8227e-05
SNX10	519.837	2.01819	0.430504	4.68798	2.75918e-06	2.03259e-05
CENPE	412.416	2.01714	0.496888	4.05954	4.91688e-05	0.000208351
PLPPR5	83.8599	2.01623	0.347454	5.80286	6.51928e-09	1.77355e-07
TMED5	918.313	2.01393	0.475331	4.2369	2.26629e-05	0.000111086
RLN2	5.14791	2.01339	0.926072	2.17412	0.0296963	0.0493674
TRHDE	122.961	2.00919	0.371548	5.40761	6.38704e-08	1.04881e-06
SIAH1	26.368	2.00896	0.536356	3.74558	0.00017998	0.000616641
MAN1A2	429.904	2.00588	0.338057	5.93355	2.96457e-09	9.60023e-08
RAET1E	1.74654	-2.14478	1.74738	-1.22743	0.219663	NA
CCDC82	191.099	2.00553	0.534698	3.75077	0.000176291	0.000605952
SAMD15	17.1396	2.0007	0.539233	3.71027	0.000207036	0.000692964
NXPH3	1.08902	-2.13391	1.64695	-1.29568	0.195086	NA
MFSD3	151.026	-2.00034	0.407138	-4.91316	8.9618e-07	8.30986e-06
NUDT8	125.128	-2.0019	0.352402	-5.68072	1.34128e-08	3.15163e-07
THEM6	388.284	-2.00445	0.413584	-4.84653	1.25639e-06	1.09496e-05
ZER1	237.818	-2.00466	0.369092	-5.43132	5.59384e-08	9.44071e-07
RTP3	0.996046	-2.12353	2.05904	-1.03132	0.302389	NA
SREBF1	189.629	-2.00493	0.418675	-4.78874	1.67833e-06	1.37887e-05
TMC6	111.874	-2.00727	0.40497	-4.95658	7.17451e-07	6.94153e-06
ARHGEF19	19.2961	-2.00801	0.614745	-3.2664	0.00108923	0.0028104
EPHB3	35.4591	-2.00828	0.552781	-3.63305	0.000280092	0.000890205
KRT75	156.194	-2.0097	0.361937	-5.55264	2.81386e-08	5.58351e-07
MYOM1	1.55018	-2.12138	1.63205	-1.29983	0.193661	NA
KRTCAP3	6.9267	-2.00999	0.884303	-2.27296	0.0230284	0.039529
TP53TG5	4.77007	-2.01009	0.729303	-2.75617	0.00584819	0.0119139
ECI1	120.51	-2.01058	0.319371	-6.29543	3.06541e-10	1.5899e-08
APOE	7.58247	-2.01297	0.671908	-2.99589	0.00273641	0.0061893
PPP1R16A	142.56	-2.01498	0.366215	-5.50218	3.75129e-08	6.92995e-07
PIGQ	58.1895	-2.01557	0.374962	-5.37539	7.64156e-08	1.1943e-06
CLDN4	940.954	-2.01645	0.496832	-4.05862	4.9364e-05	0.000208901
TCN2	17.6878	-2.01654	0.524392	-3.84547	0.000120319	0.000438866
LYPLA2	139.291	-2.01811	0.375109	-5.38006	7.44622e-08	1.17874e-06
TRAF4	335.139	-2.0184	0.324701	-6.2162	5.09343e-10	2.39617e-08
MAP1S	95.3939	-2.01853	0.432914	-4.66266	3.12152e-06	2.24507e-05
RTL5	2.51817	-2.10484	1.04782	-2.00878	0.0445607	0.0705223
TMEM54	600.545	-2.01965	0.325792	-6.1992	5.67516e-10	2.59532e-08
TRIM34	1.7906	-2.10097	1.61194	-1.30339	0.192443	NA
RNF122	12.142	-2.02227	0.813779	-2.48504	0.0129538	0.0239395
SLC16A3	149.91	-2.02234	0.378825	-5.33844	9.37473e-08	1.3828e-06
SLC26A1	2.69625	-2.09118	1.1003	-1.90056	0.0573597	0.0881856
IFITM1	104.879	-2.02361	0.549466	-3.68286	0.000230628	0.000756628
UBTD1	75.0749	-2.02887	0.450568	-4.50292	6.70269e-06	4.14741e-05
NPR1	1.9981	-2.08809	1.32403	-1.57707	0.11478	0.162125
HLA.DOB	3.35328	-2.0862	1.02837	-2.02866	0.042493	0.0675852
ITGB2	203.297	-2.03136	0.494927	-4.10436	4.05442e-05	0.000178381
ARVCF	13.902	-2.03225	0.556036	-3.65488	0.000257297	0.000828377
NOTUM	1.13856	-2.08515	1.71881	-1.21313	0.225079	NA
PRELID1	268.798	-2.03302	0.32149	-6.32374	2.55313e-10	1.34609e-08
HYAL2	121.663	-2.03431	0.463401	-4.38995	1.13379e-05	6.34475e-05
ENG	17.9269	-2.03492	0.4725	-4.30672	1.65695e-05	8.62545e-05
OXLD1	51.8186	-2.03501	0.441654	-4.60769	4.0716e-06	2.77064e-05
NCF4	2.37895	-2.08047	1.32114	-1.57476	0.115313	0.162739
MRPL12	37.7243	-2.03793	0.50351	-4.04744	5.178e-05	0.00021718
CLU	286.53	-2.03992	0.484444	-4.21085	2.54409e-05	0.000122352
DCAF15	257.802	-2.04029	0.388697	-5.24905	1.52887e-07	2.02986e-06
MZT2A	117.289	-2.04074	0.298609	-6.83413	8.25018e-12	7.97455e-10
CPAMD8	10.138	-2.04077	0.744323	-2.74177	0.00611082	0.0123857
TMEM161A	139.358	-2.04276	0.415097	-4.92115	8.60362e-07	8.04107e-06
CPNE9	1.22241	-2.07072	1.52814	-1.35506	0.175398	NA
OPLAH	37.6631	-2.04302	0.489542	-4.17333	3.00176e-05	0.000139728
MVP	64.1154	-2.04512	0.511926	-3.99495	6.47066e-05	0.000261926
GPX1	534.57	-2.04515	0.314923	-6.49412	8.35176e-11	5.32801e-09
ACADS	17.7219	-2.04629	0.563878	-3.62896	0.000284564	0.000901825
BRAT1	132.802	-2.04742	0.300653	-6.80991	9.76585e-12	9.09507e-10
YIF1B	171.998	-2.0476	0.293273	-6.98189	2.91236e-12	3.53555e-10
PHACTR1	0.957458	-2.06716	2.15413	-0.959622	0.337245	NA
HSD17B14	33.4514	-2.04777	0.455734	-4.49334	7.01138e-06	4.29056e-05
SLC27A5	93.7133	-2.05117	0.3721	-5.51242	3.53929e-08	6.65063e-07
ZBTB42	30.9062	-2.05122	0.500616	-4.0974	4.17825e-05	0.00018292
CD320	892.453	-2.05317	0.299115	-6.86417	6.68776e-12	6.82633e-10
ODF3B	6.60158	-2.05477	0.832495	-2.46821	0.013579	0.0249431
ATP5F1D	775.136	-2.05483	0.425142	-4.83327	1.34307e-06	1.15785e-05
NPY	7.18036	-2.0552	0.877554	-2.34196	0.0191826	0.0336718
TRAPPC6A	44.8615	-2.05554	0.547549	-3.75407	0.000173988	0.000598842
GPAA1	589.607	-2.05592	0.363307	-5.65891	1.52339e-08	3.43409e-07
HRAS	212.065	-2.05826	0.342296	-6.01309	1.82019e-09	6.73156e-08
MATK	1.17769	-2.0531	1.42717	-1.43858	0.15027	NA
RAC3	78.0396	-2.06075	0.451231	-4.56695	4.9487e-06	3.23963e-05
MPND	16.9967	-2.06255	0.549208	-3.7555	0.000172995	0.000596551
ITGB1BP2	1.73214	-2.04888	1.45775	-1.40551	0.15987	NA
SLC2A6	66.8779	-2.06637	0.48661	-4.24647	2.17167e-05	0.00010723
GPRC5C	442.074	-2.06721	0.4539	-4.55432	5.25555e-06	3.40004e-05
ALKBH7	144.429	-2.06863	0.384856	-5.37508	7.65485e-08	1.1943e-06
CORO1B	632.991	-2.06871	0.387863	-5.33362	9.62734e-08	1.41679e-06
ZNF358	90.6616	-2.06945	0.48432	-4.27291	1.92939e-05	9.73776e-05
PLSCR3	13.3972	-2.07011	0.633859	-3.26589	0.00109122	0.00281213
ZYX	2843.05	-2.07055	0.468833	-4.4164	1.00361e-05	5.73701e-05
GET4	11.2632	-2.07103	0.809371	-2.55881	0.0105031	0.0199157
SARS2	6.24973	-2.07126	0.932075	-2.2222	0.0262697	0.0443412
ZNF48	29.3431	-2.07215	0.499938	-4.14483	3.40071e-05	0.000154578
CHPF	405.191	-2.07752	0.419147	-4.95654	7.17602e-07	6.94153e-06
VWA1	99.0263	-2.0785	0.338674	-6.13718	8.39974e-10	3.54875e-08
SLX9	229.256	-2.07924	0.398773	-5.2141	1.8471e-07	2.35201e-06
NPDC1	109.633	-2.0817	0.427776	-4.86633	1.13687e-06	1.00801e-05
RAB42	4.53045	-2.08188	0.808198	-2.57596	0.00999629	0.0190846
S100A6	20745.9	-2.08341	0.417846	-4.98606	6.16219e-07	6.13693e-06
LRRC4B	1.19515	-2.03346	1.75111	-1.16124	0.245543	NA
SCO2	4.66997	-2.08375	0.84029	-2.4798	0.0131455	0.024262
MIER2	18.7006	-2.08559	0.638685	-3.26545	0.00109291	0.00281479
GLYATL2	1.53294	-2.03215	1.59009	-1.27801	0.201245	NA
CENPM	148.203	-2.08592	0.250242	-8.33563	7.70885e-17	4.53953e-14
AMDHD2	13.3448	-2.08931	0.565913	-3.69193	0.000222555	0.00073488
ZHX1.C8orf76	2.51827	-2.02847	1.22874	-1.65086	0.0987681	0.141912
CFAP119	1.26694	-2.02386	1.73628	-1.16563	0.243765	NA
ARRDC1	116.938	-2.08967	0.465444	-4.48964	7.13443e-06	4.34917e-05
RAVER1	134.392	-2.09123	0.397748	-5.25767	1.45893e-07	1.95326e-06
SHARPIN	630.017	-2.09975	0.374111	-5.61265	1.99256e-08	4.2872e-07
KLRG2	4.25444	-2.02064	1.05799	-1.90988	0.0561487	0.0865114
HSD11B1	1.52075	-2.02012	1.64383	-1.22891	0.219106	NA
GARIN5A	19.4989	-2.10099	0.556133	-3.77785	0.000158185	0.000551294
EGFL7	19.9373	-2.10576	0.51927	-4.05524	5.00832e-05	0.000211383
CIC	35.5097	-2.10597	0.444762	-4.73504	2.19007e-06	1.69455e-05
CD6	2.38227	-2.01815	1.58595	-1.27252	0.203189	0.265839
LRP5	830.115	-2.10708	0.501597	-4.20073	2.66056e-05	0.000126996
SOD3	264.958	-2.10777	0.729032	-2.89119	0.00383788	0.00827433
CABP7	7.63786	-2.10957	0.920292	-2.29229	0.0218892	0.0378433
PYCR1	199.722	-2.11022	0.381926	-5.52521	3.29087e-08	6.28566e-07
CHMP1A	287.745	-2.1106	0.346353	-6.09378	1.10276e-09	4.42456e-08
PRR7	107.552	-2.11069	0.506243	-4.16931	3.05519e-05	0.000141749
CDT1	242.629	-2.11389	0.344723	-6.13214	8.67053e-10	3.63906e-08
APRT	410.841	-2.11462	0.353695	-5.97865	2.24999e-09	7.77983e-08
IFITM2	732.627	-2.11836	0.478045	-4.43129	9.36712e-06	5.40792e-05
ZDHHC1	29.3445	-2.12165	0.49941	-4.24831	2.15387e-05	0.000106516
HAGHL	42.0878	-2.12223	0.454731	-4.66701	3.05614e-06	2.208e-05
KRT4	24.3644	-2.1227	0.537696	-3.94776	7.8885e-05	0.000309433
MMP17	38.6744	-2.12307	0.521744	-4.06917	4.71806e-05	0.000201398
C19orf25	83.5156	-2.12318	0.388392	-5.4666	4.58758e-08	8.15222e-07
TBL3	157.471	-2.12384	0.377408	-5.62743	1.82913e-08	4.00993e-07
CYGB	4.51264	-2.1261	0.95379	-2.2291	0.0258071	0.0436412
PCSK1N	173.749	-2.12827	0.495846	-4.29221	1.76906e-05	9.07941e-05
CEMIP	23.4773	-2.12956	0.832624	-2.55765	0.0105382	0.0199669
MEIS3	2.87437	-1.99968	1.59874	-1.25079	0.211013	0.27425
FBXW9	46.9706	-1.99691	0.380995	-5.2413	1.5945e-07	2.09848e-06
ENHO	4.9454	-1.99687	0.855615	-2.33384	0.0196043	0.0343163
GBA2	286.191	-1.99483	0.499428	-3.99422	6.49069e-05	0.00026257
TCF15	2.7961	-1.99456	1.40592	-1.41869	0.155989	0.211348
DMAC1	355.532	-1.99413	0.366752	-5.43727	5.41025e-08	9.22853e-07
BHLHA15	13.9482	-1.99334	0.569926	-3.49754	0.00046957	0.00137698
FCGRT	140.954	-1.9925	0.361578	-5.51056	3.57699e-08	6.70174e-07
ARSI	19.0494	-1.99189	0.471145	-4.22777	2.3602e-05	0.000114894
LAMTOR4	181.708	-1.99087	0.351682	-5.66099	1.50506e-08	3.40479e-07
SYNGR1	92.9689	-1.99031	0.362288	-5.49372	3.93559e-08	7.20433e-07
PYGB	1134.9	-1.98894	0.450309	-4.41682	1.00162e-05	5.73338e-05
JUP	1024.29	-1.98828	0.434323	-4.57789	4.69698e-06	3.10834e-05
ASGR1	2.68194	-1.98785	1.00824	-1.97161	0.048654	0.0763094
SEMA3B	30.7482	-1.98743	0.571166	-3.47961	0.000502146	0.00145843
MAGIX	14.546	-1.98697	0.639534	-3.1069	0.00189063	0.00450215
HS3ST2	1.2294	-1.98693	1.79655	-1.10597	0.268739	NA
SMIM29	91.3672	-1.9841	0.416166	-4.76756	1.86468e-06	1.49631e-05
KRT20	1.47435	-1.98407	1.72268	-1.15173	0.249431	NA
PLEKHA4	2.2296	-1.98375	1.30466	-1.52052	0.128381	0.178707
ALG12	55.8714	-1.98231	0.410963	-4.82359	1.41001e-06	1.20497e-05
RABAC1	45.7988	-1.98208	0.415672	-4.76838	1.85714e-06	1.49403e-05
TRPT1	213.345	-1.98069	0.488252	-4.0567	4.97715e-05	0.000210346
SLC25A1	391.02	-1.97977	0.384409	-5.15016	2.60266e-07	3.07836e-06
MYH11	1.37581	-1.97952	1.90777	-1.03761	0.299452	NA
ZGPAT	2.06706	-1.97937	1.51408	-1.30731	0.191106	0.252232
DUSP23	78.0019	-1.97855	0.430744	-4.59333	4.36219e-06	2.9355e-05
FCHO1	286.767	-1.97823	0.386455	-5.11892	3.07296e-07	3.50384e-06
BOK	139.291	-1.97817	0.333287	-5.93533	2.93253e-09	9.52064e-08
RABGGTA	185.91	-1.97808	0.30449	-6.49638	8.22772e-11	5.30189e-09
MYL10	2.08407	-1.97693	1.30573	-1.51404	0.130014	0.180841
TMEM102	45.6458	-1.97679	0.433598	-4.55904	5.13872e-06	3.33324e-05
KPTN	21.8135	-1.97667	0.530676	-3.72481	0.00019546	0.000660627
CLEC11A	50.8684	-1.97563	0.503185	-3.92625	8.62789e-05	0.000333687
SLC52A2	385.67	-1.97502	0.303311	-6.51154	7.43867e-11	4.86718e-09
WDR18	93.7014	-1.97499	0.404592	-4.88143	1.05317e-06	9.44751e-06
CLDN14	9.13031	-1.97493	0.588605	-3.35526	0.000792897	0.00213881
DMBT1	10.8718	-1.97123	0.602886	-3.26966	0.00107679	0.0027845
POLRMT	82.5001	-1.97023	0.421649	-4.67267	2.97306e-06	2.16021e-05
TBC1D17	217.754	-1.9699	0.416508	-4.72956	2.25008e-06	1.73362e-05
RAB24	4.06146	-1.96943	0.981398	-2.00676	0.044775	0.0708086
SLC25A6	1807.18	-1.96847	0.360994	-5.4529	4.95539e-08	8.6374e-07
CARMIL2	5.24778	-1.96772	0.724575	-2.71568	0.00661392	0.0132424
FBXW5	262.076	-1.96719	0.34354	-5.72622	1.0269e-08	2.5294e-07
MYO1F	10.9286	-1.96565	0.511942	-3.8396	0.000123237	0.000447973
RPUSD1	157.748	-1.9651	0.286541	-6.858	6.98295e-12	7.01539e-10
ORAI1	340.605	-1.96453	0.376062	-5.22397	1.7513e-07	2.25934e-06
LIPE	16.0291	-1.96401	0.591641	-3.31959	0.000901501	0.00239381
LMF1	56.4297	-1.96374	0.408069	-4.81226	1.49232e-06	1.26012e-05
KRT15	343.201	-1.96264	0.543154	-3.61341	0.000302194	0.000949445
FTH1	14190.6	-1.96059	0.493087	-3.97616	7.00358e-05	0.00027977
ESRRA	72.0279	-1.96053	0.383063	-5.11804	3.08729e-07	3.51703e-06
WASH6P	11.5997	-1.96014	0.512686	-3.82327	0.000131694	0.000474153
TRMT2A	44.3525	-1.95979	0.398986	-4.91192	9.01873e-07	8.35657e-06
C3orf18	64.295	-1.95871	0.412697	-4.74611	2.07362e-06	1.62314e-05
E4F1	57.644	-1.95662	0.420417	-4.65399	3.25575e-06	2.31421e-05
CASKIN1	1.02656	-1.95659	1.83403	-1.06683	0.286051	NA
ISOC2	736.807	-1.95626	0.276722	-7.0694	1.55604e-12	2.13479e-10
PGAP6	194.828	-1.95537	0.343974	-5.68463	1.31094e-08	3.09173e-07
DIPK1B	18.7236	-1.95322	0.47769	-4.08889	4.33434e-05	0.00018855
FNDC4	13.0902	-1.9523	0.469852	-4.15514	3.25094e-05	0.000149258
UBALD1	132.855	-1.95178	0.46821	-4.1686	3.06477e-05	0.000142143
MSLN	4.79519	-1.94958	0.843457	-2.31142	0.0208098	0.0362079
PRR29	3.83975	-1.94926	0.948588	-2.05491	0.0398878	0.0639036
VWA5B2	15.1671	-1.9488	0.648894	-3.00327	0.00267094	0.00605949
TBC1D10A	41.8949	-1.9481	0.405711	-4.80169	1.57331e-06	1.31437e-05
LRCH4	66.8502	-1.94789	0.378979	-5.13984	2.74973e-07	3.20987e-06
ACKR3	5.8058	-1.94769	0.720908	-2.70172	0.00689817	0.013735
CNFN	87.4498	-1.94528	0.475803	-4.08842	4.34325e-05	0.000188809
CBX7	16.8317	-1.94511	0.487863	-3.987	6.6915e-05	0.000269171
P2RY6	26.7081	-1.94454	0.607785	-3.19939	0.00137721	0.00343602
HMCN2	2.07998	-1.94445	1.53801	-1.26426	0.206135	0.269144
BOLA2B	1.89063	-1.94364	1.59946	-1.21519	0.224295	NA
PPFIA3	123.354	-1.94357	0.404793	-4.80139	1.57572e-06	1.31488e-05
TSR3	99.1915	-1.94262	0.353543	-5.49474	3.91297e-08	7.17322e-07
GJC2	1.49473	-1.94091	1.79304	-1.08247	0.279042	NA
PCBP1	389.58	-1.94016	0.4423	-4.38652	1.15179e-05	6.42292e-05
WDR54	182.245	-1.93824	0.416049	-4.65869	3.18222e-06	2.27973e-05
ASL	48.3563	-1.93754	0.322531	-6.00731	1.88628e-09	6.81788e-08
MAST1	127.706	-1.93694	0.404023	-4.79415	1.63367e-06	1.35263e-05
RNH1	651.467	-1.93665	0.344381	-5.62357	1.87054e-08	4.07313e-07
PEX11G	4.79008	-1.93547	0.895774	-2.16066	0.0307213	0.0507935
EXOSC5	46.881	-1.9352	0.356113	-5.43423	5.50331e-08	9.33257e-07
LTBP4	38.0626	-1.93245	0.394156	-4.90276	9.4498e-07	8.66786e-06
MALL	635.254	-1.93195	0.713428	-2.70799	NA	NA
CHCHD10	287.519	-1.93022	0.382409	-5.04751	4.47599e-07	4.7251e-06
LDLR	855.046	-1.92987	0.411119	-4.69418	2.67677e-06	1.98333e-05
PIP5KL1	8.25001	-1.92825	0.642815	-2.9997	0.00270249	0.00612343
SESN2	27.3117	-1.92789	0.344283	-5.59973	2.14682e-08	4.50514e-07
PKDCC	2.45754	-1.92607	1.23197	-1.56341	0.117956	0.166005
CROCC	5.99066	-1.92473	0.903667	-2.12991	0.0331792	0.0542596
LRMDA	24.562	-1.92321	0.502436	-3.82778	0.000129305	0.000466705
UHRF1	107.23	-1.92316	0.336082	-5.72229	1.05095e-08	2.57867e-07
TSPAN4	272.975	-1.92193	0.351146	-5.47332	4.41681e-08	7.89273e-07
C19orf47	60.0373	-1.9208	0.375077	-5.12109	3.03779e-07	3.46683e-06
RBBP8NL	35.8804	-1.91958	0.420319	-4.56696	4.94839e-06	3.23963e-05
LRP3	42.1974	-1.91934	0.367927	-5.21663	1.82207e-07	2.32478e-06
LLGL2	230.385	-1.91911	0.421976	-4.54791	5.41817e-06	3.47914e-05
CXCL9	0.957436	-1.9189	1.98087	-0.968718	0.332686	NA
A4GALT	3.72735	-1.91848	1.06924	-1.79425	0.0727736	0.108601
ABHD8	140.762	-1.91807	0.335056	-5.72462	1.03665e-08	2.54847e-07
RPP25L	121.316	-1.91796	0.297957	-6.43703	1.21832e-10	7.26379e-09
RPL13A	3074.01	-1.91688	0.294571	-6.50737	7.64754e-11	4.97831e-09
ISM2	3.65692	-1.91644	1.0556	-1.8155	0.0694472	0.104244
RASD1	16.8562	-1.91603	0.476611	-4.02011	5.81722e-05	0.000239074
CST6	157.72	-1.91515	0.262599	-7.29308	3.02954e-13	5.44744e-11
EDDM13	3.21184	-1.91332	1.00667	-1.90065	0.0573481	0.0881785
CERCAM	80.7246	-1.91325	0.327939	-5.83416	5.40613e-09	1.52603e-07
RNF43	5.4962	-1.91157	0.848376	-2.25321	0.0242457	0.0413515
ARRDC2	28.0689	-1.9095	0.578759	-3.29931	0.000969233	0.00254768
POLR2E	574.806	-1.90823	0.303799	-6.28121	3.35943e-10	1.72834e-08
HAUS7	2.73205	-1.90742	0.956811	-1.99352	0.0462045	0.0728706
NEK8	10.5296	-1.9074	0.745646	-2.55805	0.010526	0.0199468
SELENOM	91.9894	-1.90739	0.287346	-6.63798	3.18011e-11	2.44428e-09
TIMM13	184.421	-1.90738	0.307987	-6.19305	5.90093e-10	2.66986e-08
NUDT16L1	78.4515	-1.90649	0.258919	-7.36328	1.7944e-13	3.69269e-11
GAMT	226.125	-1.90648	0.383796	-4.96743	6.78458e-07	6.64858e-06
C19orf81	1.77789	-1.90647	1.36363	-1.39809	0.162087	NA
RCN3	19.256	-1.90481	0.471921	-4.03629	5.43033e-05	0.000225613
IRF7	205.083	-1.90455	0.286361	-6.65084	2.91416e-11	2.29517e-09
RASL11A	221.293	-1.9027	0.543073	-3.50359	0.000459032	0.00135229
PRR5	22.5121	-1.9013	0.503349	-3.77731	0.000158534	0.000552357
CPZ	2.63812	-1.89973	1.35961	-1.39726	0.162336	0.21881
ALG3	585.484	-1.89923	0.367071	-5.17402	2.29109e-07	2.78135e-06
NR1H2	307.224	-1.89841	0.352436	-5.38653	7.18313e-08	1.14993e-06
PTP4A3	72.4957	-1.89807	0.508659	-3.73152	0.000190331	0.000645687
GUK1	1302.63	-1.89723	0.245986	-7.71275	1.23136e-14	3.83194e-12
ASMTL	16.2977	-1.89659	0.446604	-4.2467	2.16941e-05	0.00010716
MOB2	64.4495	-1.8963	0.373916	-5.07147	3.94753e-07	4.27197e-06
EPB41L4A	1.00213	-1.89525	2.76533	-0.68536	0.493117	NA
PARP10	42.5706	-1.89519	0.477336	-3.97035	7.17674e-05	0.000285259
MRM1	17.304	-1.89507	0.48358	-3.91885	8.89743e-05	0.000341839
TRIB3	890.989	-1.89405	0.323234	-5.85968	4.63754e-09	1.36337e-07
ARHGEF17	33.0735	-1.89353	0.439888	-4.30457	1.67307e-05	8.6881e-05
OR2A7	1.12441	-1.89292	2.02413	-0.935177	0.349697	NA
FBXL14	31.0599	-1.8913	0.451001	-4.19357	2.74604e-05	0.000130297
GSDMD	312.399	-1.89102	0.331282	-5.70819	1.14186e-08	2.76451e-07
DHRS13	2.18328	-1.89074	1.23115	-1.53575	0.1246	0.174145
PHLDA3	221.703	-1.89058	0.242444	-7.79801	6.28914e-15	2.05752e-12
SLC2A4RG	542.291	-1.89016	0.321726	-5.87505	4.22704e-09	1.27029e-07
CCDC71	69.2143	-1.8899	0.394198	-4.79431	1.63237e-06	1.35243e-05
ADAM11	9.66905	-1.88863	0.597611	-3.1603	0.00157605	0.00386189
PMEL	4.85776	-1.88847	0.920622	-2.05129	0.0402383	0.0643762
APBA3	52.6518	-1.88826	0.391014	-4.82913	1.37134e-06	1.17587e-05
CHAC1	35.2464	-1.88705	0.498784	-3.78331	0.000154755	0.000541956
ZBTB45	176.748	-1.88558	0.417223	-4.51937	6.20247e-06	3.89146e-05
RASD2	37.8586	-1.8849	0.542997	-3.47129	0.000517971	0.0014969
CCDC24	33.776	-1.88477	0.391146	-4.81859	1.44579e-06	1.22897e-05
TPRA1	92.3654	-1.8845	0.296118	-6.36403	1.96532e-10	1.06704e-08
RPLP1	5427.9	-1.88374	0.32853	-5.73385	9.81742e-09	2.43697e-07
IL20RB	2.1617	-1.88361	1.16562	-1.61598	0.106098	0.151269
APEH	608.65	-1.88267	0.333371	-5.64738	1.6291e-08	3.64661e-07
CTXN1	224.208	-1.8821	0.509714	-3.69245	0.000222101	0.000733572
DDTL	3.1212	-1.882	1.10165	-1.70834	0.087573	0.127799
VPS51	208.195	-1.88145	0.34369	-5.47426	4.39343e-08	7.86197e-07
SPINK7	0.809658	-1.8801	2.25423	-0.834035	0.404261	NA
GNPTG	109.138	-1.88006	0.362594	-5.18503	2.15978e-07	2.65991e-06
PRMT1	3063.93	-1.87967	0.332388	-5.65504	1.55811e-08	3.49998e-07
X.39	6.13134	-1.87921	0.821538	-2.28743	0.022171	0.0382725
PTOV1	322.909	-1.87867	0.379633	-4.94864	7.47341e-07	7.18562e-06
LIMD2	17.701	-1.87717	0.483601	-3.88166	0.000103748	0.000387504
ARMC5	13.8467	-1.87713	0.642765	-2.9204	0.00349584	0.00764542
B3GALT4	10.5167	-1.87507	0.698301	-2.68518	0.00724904	0.0143441
TMEM129	88.162	-1.87434	0.475921	-3.93835	8.20452e-05	0.000319638
VASN	26.3046	-1.87396	0.472553	-3.9656	7.32109e-05	0.000290003
DDAH2	125.295	-1.87279	0.281177	-6.66054	2.72831e-11	2.18934e-09
SLC22A17	12.1369	-1.87249	0.697865	-2.68317	0.00729273	0.0144171
CRYBG2	16.468	-1.87247	0.460961	-4.0621	4.86322e-05	0.00020642
IFRD2	545.868	-1.87195	0.254581	-7.35305	1.93734e-13	3.92357e-11
ETHE1	255.173	-1.87152	0.379594	-4.93033	8.20899e-07	7.73549e-06
LRRC61	61.3877	-1.87128	0.307334	-6.08874	1.13802e-09	4.53752e-08
FAM89B	64.142	-1.87082	0.416205	-4.49495	6.95856e-06	4.27052e-05
KIAA1210	5.05835	-1.87015	1.28585	-1.45441	0.145833	0.199451
TSKU	245.176	-1.8677	0.39966	-4.67322	2.96508e-06	2.1567e-05
B4GALT7	92.4844	-1.86724	0.388061	-4.81173	1.4963e-06	1.26265e-05
PLCD1	110.071	-1.86685	0.421654	-4.42743	9.53615e-06	5.49494e-05
PFKL	483.973	-1.86601	0.380326	-4.90634	9.27897e-07	8.54804e-06
NPC1L1	1.92916	-1.86581	1.34939	-1.3827	0.166756	NA
THSD7B	0.976302	-1.86463	1.65094	-1.12944	0.258714	NA
ZDHHC8	150.083	-1.86459	0.393724	-4.73577	2.18221e-06	1.69051e-05
ZNF580	217.803	-1.86391	0.434617	-4.28863	1.79779e-05	9.18991e-05
RFXANK	230.055	-1.86382	0.346847	-5.3736	7.71813e-08	1.20239e-06
WDR13	275.157	-1.86351	0.36523	-5.10229	3.35563e-07	3.74592e-06
THY1	1.35278	-1.86269	1.5293	-1.218	0.223223	NA
IGSF8	148.061	-1.86234	0.356217	-5.22811	1.71252e-07	2.22053e-06
DPP7	132.58	-1.86145	0.345164	-5.39294	6.93134e-08	1.11696e-06
IFITM3	3865.48	-1.86043	0.392176	-4.74386	2.09679e-06	1.63727e-05
SPARCL1	1.06056	-1.86036	1.86689	-0.996502	0.319006	NA
SERINC2	2590.73	-1.85858	0.365889	-5.07965	3.78136e-07	4.14132e-06
NFASC	6.42608	-1.85856	0.87366	-2.12733	0.0333927	0.0545668
ADAM15	1207.09	-1.8569	0.315703	-5.8818	4.05839e-09	1.23878e-07
PRSS8	56.1267	-1.85633	0.559479	-3.31797	0.000906743	0.00240515
SH3BP5	14.0365	-1.85382	0.701881	-2.64122	0.00826075	0.0161185
TMEM160	16.6868	-1.85356	0.590167	-3.14074	0.00168521	0.00408464
APOA1	4.8218	-1.85224	0.85055	-2.1777	0.0294282	0.0489984
ECSIT	297.485	-1.85073	0.312587	-5.9207	3.2058e-09	1.02002e-07
CEACAM5	13.6547	-1.84962	0.764725	-2.41868	0.015577	0.028126
IL32	40.255	-1.84924	0.361466	-5.11596	3.12149e-07	3.54019e-06
HSPG2	99.6256	-1.84867	0.490711	-3.76732	0.000165008	0.000572586
SIRPG	2.93202	-1.84834	0.924996	-1.99821	0.0456934	0.0721359
RHOG	664.674	-1.84821	0.353888	-5.22258	1.76446e-07	2.27113e-06
WDR81	56.2471	-1.84732	0.558579	-3.30717	0.00094242	0.00248539
GPA33	2.04285	-1.84619	1.55455	-1.1876	0.23499	0.299943
SLC9A5	7.08762	-1.84589	0.701167	-2.63259	0.00847365	0.0164831
CREB3L1	176.007	-1.84585	0.838969	-2.20015	NA	NA
KLC3	17.388	-1.84541	0.489219	-3.77215	0.000161845	0.00056251
NOSIP	826.393	-1.84481	0.331117	-5.57148	2.52591e-08	5.1237e-07
RNF224	2.55691	-1.84473	1.17121	-1.57507	0.115241	0.162669
SSC4D	4.24842	-1.8433	0.908886	-2.02808	0.0425518	0.0676618
SCARF2	14.9477	-1.84183	0.599197	-3.07383	0.00211329	0.00495378
KDF1	145.7	-1.84042	0.400196	-4.59879	4.24944e-06	2.87023e-05
STK11	117.217	-1.84038	0.407561	-4.51559	6.31419e-06	3.95109e-05
C16orf91	31.9802	-1.83983	0.440253	-4.17902	2.92769e-05	0.000137285
COPE	1235.65	-1.83838	0.360575	-5.09846	3.42426e-07	3.8124e-06
ADCK5	34.3678	-1.83749	0.426801	-4.30525	1.668e-05	8.66529e-05
RUVBL2	534.847	-1.83536	0.334731	-5.48308	4.17993e-08	7.55407e-07
M1AP	1.29513	-1.83384	1.84008	-0.996609	0.318954	NA
SLC4A2	189.361	-1.83322	0.323474	-5.6673	1.45063e-08	3.3229e-07
LGALS1	6473.58	-1.83229	0.354948	-5.16213	2.44161e-07	2.93659e-06
CARD10	31.7393	-1.83203	0.41549	-4.40932	1.03693e-05	5.89058e-05
EDA	1.15133	-1.83125	1.71243	-1.06938	0.284896	NA
WNT4	16.8204	-1.83092	0.801279	-2.285	0.0223128	0.038456
COX8A	2626.14	-1.82852	0.336924	-5.42711	5.72746e-08	9.59012e-07
ETFB	189.726	-1.82821	0.40933	-4.46635	7.95638e-06	4.73491e-05
PGLS	1053.05	-1.8282	0.358721	-5.09644	3.46096e-07	3.8499e-06
AGTRAP	199.319	-1.82749	0.302638	-6.03852	1.55531e-09	5.95921e-08
NTSR1	73.4609	-1.82642	0.613224	-2.97838	0.00289773	0.00649775
MRPL4	1053.92	-1.82627	0.354487	-5.15188	2.57894e-07	3.0609e-06
YDJC	105.565	-1.82563	0.310423	-5.88112	4.07489e-09	1.24085e-07
FIS1	156.501	-1.82507	0.316661	-5.7635	8.23855e-09	2.14085e-07
INTS1	378.362	-1.82499	0.462782	-3.94352	8.02948e-05	0.000314258
LARGE2	139.431	-1.82442	0.373043	-4.89064	1.0051e-06	9.09643e-06
SRM	3732.99	-1.82344	0.391937	-4.65238	3.2812e-06	2.32582e-05
RPL7A	1892.67	-1.82297	0.405674	-4.49368	7.00029e-06	4.28789e-05
BBLN	159.537	-1.82294	0.362395	-5.03025	4.89838e-07	5.12282e-06
AOC1	1.40693	-1.82281	1.52382	-1.19621	0.231615	NA
C3	83.6419	-1.8228	0.53928	-3.38007	0.000724669	0.00198712
FAM219B	13.358	-1.8228	0.567954	-3.20941	0.0013301	0.00334109
RAB3A	61.1086	-1.8214	0.492602	-3.6975	0.00021773	0.000721752
BCL6	265.507	-1.82125	0.75661	-2.40712	NA	NA
RAB40C	62.2579	-1.82038	0.396639	-4.58952	4.44258e-06	2.97704e-05
TFPT	87.7999	-1.81891	0.261728	-6.94962	3.66263e-12	4.13553e-10
CERS1	1.23555	-1.81805	1.72975	-1.05105	0.293235	NA
PCDHGA4	1.19046	-1.81787	1.51387	-1.20081	0.229825	NA
RFX6	1.7302	-1.81782	1.45173	-1.25218	0.210505	NA
CD151	1484.89	-1.81763	0.355739	-5.10946	3.23083e-07	3.64476e-06
KATNB1	193.478	-1.81751	0.327881	-5.54319	2.97009e-08	5.80288e-07
STARD3	209.73	-1.81693	0.382644	-4.74836	2.05069e-06	1.6092e-05
ICAM1	84.7794	-1.81643	0.438205	-4.14516	3.39578e-05	0.000154518
ATP6V0E2	328.03	-1.81406	0.363149	-4.99537	5.87228e-07	5.91323e-06
TP53I13	68.9608	-1.81349	0.383242	-4.73198	2.22343e-06	1.71724e-05
ZCCHC18	1.21123	-1.81322	1.79207	-1.0118	0.311632	NA
ALDH4A1	76.0902	-1.81288	0.345449	-5.24788	1.5386e-07	2.03773e-06
PDLIM4	51.4479	-1.81253	0.510387	-3.55128	0.000383365	0.00116378
PARD6A	69.6829	-1.81247	0.375311	-4.82924	1.37052e-06	1.17587e-05
PLD3	356.689	-1.81238	0.352086	-5.14756	2.63897e-07	3.10615e-06
ROMO1	932.746	-1.81208	0.281465	-6.43804	1.21022e-10	7.24942e-09
NPIPB11	9.89651	-1.81043	0.619318	-2.92326	0.00346387	0.00758508
RPL8	9929.01	-1.80906	0.284991	-6.3478	2.18416e-10	1.17022e-08
CHCHD5	197.653	-1.80878	0.290458	-6.22735	4.744e-10	2.25935e-08
QTRT1	256.393	-1.80826	0.379256	-4.76792	1.86141e-06	1.49558e-05
PNPLA2	378.691	-1.80775	0.423348	-4.27012	1.95368e-05	9.8254e-05
ANKRD65	3.59241	-1.80673	0.96338	-1.87541	0.060736	0.092806
CTDSP1	276.53	-1.80659	0.393763	-4.58801	4.47486e-06	2.9971e-05
TSSC4	109.457	-1.80636	0.366079	-4.93434	8.04215e-07	7.62331e-06
IGFBP2	17.4543	-1.80614	0.513969	-3.5141	0.00044125	0.00130795
PLCD3	402.435	-1.8022	0.335693	-5.36858	7.93578e-08	1.22582e-06
TMEM52	56.3898	-1.80186	0.434707	-4.145	3.3981e-05	0.000154568
SARDH	8.35856	-1.80128	0.661364	-2.72359	0.00645775	0.0129793
DAND5	3.07056	-1.79923	1.01429	-1.77388	0.0760827	0.112942
PLEKHF1	56.8465	-1.7992	0.332918	-5.40433	6.50502e-08	1.06271e-06
MCRIP1	42.2511	-1.79762	0.438262	-4.10171	4.10109e-05	0.000179999
DOK4	38.3902	-1.79756	0.386875	-4.64637	3.37823e-06	2.37612e-05
LTBP3	307.655	-1.79702	0.416122	-4.3185	1.57092e-05	8.2653e-05
SSBP4	62.232	-1.79645	0.449136	-3.99978	6.34017e-05	0.000257461
IDH3G	803.132	-1.79572	0.353436	-5.08076	3.75924e-07	4.12064e-06
SPNS2	18.3065	-1.79559	0.538191	-3.33635	0.000848857	0.00226818
GPR137	189.744	-1.7953	0.400569	-4.48189	7.39855e-06	4.46749e-05
PROB1	6.11213	-1.79514	0.71247	-2.5196	0.0117487	0.0219508
G6PC3	856.272	-1.79481	0.38182	-4.70068	2.59298e-06	1.94391e-05
MVK	122.469	-1.79371	0.35155	-5.10229	3.35574e-07	3.74592e-06
SPDEF	452.267	-1.79269	0.452345	-3.9631	7.39833e-05	0.000292608
RIIAD1	1.89193	-1.7926	1.50089	-1.19436	0.232339	NA
FUOM	21.6462	-1.79255	0.422179	-4.24594	2.17679e-05	0.0001074
ABCA2	94.3342	-1.7923	0.532592	-3.36523	0.000764801	0.00207486
POR	135.332	-1.79135	0.386498	-4.63483	3.57224e-06	2.48925e-05
EEF1AKMT4	122.95	-1.79056	0.342102	-5.23398	1.65899e-07	2.16211e-06
PPP2R3B	88.7318	-1.78864	0.308432	-5.79914	6.66545e-09	1.80179e-07
MKNK2	252.591	-1.78854	0.352403	-5.07526	3.86969e-07	4.21274e-06
CYB5R3	691.075	-1.7882	0.299451	-5.97159	2.34954e-09	8.08027e-08
GSN	129.664	-1.78689	0.390632	-4.57436	4.7767e-06	3.14966e-05
TRPV6	18.9699	-1.7861	0.5644	-3.1646	0.00155298	0.00380755
ZSWIM4	9.75575	-1.78608	0.56226	-3.17661	0.00149009	0.00367345
MAB21L4	2.39906	-1.78562	1.43676	-1.24281	0.213938	0.27743
FSCN1	1359.48	-1.7851	0.466843	-3.82378	0.000131422	0.000473678
THSD7A	1.31808	-1.78468	1.86002	-0.959497	0.337309	NA
VSIR	103.054	-1.78375	0.378949	-4.70711	2.51251e-06	1.89912e-05
EML2	68.7724	-1.78369	0.441343	-4.04151	5.31087e-05	0.000221515
ADRM1	603.137	-1.7836	0.303821	-5.87058	4.34285e-09	1.29767e-07
SLC9A3R2	687.465	-1.78249	0.339961	-5.24321	1.57809e-07	2.08651e-06
LRRC46	21.842	-1.7813	0.466139	-3.8214	0.000132698	0.000477197
GIPC1	880.234	-1.78087	0.276437	-6.44223	1.17732e-10	7.08557e-09
ELAPOR1	10.0043	-1.77879	0.675975	-2.63144	0.00850245	0.016532
RAB1B	434.697	-1.77873	0.313833	-5.66776	1.44679e-08	3.32007e-07
HSPB1	2887.63	-1.77852	0.378909	-4.69379	2.68188e-06	1.98481e-05
RELB	30.3529	-1.77797	0.344817	-5.15627	2.51921e-07	3.01243e-06
MIIP	70.4745	-1.77702	0.341396	-5.20514	1.93847e-07	2.42717e-06
IDS	62.7044	-1.77535	0.413301	-4.29553	1.74278e-05	8.98068e-05
STARD5	3.38716	-1.77439	0.916842	-1.93533	0.0529496	0.0821978
NDUFA11	394.904	-1.77432	0.276954	-6.40654	1.48863e-10	8.51722e-09
SLC39A1	8.72158	-1.77427	0.569669	-3.11456	0.00184221	0.0044091
PCSK4	7.40699	-1.77354	0.690979	-2.5667	0.010267	0.0195255
APBB1	116.678	-1.77333	0.245527	-7.22255	5.10217e-13	8.5656e-11
TELO2	52.156	-1.77268	0.326449	-5.43019	5.62928e-08	9.47546e-07
MRPS12	474.767	-1.77196	0.270775	-6.54402	5.98865e-11	4.08605e-09
CSKMT	14.6977	-1.77176	0.436496	-4.05904	4.92747e-05	0.00020873
X.46	52.0563	-1.77136	0.591215	-2.99614	0.00273417	0.00618643
MUC5AC	26.0897	-1.77136	0.73447	-2.41175	0.0158762	0.0285502
PEMT	292.054	-1.7707	0.337188	-5.25137	1.50973e-07	2.00673e-06
BAD	120.472	-1.76999	0.313726	-5.64184	1.68242e-08	3.73322e-07
RHEBL1	17.4254	-1.76956	0.563475	-3.14045	0.0016869	0.00408601
CHST6	3.43792	-1.76934	0.99046	-1.78639	0.0740367	0.110226
ZNF837	14.6527	-1.76867	0.552691	-3.20011	0.00137375	0.00342807
ICAM2	1.30597	-1.76755	1.8649	-0.947798	0.343233	NA
INHA	9.21162	-1.76636	0.788351	-2.24058	0.0250532	0.0425297
ATG2A	261.604	-1.76584	0.400029	-4.41427	1.0135e-05	5.78578e-05
PIDD1	42.983	-1.76493	0.406319	-4.34371	1.40095e-05	7.51669e-05
CD70	1.8051	-1.76254	1.31013	-1.34531	0.178524	NA
MT1M	6.63326	-1.762	0.643831	-2.73674	0.00620516	0.012547
LENG9	8.8488	-1.76132	0.724956	-2.42955	0.0151174	0.027371
KRT19	4654.81	-1.7608	0.351799	-5.00512	5.5826e-07	5.68917e-06
LRRC8E	12.6038	-1.76066	0.555229	-3.17105	0.00151888	0.0037347
OAZ1	2361.33	-1.76044	0.181633	-9.6923	3.25131e-22	6.9139e-19
TESK1	187.191	-1.76009	0.352354	-4.99523	5.87662e-07	5.91323e-06
SLC22A18	48.4834	-1.75927	0.484448	-3.63149	0.000281794	0.000895048
SELENBP1	164.019	-1.7592	0.377003	-4.66629	3.06693e-06	2.21454e-05
UNC45A	134.354	-1.75896	0.313704	-5.60706	2.05786e-08	4.37605e-07
SLC52A3	86.8942	-1.75895	0.373842	-4.70506	2.53789e-06	1.91603e-05
TAB1	83.4359	-1.75734	0.407504	-4.31246	1.61451e-05	8.44591e-05
PGF	6.59283	-1.7569	0.893073	-1.96725	0.049154	0.0769895
FGFR4	51.7522	-1.75656	0.331729	-5.29515	1.18921e-07	1.6729e-06
SNX8	205.186	-1.75606	0.291378	-6.02673	1.67309e-09	6.33442e-08
SBF1	144.397	-1.75532	0.38484	-4.56115	5.0873e-06	3.3083e-05
CCDC28B	20.1398	-1.75425	0.541376	-3.24035	0.00119384	0.00304278
SPRY4	380.074	-1.75365	0.725181	-2.41822	NA	NA
DTX2	82.4423	-1.75363	0.408102	-4.29703	1.73103e-05	8.92735e-05
RHOC	749.444	-1.75357	0.28749	-6.09959	1.06344e-09	4.30742e-08
ABCA3	111.398	-1.75293	0.390939	-4.48388	7.32963e-06	4.44059e-05
ZBTB12	37.0979	-1.75291	0.514207	-3.40896	0.000652107	0.00181387
ATP13A2	166.799	-1.7519	0.443036	-3.95431	7.67549e-05	0.000301885
SDF2L1	154.789	-1.7509	0.246583	-7.10064	1.24185e-12	1.82123e-10
S100A5	69.3132	-1.75069	0.485894	-3.60304	0.000314516	0.000982592
HSPBP1	388.834	-1.75054	0.3004	-5.82734	5.63169e-09	1.57576e-07
PLIN3	507.046	-1.74919	0.330832	-5.28725	1.24169e-07	1.72016e-06
SCRN2	24.2041	-1.74894	0.567076	-3.08414	0.00204141	0.00480916
LAGE3	668.47	-1.74885	0.286381	-6.10672	1.01701e-09	4.1341e-08
SIGIRR	207.001	-1.7477	0.315517	-5.53918	3.03898e-08	5.89276e-07
PLIN4	34.6512	-1.7468	0.528844	-3.30305	0.000956409	0.00251708
PDK2	458.821	-1.74631	0.358022	-4.87767	1.07349e-06	9.59148e-06
SLC15A3	0.957921	-1.74609	1.83412	-0.952006	0.341094	NA
CKB	61.6509	-1.74604	0.391785	-4.45663	8.32599e-06	4.90223e-05
NDUFS8	2669.05	-1.74598	0.324982	-5.37255	7.76314e-08	1.20419e-06
EPN1	882.021	-1.74596	0.371504	-4.6997	2.60548e-06	1.94975e-05
NEURL1	28.8795	-1.74581	0.464457	-3.75881	0.00017072	0.000590144
UCP1	0.946777	-1.74578	2.24726	-0.776847	0.437249	NA
CLIP2	172.827	-1.74559	0.404102	-4.31968	1.56252e-05	8.23472e-05
TBKBP1	23.9097	-1.74551	0.490715	-3.55707	0.000375012	0.00114332
UQCRC1	1512.51	-1.74488	0.279291	-6.24755	4.16949e-10	2.03826e-08
TRPV4	31.5949	-1.74485	0.52336	-3.33393	0.00085627	0.0022856
FAM174C	356.77	-1.74432	0.302825	-5.76016	8.40345e-09	2.17484e-07
SIPA1	167.36	-1.74404	0.304442	-5.72865	1.01232e-08	2.49829e-07
PNPLA6	390.308	-1.74388	0.335873	-5.19209	2.0795e-07	2.57596e-06
CLIC3	42.6831	-1.74381	0.338666	-5.14906	2.61802e-07	3.0929e-06
MSRB1	139.365	-1.74363	0.392767	-4.43935	9.02315e-06	5.23302e-05
ACTR1B	225.239	-1.74353	0.307567	-5.66879	1.43807e-08	3.30602e-07
SPHK1	65.4432	-1.74299	0.31418	-5.54775	2.89376e-08	5.68898e-07
CCDC88B	11.2712	-1.74282	0.612258	-2.84655	0.00441958	0.00936856
SP140	1.21288	-1.74266	1.7125	-1.01761	0.308863	NA
BCAN	1.74195	-1.74245	1.46504	-1.18935	0.234302	NA
DOHH	31.3862	-1.74244	0.435017	-4.00546	6.18974e-05	0.000252244
FNDC11	13.4403	-1.74214	0.712354	-2.44561	0.0144608	0.0263278
AJM1	14.3748	-1.74206	0.617821	-2.81969	0.00480702	0.0100631
BCAR1	211.698	-1.74147	0.381627	-4.56327	5.03619e-06	3.28343e-05
UCP3	2.86595	-1.74123	1.135	-1.53413	0.124997	0.174586
MDFI	134.184	-1.74019	0.339036	-5.13276	2.85519e-07	3.30781e-06
MRPL55	676.815	-1.74016	0.430628	-4.04097	5.32301e-05	0.000221876
TMEM259	287.125	-1.73918	0.395369	-4.39888	1.08811e-05	6.13217e-05
PPOX	59.0518	-1.73882	0.363329	-4.78581	1.70296e-06	1.39461e-05
HDHD3	54.5077	-1.73882	0.386771	-4.49575	6.93264e-06	4.25872e-05
HDDC3	15.2344	-1.73827	0.510143	-3.40742	0.000655794	0.00182135
TRAF2	39.8491	-1.738	0.428876	-4.05247	5.06803e-05	0.00021355
NUDT14	130.894	-1.7378	0.33843	-5.13489	2.82307e-07	3.28047e-06
ACO2	308.732	-1.73632	0.381466	-4.55169	5.32161e-06	3.43615e-05
GCAT	36.9776	-1.73468	0.345445	-5.02157	5.12511e-07	5.32502e-06
TAS1R3	4.49301	-1.73452	0.997616	-1.73866	0.0820938	0.120881
P4HTM	99.452	-1.73442	0.397292	-4.3656	1.26773e-05	6.93609e-05
FZR1	174.315	-1.73426	0.354394	-4.89359	9.90134e-07	9.01722e-06
KCTD17	30.8871	-1.73411	0.515731	-3.36244	0.00077257	0.00209283
BTBD2	508.462	-1.73307	0.373241	-4.64329	3.42901e-06	2.40389e-05
PAQR4	81.2199	-1.7329	0.406341	-4.26465	2.00213e-05	9.9942e-05
FNDC10	25.5706	-1.73248	0.510706	-3.39234	0.000692995	0.00190847
FSTL4	4.35055	-1.73236	1.02221	-1.69471	0.0901296	0.130871
BOP1	489.333	-1.73203	0.264095	-6.55837	5.43976e-11	3.79267e-09
SDSL	18.3807	-1.73165	0.45594	-3.79797	0.000145884	0.000516032
POMGNT2	285.265	-1.73107	0.343703	-5.03652	4.74077e-07	4.9866e-06
TUT1	26.8484	-1.73063	0.447946	-3.86348	0.000111785	0.000411859
RUSF1	51.9875	-1.73043	0.400006	-4.32601	1.51833e-05	8.0383e-05
SPATC1L	434.346	-1.73016	0.35792	-4.83393	1.33864e-06	1.1556e-05
ARRB1	227.667	-1.72768	0.404047	-4.27594	1.90337e-05	9.62165e-05
SUN2	31.9838	-1.72738	0.555685	-3.10856	0.00188001	0.00448355
PTPRU	59.8713	-1.72692	0.385587	-4.47868	7.51043e-06	4.52221e-05
PACSIN1	27.6985	-1.72665	0.509387	-3.38966	0.000699806	0.00192556
AGPAT2	141.492	-1.72642	0.365852	-4.7189	2.37118e-06	1.81269e-05
FAM53A	1.24572	-1.72631	1.57636	-1.09512	0.273464	NA
UBE2S	185.711	-1.72627	0.198791	-8.68388	3.82496e-18	3.25351e-15
PLEKHG6	59.1976	-1.72594	0.32301	-5.34331	9.12667e-08	1.35332e-06
LIF	221.459	-1.72591	0.340016	-5.07599	3.85488e-07	4.20021e-06
G6PD	1796.37	-1.72582	0.395563	-4.36295	1.28322e-05	6.99982e-05
PC	46.7187	-1.72567	0.434138	-3.97493	7.03992e-05	0.000280746
RGS11	1.86841	-1.72525	1.44195	-1.19646	0.231516	NA
MYL2	1.12024	-1.7249	1.55125	-1.11194	0.266165	NA
RTBDN	8.89952	-1.72344	0.73363	-2.34919	0.0188143	0.0331196
SPR	240.303	-1.72249	0.356271	-4.83479	1.33285e-06	1.15294e-05
WFS1	500.702	-1.72235	0.394012	-4.37131	1.23502e-05	6.79502e-05
POLD1	238.117	-1.72179	0.378454	-4.54955	5.37609e-06	3.45908e-05
NME2	157.376	-1.7214	0.352056	-4.88956	1.01059e-06	9.12204e-06
GALK1	101.429	-1.72122	0.297407	-5.78742	7.14752e-09	1.9199e-07
TMUB1	122.008	-1.72046	0.348279	-4.93989	7.81686e-07	7.46522e-06
DDIT4	5.93051	-1.72014	0.751768	-2.28812	0.0221303	0.0382136
SLC39A4	1592.13	-1.72011	0.34615	-4.96926	6.72074e-07	6.60123e-06
LRFN4	38.7514	-1.71969	0.360425	-4.77127	1.83064e-06	1.4783e-05
EFNB1	162.208	-1.71948	0.338329	-5.08227	3.72958e-07	4.09515e-06
MAP3K11	319.214	-1.71911	0.313867	-5.47719	4.32125e-08	7.79843e-07
SLC25A10	30.1811	-1.71902	0.402567	-4.27014	1.9535e-05	9.8254e-05
PDGFB	248.517	-1.7186	0.45636	-3.76588	0.000165964	0.00057526
TUFM	1005.29	-1.71844	0.275769	-6.23144	4.62159e-10	2.22517e-08
SHF	5.13302	-1.71799	0.774718	-2.21756	0.0265847	0.044784
TEDC1	17.2089	-1.71776	0.499603	-3.43826	0.000585468	0.00165816
RPS21	9607.58	-1.71715	0.33407	-5.14009	2.74611e-07	3.20858e-06
C17orf114	13.8276	-1.71642	0.554111	-3.09761	0.00195086	0.00462228
KISS1	6.19614	-1.71601	0.751214	-2.28432	0.0223529	0.0385078
PMM1	122.906	-1.71572	0.323906	-5.29695	1.17751e-07	1.66193e-06
RABEP2	33.9441	-1.71561	0.447047	-3.83764	0.000124221	0.000450907
SPINT2	303.51	-1.71551	0.290093	-5.91366	3.34591e-09	1.05932e-07
ZNF524	30.7623	-1.7148	0.396146	-4.3287	1.49994e-05	7.96081e-05
TAF6L	60.6883	-1.71478	0.355751	-4.82018	1.43428e-06	1.22231e-05
MICOS13	375.722	-1.71469	0.271217	-6.32224	2.57806e-10	1.35364e-08
CCDC22	99.7524	-1.71442	0.393695	-4.3547	1.33252e-05	7.22826e-05
CXXC1	183.059	-1.71368	0.286367	-5.98423	2.17412e-09	7.53794e-08
THSD1	9.14758	-1.71366	0.615669	-2.78341	0.00537904	0.0110821
MMP11	2.53958	-1.71308	1.02151	-1.67701	0.0935405	0.135193
NXF3	5.42023	-1.71293	0.819601	-2.08996	0.0366217	0.0591988
PTDSS2	112.078	-1.71231	0.387572	-4.41803	9.96029e-06	5.70648e-05
KLHDC7B	2.82096	-1.71089	0.927013	-1.84559	0.0649518	0.0984249
EPHA1	132.174	-1.70931	0.451214	-3.78825	0.000151711	0.000534171
PSMA7	1500.76	-1.7089	0.273957	-6.23783	4.43671e-10	2.14424e-08
TJP3	60.1233	-1.7088	0.500161	-3.4165	0.000634308	0.00177209
C11orf68	409.349	-1.70805	0.300972	-5.67512	1.38593e-08	3.22097e-07
TGFB1I1	324.664	-1.708	0.319465	-5.34646	8.96923e-08	1.33534e-06
ABHD14A	91.2545	-1.70777	0.407056	-4.19541	2.72374e-05	0.000129383
APOBEC3F	12.4456	-1.70731	0.577557	-2.95609	0.00311566	0.00691472
XAB2	557.702	-1.70685	0.318155	-5.36485	8.10173e-08	1.24094e-06
CPSF1	1410.8	-1.7068	0.352102	-4.84745	1.25057e-06	1.09221e-05
UNC93B1	154.265	-1.70676	0.337513	-5.05687	4.26189e-07	4.55042e-06
CLCN1	2.41008	-1.70666	1.49988	-1.13786	0.255178	0.321852
LHX5	5.44471	-1.70624	0.690015	-2.47276	0.0134073	0.0246739
VSTM2L	97.0179	-1.70594	0.279781	-6.09741	1.07799e-09	4.33882e-08
MACROD1	89.5527	-1.70515	0.331083	-5.15022	2.60186e-07	3.07836e-06
FOXO4	23.0977	-1.70511	0.450615	-3.78396	0.000154354	0.000541192
ELMO3	6.61302	-1.70509	0.748602	-2.2777	0.0227445	0.0390943
GRID2IP	3.1333	-1.70506	1.06017	-1.60828	0.107773	0.153349
CCDC124	350.464	-1.70392	0.29913	-5.69625	1.22471e-08	2.93722e-07
EGLN1	10.5281	-1.70384	0.551293	-3.09062	0.00199736	0.00472106
TMEM187	41.8538	-1.70369	0.509122	-3.34634	0.000818868	0.00219725
DDX49	328.298	-1.70265	0.271792	-6.26454	3.73936e-10	1.85644e-08
TSPAN15	700.438	-1.70257	0.496388	-3.42991	0.000603789	0.00170136
CAPG	265.312	-1.70246	0.246502	-6.90648	4.96827e-12	5.23886e-10
VEGFB	262.482	-1.70069	0.301739	-5.6363	1.73744e-08	3.82866e-07
UBXN6	287.573	-1.70052	0.318674	-5.33625	9.48907e-08	1.39805e-06
KLF16	51.0381	-1.69932	0.435868	-3.89871	9.67083e-05	0.000365817
MZT2B	140.075	-1.69691	0.27053	-6.27255	3.55175e-10	1.7964e-08
ATG4D	80.9006	-1.69599	0.408979	-4.14689	3.37028e-05	0.000153715
TOM1	63.6244	-1.69588	0.341246	-4.96967	6.70682e-07	6.59263e-06
RHBDF2	174.596	-1.69561	0.35807	-4.73542	2.18606e-06	1.69247e-05
SHISA4	125.797	-1.69549	0.54035	-3.13776	0.00170244	0.00411468
YIF1A	402.529	-1.69543	0.313269	-5.41207	6.23002e-08	1.02699e-06
LCK	20.4339	-1.69534	0.533566	-3.17737	0.00148617	0.00366558
IKBKE	64.5832	-1.69481	0.337875	-5.01609	5.27348e-07	5.43054e-06
KRT85	88.4025	-1.6945	0.311707	-5.43619	5.44332e-08	9.26017e-07
RAPGEF3	12.6134	-1.69371	0.755228	-2.24265	0.0249194	0.0423195
POLR2J	201.251	-1.69348	0.290681	-5.8259	5.68051e-09	1.58594e-07
NDUFB7	1017.78	-1.69339	0.273715	-6.1867	6.14373e-10	2.74083e-08
LTBR	1299.33	-1.69292	0.344869	-4.90886	9.16055e-07	8.45116e-06
NIBAN2	343.355	-1.69238	0.296774	-5.70259	1.18e-08	2.84605e-07
MFSD12	169.384	-1.69188	0.348494	-4.85481	1.20501e-06	1.05886e-05
ATP2A3	37.4496	-1.69184	0.46031	-3.67543	0.00023745	0.000775831
MGMT	79.9112	-1.69171	0.288502	-5.86379	4.52419e-09	1.33931e-07
KRT8	2667.39	-1.69125	0.253822	-6.66315	2.68026e-11	2.1644e-09
NEURL4	66.3653	-1.69114	0.335889	-5.03483	4.78283e-07	5.02669e-06
C12orf57	183.434	-1.69081	0.328834	-5.14184	2.72062e-07	3.18463e-06
C6orf226	76.0338	-1.69081	0.295857	-5.71495	1.09735e-08	2.67197e-07
RRAS	234.743	-1.69056	0.290199	-5.8255	5.69424e-09	1.5863e-07
HAGH	115.809	-1.68991	0.331987	-5.0903	3.57496e-07	3.94456e-06
MIB2	91.6449	-1.68986	0.366704	-4.60823	4.06109e-06	2.76496e-05
NRL	4.66062	-1.68938	0.876569	-1.92726	0.0539472	0.0835431
RAB34	329.041	-1.68932	0.257298	-6.56565	5.18079e-11	3.65203e-09
SLC12A7	251.845	-1.68873	0.432378	-3.90568	9.39622e-05	0.00035755
PODXL2	23.0889	-1.68834	0.376407	-4.48541	7.27738e-06	4.41732e-05
KRT34	28.4932	-1.68832	0.408336	-4.13464	3.55504e-05	0.000160222
C20orf27	808.44	-1.68828	0.286138	-5.90024	3.62962e-09	1.12966e-07
COL6A2	1008.29	-1.68764	0.369967	-4.5616	5.07642e-06	3.30291e-05
ELF3	153.289	-1.68707	0.414909	-4.06611	4.78047e-05	0.000203857
LAMTOR1	1478.86	-1.68677	0.337175	-5.00267	5.6541e-07	5.73455e-06
CD79A	1.60712	-1.68664	1.86983	-0.902027	0.367042	NA
MPST	199.723	-1.68643	0.264642	-6.37249	1.85987e-10	1.02285e-08
TIGD5	39.4578	-1.68455	0.297419	-5.66389	1.4798e-08	3.35957e-07
MAF1	1507.11	-1.68383	0.238057	-7.07323	1.51373e-12	2.12238e-10
SETSIP	1.54058	-1.68364	1.47276	-1.14318	0.252963	NA
NHP2	449.256	-1.68324	0.218841	-7.69161	1.45298e-14	4.21333e-12
ZNF628	55.4417	-1.68289	0.466193	-3.60987	0.000306356	0.000960158
BORCS6	7.28922	-1.68093	0.711958	-2.361	0.0182257	0.0322214
GPR108	481.091	-1.68074	0.359221	-4.67885	2.88488e-06	2.11177e-05
NFATC1	25.4794	-1.68003	0.405332	-4.14483	3.40073e-05	0.000154578
TRAF7	377.266	-1.6793	0.366768	-4.57866	4.67969e-06	3.10172e-05
INO80E	357.379	-1.67847	0.46345	-3.62168	0.000292698	0.00092311
FOLR1	1.33441	-1.67829	1.5468	-1.08501	0.277918	NA
STUB1	100.297	-1.67818	0.314087	-5.34305	9.13942e-08	1.35332e-06
SPSB2	22.002	-1.67814	0.355116	-4.7256	2.29436e-06	1.76136e-05
ARID3A	15.7428	-1.67736	0.527056	-3.18251	0.00146007	0.00361237
PEX16	62.9485	-1.67718	0.340243	-4.92938	8.24917e-07	7.75616e-06
RRP9	123.4	-1.67681	0.32351	-5.18317	2.1815e-07	2.68148e-06
GTPBP6	66.5723	-1.67584	0.324737	-5.1606	2.46155e-07	2.95734e-06
CCNQ	168.557	-1.67545	0.256262	-6.53803	6.23329e-11	4.17223e-09
ENKD1	29.8854	-1.6751	0.413403	-4.05198	5.0786e-05	0.000213925
IQCN	4.82597	-1.67466	0.784211	-2.13547	0.0327229	0.0535988
PCK2	92.4468	-1.67325	0.314174	-5.32589	1.00462e-07	1.46994e-06
DHCR7	1565.79	-1.67309	0.360747	-4.63784	3.52077e-06	2.45876e-05
FAM3A	148.99	-1.67287	0.337393	-4.95822	7.11422e-07	6.90794e-06
PSKH1	105.559	-1.6725	0.392045	-4.26608	1.98935e-05	9.94597e-05
RPS16	8052.37	-1.67212	0.248852	-6.71934	1.82556e-11	1.5738e-09
ZNRD2	361.503	-1.6719	0.253583	-6.5931	4.30738e-11	3.15735e-09
MXD4	99.1183	-1.67189	0.338816	-4.93451	8.03524e-07	7.62242e-06
ZNF653	38.7815	-1.67112	0.336863	-4.96083	7.01935e-07	6.83663e-06
PINK1	81.9818	-1.67021	0.314425	-5.31196	1.08451e-07	1.54952e-06
FSCN2	1.49545	-1.66912	1.23982	-1.34626	0.178219	NA
ZNF296	48.1334	-1.66903	0.465223	-3.5876	0.00033374	0.00103404
MED25	236.953	-1.66868	0.325738	-5.12275	3.01104e-07	3.44904e-06
CTU2	85.5105	-1.66863	0.333859	-4.99802	5.79223e-07	5.85603e-06
PLK1	1006.1	-1.66845	0.355111	-4.69839	2.62214e-06	1.95859e-05
RCOR2	4.20411	-1.66665	0.973527	-1.71197	0.0869016	0.12692
KRT32	5.80996	-1.66646	1.11392	-1.49603	0.134646	0.186308
LRWD1	205.142	-1.66584	0.338802	-4.91684	8.79515e-07	8.19105e-06
PRR13	184.196	-1.66546	0.332557	-5.00804	5.49863e-07	5.60808e-06
PITPNM1	168.592	-1.66524	0.410037	-4.06119	4.88236e-05	0.000207026
FAU	1826.87	-1.66513	0.237817	-7.00172	2.52831e-12	3.16262e-10
EXOSC4	275.911	-1.665	0.215759	-7.71694	1.19152e-14	3.80065e-12
GATD1	148.345	-1.66486	0.375412	-4.43475	9.21793e-06	5.33144e-05
HSF1	668.404	-1.66485	0.354125	-4.7013	2.58506e-06	1.9413e-05
SH3GL1	298.048	-1.66484	0.302583	-5.50209	3.75311e-08	6.92995e-07
MRPS26	459.958	-1.66428	0.250617	-6.64073	3.12123e-11	2.41356e-09
CIAO2B	976.846	-1.66418	0.321299	-5.17954	2.22432e-07	2.72623e-06
TSPEAR	10.1277	-1.66361	0.656109	-2.53558	0.0112262	0.0211044
RPL3	4163.9	-1.6632	0.30478	-5.45706	4.84071e-08	8.47224e-07
PDGFRB	1.66034	-1.66239	1.37995	-1.20468	0.228328	NA
FBLN1	199.218	-1.66185	0.450523	-3.68872	0.000225389	0.000742701
FBXL6	168.628	-1.66181	0.314869	-5.27778	1.30758e-07	1.7959e-06
UBALD2	261.639	-1.66112	0.342548	-4.84932	1.23883e-06	1.08411e-05
MYH7B	1.49733	-1.6604	1.44912	-1.1458	0.251879	NA
BTBD19	2.20773	-1.66037	1.04402	-1.59037	0.111752	0.158516
IFI27	80.6919	-1.6599	0.353587	-4.69446	2.67315e-06	1.98295e-05
NECTIN2	297.758	-1.65981	0.341939	-4.85413	1.20918e-06	1.0618e-05
GLI4	65.3776	-1.65794	0.363178	-4.56509	4.99273e-06	3.26344e-05
TMEM184B	499.565	-1.65785	0.432944	-3.82926	0.000128531	0.000464567
PKD1	19.4583	-1.65759	0.59611	-2.78068	0.00542452	0.0111631
TMEM238	104.604	-1.65746	0.516741	-3.20752	0.00133886	0.00336072
TMEM134	183.043	-1.65623	0.333916	-4.96003	7.04836e-07	6.85442e-06
GPS1	1221.12	-1.65614	0.298241	-5.55304	2.80736e-08	5.5793e-07
SLC35B2	699.844	-1.65603	0.32711	-5.0626	4.13587e-07	4.44938e-06
CIB2	38.2135	-1.65591	0.367546	-4.50531	6.6276e-06	4.11692e-05
ILVBL	100.39	-1.65565	0.276057	-5.99751	2.00371e-09	7.10437e-08
DBNDD2	2.13114	-1.65399	1.26618	-1.30629	0.191455	0.252587
PRADC1	242.445	-1.65301	0.281363	-5.87501	4.22824e-09	1.27029e-07
CHTF18	64.452	-1.65189	0.347428	-4.75463	1.98808e-06	1.57259e-05
CYB561A3	141.256	-1.65174	0.308439	-5.35515	8.54869e-08	1.29233e-06
GAPDH	24005.8	-1.65169	0.358321	-4.60953	4.03584e-06	2.75365e-05
PLOD3	332.98	-1.65158	0.316247	-5.22244	1.76578e-07	2.27113e-06
S100P	137.626	-1.65042	0.415094	-3.97601	7.0081e-05	0.000279863
BMP8A	2.11976	-1.65032	1.18708	-1.39023	0.164458	0.221248
LLGL1	287.304	-1.64924	0.335664	-4.91337	8.95253e-07	8.30986e-06
TK1	2175.4	-1.64921	0.247835	-6.65447	2.84327e-11	2.25693e-09
BOC	15.4746	-1.64906	0.512472	-3.21785	0.00129153	0.00325923
FBRS	189.97	-1.64793	0.314026	-5.24776	1.5396e-07	2.03773e-06
SLC22A31	10.2222	-1.64727	0.513154	-3.21008	0.00132697	0.00333415
ADCY6	76.9895	-1.64627	0.397684	-4.13964	3.4785e-05	0.000157328
PLAAT2	6.96544	-1.64598	0.681588	-2.41492	0.0157385	0.0283466
ARAP1	130.402	-1.6459	0.38358	-4.2909	1.77951e-05	9.11471e-05
SCNN1D	10.4356	-1.64575	0.609985	-2.69801	0.00697553	0.0138695
STING1	48.1512	-1.64537	0.445434	-3.69386	0.000220877	0.000730097
MRPS34	421.121	-1.64488	0.233995	-7.02954	2.07221e-12	2.75409e-10
HEXIM2	17.3453	-1.64464	0.507191	-3.24264	0.00118426	0.00302019
PYCR3	120.924	-1.64359	0.38297	-4.29169	1.77321e-05	9.09704e-05
SYNGR2	1410.16	-1.64157	0.308091	-5.32821	9.91874e-08	1.45698e-06
HTRA2	91.0401	-1.64089	0.337376	-4.86367	1.15228e-06	1.02026e-05
TEX264	332.385	-1.64076	0.31334	-5.23636	1.63772e-07	2.14315e-06
PUF60	1482.28	-1.64035	0.287998	-5.69568	1.22883e-08	2.93991e-07
SEMA4A	55.9196	-1.64003	0.400132	-4.09874	4.15411e-05	0.000182138
KRT81	9658.07	-1.63989	0.172533	-9.50474	2.00541e-21	2.843e-18
KLHL35	18.9547	-1.63985	0.584755	-2.80434	0.00504195	0.0104772
TRIM28	1667.1	-1.63983	0.284179	-5.77043	7.90698e-09	2.07583e-07
KREMEN2	4.58715	-1.63953	0.958298	-1.71087	0.0871046	0.127188
FAM241B	170.094	-1.63867	0.267798	-6.11905	9.4135e-10	3.89957e-08
ZFPM1	92.0268	-1.6386	0.500903	-3.27129	0.00107059	0.00277017
ITGB4	1684.55	-1.63821	0.440202	-3.7215	0.000198045	0.000668128
TYSND1	241.828	-1.63806	0.246168	-6.65423	2.84791e-11	2.25693e-09
CREB3L4	66.981	-1.63798	0.425402	-3.85044	0.000117907	0.000431175
ADRA1B	3.79849	-1.6378	1.19174	-1.37429	0.169353	0.226995
SPDYE16	1.25311	-1.63587	1.85434	-0.882186	0.377676	NA
PREB	207.245	-1.63528	0.307417	-5.31942	1.04097e-07	1.50937e-06
PDLIM2	85.2979	-1.63511	0.349804	-4.67435	2.94879e-06	2.14624e-05
RAD23A	1068.55	-1.63439	0.305812	-5.34443	9.07019e-08	1.34722e-06
PLXNB3	52.4249	-1.63401	0.461752	-3.53873	0.000402056	0.00120901
CSNK2A3	5.08334	-1.63364	0.916294	-1.78288	0.0746061	0.11097
FPGS	192.896	-1.63306	0.279241	-5.84819	4.96962e-09	1.43667e-07
PTMS	419.664	-1.63266	0.432068	-3.77871	0.000157646	0.000549713
LONP1	526.544	-1.63264	0.316935	-5.15133	2.58644e-07	3.06695e-06
FASN	923.045	-1.63244	0.407503	-4.00596	6.1765e-05	0.000251857
CCDC85C	96.2423	-1.63239	0.266408	-6.1274	8.93272e-10	3.73487e-08
FPR1	4.15662	-1.63126	0.827564	-1.97116	0.0487057	0.0763716
NDRG1	1238.75	-1.63126	0.444272	-3.67176	0.000240887	0.000785453
ZNF517	29.1876	-1.63072	0.529973	-3.07699	0.00209105	0.00491068
SLC66A2	116.956	-1.62999	0.376632	-4.3278	1.50607e-05	7.98668e-05
STK16	120.89	-1.62997	0.367504	-4.43525	9.19668e-06	5.32398e-05
BCKDK	414.909	-1.62972	0.348541	-4.67584	2.92759e-06	2.13447e-05
TKT	3107.73	-1.6297	0.320326	-5.08764	3.62539e-07	3.98762e-06
TMEM38A	62.3795	-1.62968	0.318113	-5.12296	3.00773e-07	3.44904e-06
KLHDC8B	31.8752	-1.62829	0.385872	-4.21977	2.44547e-05	0.000118278
FDXR	62.7645	-1.62818	0.403959	-4.03056	5.56453e-05	0.000230213
ELOB	977.257	-1.628	0.299677	-5.43251	5.55665e-08	9.39682e-07
CYS1	1.37945	-1.62782	1.60913	-1.01161	0.311724	NA
ABCD1	137.295	-1.62767	0.384698	-4.23104	2.32613e-05	0.000113452
ARFRP1	51.1906	-1.62718	0.427303	-3.80802	0.000140084	0.00049828
CYP2D6	1.08676	-1.62702	1.77396	-0.917171	0.359053	NA
SLC35C1	258.51	-1.62691	0.275828	-5.89826	3.67351e-09	1.13744e-07
WDR83	17.7013	-1.62658	0.594919	-2.73411	0.00625486	0.0126255
STBD1	3.56924	-1.62629	0.915273	-1.77683	0.0755962	0.112285
EIF6	1081.02	-1.62579	0.262593	-6.19131	5.96677e-10	2.69011e-08
HAP1	5.24344	-1.62516	0.871329	-1.86515	0.0621604	0.0948122
NRSN2	434.042	-1.62433	0.272546	-5.95984	2.52486e-09	8.50993e-08
UBE2O	204.037	-1.62423	0.372243	-4.36336	1.28078e-05	6.9925e-05
ARL2	233.502	-1.62407	0.301653	-5.38389	7.28923e-08	1.16178e-06
NLRP3	3.09388	-1.62406	0.9372	-1.73289	0.0831159	0.122118
PIM3	78.5324	-1.62398	0.451753	-3.59484	0.000324591	0.00100839
DEAF1	150.941	-1.62384	0.361569	-4.49109	7.08609e-06	4.32797e-05
EEF2	5872.37	-1.62278	0.320479	-5.06362	4.11377e-07	4.43307e-06
LZTR1	16.402	-1.6227	0.522442	-3.10599	0.00189642	0.00451145
DVL1	635.964	-1.62236	0.285862	-5.67533	1.38425e-08	3.22097e-07
ZNF467	31.5362	-1.62231	0.547339	-2.964	0.00303668	0.00676413
B9D1	180.478	-1.62195	0.286557	-5.66012	1.51271e-08	3.41606e-07
OBSL1	483.912	-1.61945	0.390889	-4.143	3.42799e-05	0.000155544
PKP3	452.949	-1.6193	0.336886	-4.80668	1.53455e-06	1.28981e-05
DHDH	5.52568	-1.61914	0.676828	-2.39225	0.0167455	0.029928
NPRL3	525.582	-1.61856	0.348062	-4.6502	3.31608e-06	2.34533e-05
PLOD1	471.339	-1.61787	0.304704	-5.30964	1.09842e-07	1.56589e-06
SLC66A1	55.8398	-1.61771	0.402539	-4.01876	5.85054e-05	0.000240254
P3H3	3.7018	-1.61736	0.892779	-1.8116	0.0700473	0.105046
NUDT3	15.8413	-1.6155	0.569208	-2.83815	0.00453755	0.00957409
HDAC5	57.2254	-1.6154	0.501454	-3.22143	0.00127551	0.00322518
SLC1A5	274.716	-1.61537	0.300285	-5.37946	7.47097e-08	1.17901e-06
SNED1	2.28619	-1.61493	1.5416	-1.04757	0.294837	0.364165
ZNF414	169.049	-1.61468	0.415427	-3.8868	0.000101573	0.000381054
GRINA	2961.91	-1.61457	0.319592	-5.05197	4.37272e-07	4.64393e-06
DIO3	2.94758	-1.61384	1.09097	-1.47927	0.139067	0.19163
SMOX	111.979	-1.61367	0.231391	-6.97379	3.08513e-12	3.6788e-10
HOPX	1.86173	-1.61319	1.19688	-1.34783	0.177715	NA
MMP9	3.96406	-1.61307	0.833457	-1.9354	0.0529413	0.082195
DEF8	173.616	-1.61297	0.257191	-6.27149	3.57619e-10	1.7964e-08
CYHR1	439.597	-1.61217	0.349794	-4.60892	4.04761e-06	2.76021e-05
SLC25A29	49.0154	-1.61213	0.401978	-4.0105	6.05908e-05	0.000247781
SGSH	138.418	-1.61186	0.419054	-3.84643	0.000119851	0.000437533
CAMK2B	3.74786	-1.61175	0.957237	-1.68376	0.0922285	0.133569
GPSM3	25.6195	-1.61166	0.422702	-3.81276	0.000137422	0.000491
AP5Z1	108.24	-1.61128	0.337075	-4.78016	1.75155e-06	1.42616e-05
WASHC1	9.22363	-1.61031	0.684306	-2.3532	0.0186125	0.0328143
TP53I11	606.839	-1.61016	0.41963	-3.83709	0.000124503	0.000451673
INF2	329.461	-1.60999	0.326896	-4.92509	8.4322e-07	7.89786e-06
FARSA	953.595	-1.60983	0.260405	-6.18205	6.32744e-10	2.81295e-08
VPS18	88.1007	-1.60936	0.381293	-4.2208	2.43441e-05	0.000117967
TAF6	164.313	-1.60923	0.337316	-4.77069	1.83594e-06	1.47884e-05
FLYWCH2	55.8554	-1.60891	0.321574	-5.00323	5.63781e-07	5.73413e-06
SERPINF2	39.8724	-1.6083	0.473205	-3.39873	0.000676994	0.00187001
TRMT1	274.75	-1.60794	0.245947	-6.53773	6.24575e-11	4.17223e-09
GRK6	240.56	-1.6074	0.251379	-6.39434	1.61239e-10	9.06278e-09
PRICKLE3	263.363	-1.6063	0.390127	-4.11737	3.83215e-05	0.000170626
CNPPD1	244.353	-1.606	0.363743	-4.41522	1.00909e-05	5.76317e-05
BCAT2	167.353	-1.60539	0.306705	-5.23431	1.65607e-07	2.16208e-06
CILP2	4.38857	-1.60483	0.796478	-2.01491	0.0439142	0.0696026
SEMA4G	36.5154	-1.60449	0.47753	-3.35997	0.000779523	0.00210844
LSM10	467.369	-1.60436	0.249756	-6.42372	1.32982e-10	7.78312e-09
FADS2	2808.34	-1.60397	0.404616	-3.96418	7.36479e-05	0.000291372
PLA2G15	69.5012	-1.60356	0.347434	-4.61545	3.92247e-06	2.69649e-05
ZNF668	34.0697	-1.60332	0.406918	-3.94016	8.14277e-05	0.000317718
CLDN15	39.321	-1.60297	0.344232	-4.65664	3.21415e-06	2.29487e-05
PKMYT1	63.9872	-1.60283	0.345999	-4.63248	3.61315e-06	2.51639e-05
RNF126	316.955	-1.60252	0.352159	-4.55057	5.35002e-06	3.44752e-05
DDR1	315.253	-1.60023	0.392421	-4.07784	4.54565e-05	0.000195608
ST14	1319.43	-1.59996	0.347019	-4.61058	4.01548e-06	2.7471e-05
AURKAIP1	734.427	-1.59843	0.258686	-6.17903	6.44946e-10	2.84736e-08
C15orf39	203.605	-1.59786	0.398186	-4.01284	5.99928e-05	0.000245651
UCKL1	390.596	-1.5974	0.358867	-4.45124	8.53744e-06	4.99904e-05
STMN3	19.4367	-1.59737	0.421503	-3.78971	0.000150825	0.000531597
RIPK4	396.504	-1.59707	0.355054	-4.49809	6.85651e-06	4.22211e-05
LRRC56	3.14742	-1.59704	0.982498	-1.62549	0.104057	0.148647
BAHD1	82.1476	-1.59641	0.410446	-3.88944	0.000100474	0.000377488
PHLDB3	27.1313	-1.59542	0.345171	-4.62213	3.7982e-06	2.6309e-05
PTGES2	174.076	-1.59533	0.248509	-6.41958	1.3665e-10	7.90458e-09
ELFN1	15.3221	-1.59527	0.697901	-2.28581	0.0222652	0.0383945
SIRT6	32.4054	-1.59523	0.348891	-4.57228	4.82449e-06	3.17134e-05
CYB561D2	104.106	-1.59471	0.21945	-7.26686	3.67939e-13	6.34396e-11
DEFB126	1.106	-1.59425	1.8221	-0.874953	0.381599	NA
PML	299.789	-1.59411	0.384723	-4.14353	3.42003e-05	0.000155399
KCNH2	21.6467	-1.59358	0.500939	-3.18119	0.00146673	0.00362505
CDC42EP1	277.018	-1.59347	0.312878	-5.09294	3.52547e-07	3.90666e-06
NDUFA9	178.928	-1.59327	0.327846	-4.8598	1.17502e-06	1.03604e-05
SPIN2B	8.59279	-1.59289	0.733736	-2.17092	0.0299369	0.0496877
ITM2C	547.09	-1.59267	0.304994	-5.22198	1.77021e-07	2.27454e-06
INTS5	186.192	-1.59216	0.300918	-5.29101	1.2164e-07	1.69478e-06
LIN7B	9.24501	-1.59193	0.85245	-1.86748	0.0618348	0.0943608
SPHK2	18.5226	-1.59169	0.422646	-3.766	0.000165882	0.000575131
SLC19A1	160.573	-1.59007	0.325859	-4.87961	1.06294e-06	9.50391e-06
PLXNB2	279.506	-1.58828	0.326712	-4.8614	1.16561e-06	1.02849e-05
SPPL2B	26.8857	-1.58816	0.334607	-4.74633	2.0714e-06	1.62241e-05
MLST8	404.247	-1.58799	0.290405	-5.46819	4.54644e-08	8.10169e-07
GLYCTK	17.3881	-1.58759	0.432912	-3.66723	0.000245193	0.000797456
ITPR3	486.17	-1.58669	0.337686	-4.69869	2.6183e-06	1.95705e-05
BCL3	185.492	-1.58665	0.450569	-3.52144	0.000429212	0.00127683
RTN2	43.9293	-1.58604	0.480508	-3.30075	0.000964268	0.00253568
RNF208	69.9586	-1.58599	0.375052	-4.22872	2.3502e-05	0.000114451
TMEM104	167.822	-1.58565	0.339412	-4.67175	2.98641e-06	2.16621e-05
TONSL	243.735	-1.58556	0.317979	-4.98637	6.1523e-07	6.13693e-06
UNC119	141.166	-1.58531	0.284136	-5.5794	2.4135e-08	4.95078e-07
TGFB1	575.263	-1.58523	0.352522	-4.49682	6.8976e-06	4.24016e-05
LSS	256.016	-1.58478	0.317925	-4.98477	6.20358e-07	6.16925e-06
MBD3	113.69	-1.58427	0.362509	-4.37029	1.24079e-05	6.82086e-05
TSSK6	7.19645	-1.58402	0.697114	-2.27226	0.023071	0.0395968
ERBB2	190.384	-1.58396	0.397508	-3.98472	6.75584e-05	0.000271318
ARMC6	333.892	-1.58376	0.292536	-5.4139	6.16681e-08	1.02185e-06
LRRN2	13.825	-1.58224	0.611689	-2.58667	0.00969092	0.0185767
SNTA1	108.131	-1.58216	0.275141	-5.75035	8.90567e-09	2.26801e-07
FBXO6	79.5371	-1.58198	0.344511	-4.59196	4.39105e-06	2.94909e-05
SLC25A39	2531.94	-1.58193	0.282437	-5.60099	2.13132e-08	4.49479e-07
THAP7	96.3259	-1.58036	0.254014	-6.22154	4.92306e-10	2.33507e-08
DRG2	345.591	-1.57962	0.286984	-5.50421	3.70823e-08	6.86775e-07
NEURL3	3.06493	-1.57911	0.99895	-1.58077	0.11393	0.161167
NOC2L	166.381	-1.57902	0.289333	-5.45747	4.82963e-08	8.46446e-07
CAMK1	10.919	-1.57866	0.507075	-3.11326	0.00185034	0.00442438
LFNG	43.1654	-1.57834	0.4452	-3.54523	0.000392273	0.00118546
GATA2	191.744	-1.5778	0.382341	-4.12667	3.68054e-05	0.000164795
GAA	184.872	-1.5774	0.361811	-4.35972	1.30231e-05	7.09186e-05
TMC8	7.01214	-1.57728	0.760798	-2.07319	0.0381544	0.0614307
COMTD1	145.643	-1.57721	0.26259	-6.00637	1.89729e-09	6.81901e-08
MFSD10	221.547	-1.57697	0.369493	-4.26794	1.9729e-05	9.89475e-05
FASTK	376.059	-1.57697	0.29948	-5.26569	1.39662e-07	1.88586e-06
KIF26A	4.40203	-1.57676	0.92002	-1.71383	0.0865596	0.126508
PGAM4	2.78787	-1.57589	1.01338	-1.55509	0.119926	0.168572
OSGIN1	49.2268	-1.57577	0.437529	-3.60153	0.000316346	0.00098723
NELFA	141.414	-1.5757	0.323307	-4.87368	1.09539e-06	9.73942e-06
SLC29A2	436.479	-1.57503	0.337786	-4.6628	3.11932e-06	2.24475e-05
ELK1	311.817	-1.57493	0.37968	-4.14803	3.35342e-05	0.000153074
MCM2	301.942	-1.57466	0.343957	-4.57807	4.69294e-06	3.10794e-05
ALPL	1.69225	-1.57461	1.50766	-1.04441	0.296295	NA
LPAR2	227.333	-1.57438	0.399129	-3.94453	7.9955e-05	0.000313216
EHMT2	203.239	-1.57408	0.357495	-4.40308	1.06725e-05	6.04249e-05
ADAP1	25.0006	-1.57319	0.406142	-3.8735	0.000107284	0.000398381
STEAP1B	1.95422	-1.57308	1.35968	-1.15695	0.247294	NA
FAHD2A	101.748	-1.57246	0.283507	-5.54645	2.91531e-08	5.70498e-07
PDE9A	16.2749	-1.57201	0.737513	-2.1315	0.0330477	0.0540653
UQCC3	110.877	-1.57164	0.313564	-5.01219	5.38129e-07	5.52337e-06
ZNF526	55.2491	-1.57137	0.367389	-4.27714	1.89312e-05	9.58127e-05
NODAL	0.907407	-1.57135	1.72017	-0.913487	0.360986	NA
ATP13A1	421.405	-1.57077	0.309067	-5.08231	3.72881e-07	4.09515e-06
GEMIN7	7.62702	-1.57045	0.996295	-1.57629	0.11496	0.162325
ACD	212.114	-1.569	0.315706	-4.96981	6.70172e-07	6.59263e-06
AKT1	740.184	-1.56888	0.303181	-5.17473	2.28244e-07	2.77878e-06
GPER1	48.8633	-1.56757	0.358836	-4.36848	1.25114e-05	6.86596e-05
ITGA7	21.1845	-1.56739	0.53346	-2.93815	0.00330176	0.00726832
SEPTIN3	7.12103	-1.56728	0.736078	-2.12923	0.0332354	0.0543307
TMPRSS4	0.832541	-1.56725	2.37998	-0.658514	0.510208	NA
FOS	8.47946	-1.56704	0.896372	-1.7482	0.0804296	0.11865
LMNA	958.719	-1.56693	0.28759	-5.44848	5.08019e-08	8.78137e-07
HSPA2	118.017	-1.56652	0.388086	-4.03652	5.42494e-05	0.000225462
SREBF2	287.289	-1.56589	0.343076	-4.56426	5.01252e-06	3.27135e-05
YIPF2	326.999	-1.56527	0.346154	-4.52189	6.12906e-06	3.8558e-05
SSH3	277.967	-1.56524	0.362375	-4.31939	1.56463e-05	8.24239e-05
ZC3H3	293.387	-1.56484	0.315063	-4.96674	6.80885e-07	6.66723e-06
IPO13	149.144	-1.56399	0.318916	-4.90408	9.38677e-07	8.62245e-06
RBP4	55.9672	-1.56387	0.426802	-3.66415	0.00024816	0.000805318
SLC8B1	116.616	-1.56365	0.272674	-5.73451	9.77927e-09	2.43224e-07
DZIP1L	4.80409	-1.56354	0.95448	-1.63811	0.101399	0.145284
CD81	1841.13	-1.56345	0.332411	-4.70337	2.55901e-06	1.92698e-05
ABTB1	14.8112	-1.56332	0.771968	-2.02511	0.0428564	0.0681037
B3GNT7	75.9529	-1.56299	0.592171	-2.63943	0.00830457	0.0161892
RBM38	281.077	-1.56283	0.28677	-5.44977	5.04351e-08	8.75351e-07
NDUFA3	1115.25	-1.56217	0.357273	-4.37247	1.22848e-05	6.76739e-05
CALHM2	6.0106	-1.56205	0.692517	-2.25562	0.0240946	0.0411267
AHCY	1762.22	-1.56185	0.262775	-5.94368	2.78691e-09	9.16447e-08
PLEKHB1	115.688	-1.56126	0.463868	-3.36575	0.000763358	0.00207238
MIEF2	28.1018	-1.56104	0.349875	-4.4617	8.13115e-06	4.81417e-05
PWWP2B	17.9576	-1.56092	0.454046	-3.4378	0.000586455	0.00166036
SIDT2	192.331	-1.56083	0.382393	-4.08175	4.46977e-05	0.000193224
ARHGAP45	40.2968	-1.5604	0.449339	-3.47265	0.000515345	0.00149066
EVI5L	128.554	-1.56036	0.311046	-5.01647	5.26284e-07	5.42396e-06
PALM	34.3834	-1.56025	0.441313	-3.53546	0.000407065	0.00122148
CFAP410	10.1778	-1.55926	0.49997	-3.1187	0.0018165	0.00435652
CAMSAP3	156.563	-1.5591	0.35475	-4.39494	1.10805e-05	6.22254e-05
INO80B	6.17618	-1.55884	0.798099	-1.9532	0.0507964	0.0792215
PELI3	45.0625	-1.5585	0.370679	-4.20444	2.6173e-05	0.000125354
RPL36	6489.15	-1.55789	0.205773	-7.57095	3.70505e-14	9.45454e-12
DCXR	537.113	-1.55696	0.292681	-5.31965	1.03965e-07	1.50937e-06
PHGDH	704.612	-1.55618	0.357022	-4.35878	1.30792e-05	7.11634e-05
ARHGDIA	447.9	-1.55585	0.299329	-5.19777	2.01691e-07	2.51061e-06
DISP2	47.7446	-1.55575	0.41401	-3.75776	0.000171439	0.000591682
SHISA3	813.141	-1.55533	0.781459	-1.99029	NA	NA
RALGDS	79.2004	-1.5553	0.462107	-3.36568	0.000763559	0.00207238
MCM5	528.221	-1.55487	0.324819	-4.78687	1.69404e-06	1.3882e-05
SQSTM1	359.014	-1.55475	0.301886	-5.15011	2.6033e-07	3.07836e-06
SLC12A5	60.9411	-1.55433	0.427206	-3.63836	0.000274377	0.000875213
POC1A	308.338	-1.55418	0.315466	-4.92663	8.36605e-07	7.84294e-06
TTLL10	2.38162	-1.55401	1.08766	-1.42876	0.153074	0.20795
LRFN3	51.6466	-1.5537	0.436273	-3.56129	0.000369032	0.00112805
GNB2	1543.75	-1.55329	0.280342	-5.5407	3.0126e-08	5.86837e-07
LRP1	162.891	-1.55307	0.425133	-3.65314	0.000259052	0.000832766
PRPH	15.1095	-1.55295	0.679583	-2.28515	0.022304	0.0384459
TNFRSF12A	722.978	-1.55237	0.224148	-6.92563	4.34043e-12	4.71137e-10
TUBB4B	2791.46	-1.5513	0.28055	-5.52949	3.2117e-08	6.1714e-07
ANKRD9	78.3522	-1.55127	0.294522	-5.26709	1.38604e-07	1.87733e-06
PLTP	374.028	-1.55059	0.364621	-4.2526	2.11299e-05	0.000104861
NCLN	309.606	-1.55018	0.263787	-5.87662	4.18735e-09	1.26603e-07
OVOL1	49.1594	-1.55014	0.373489	-4.15043	3.31858e-05	0.000151893
TTLL1	12.0716	-1.54965	0.642456	-2.41207	0.0158623	0.0285414
HLA.A	468.654	-1.5495	0.262407	-5.90494	3.52781e-09	1.10511e-07
NDUFV1	808.694	-1.549	0.257536	-6.01471	1.80209e-09	6.68396e-08
LIMS2	94.2906	-1.54875	0.387703	-3.9947	6.47772e-05	0.000262129
RASAL1	6.6465	-1.54868	0.755872	-2.04886	0.0404756	0.0647154
CSNK1G2	267.091	-1.54845	0.277572	-5.57855	2.4253e-08	4.95904e-07
MAPK3	303.896	-1.54813	0.316704	-4.88824	1.01739e-06	9.16082e-06
NUDT17	13.5574	-1.54812	0.470598	-3.28968	0.00100303	0.00262193
COMMD4	321.678	-1.54799	0.264418	-5.85434	4.78897e-09	1.40465e-07
MED16	362.432	-1.54786	0.353842	-4.37442	1.21753e-05	6.71907e-05
DYRK1B	54.5564	-1.54775	0.480608	-3.22041	0.00128008	0.00323482
TIMM17B	270.352	-1.54762	0.311189	-4.97326	6.58379e-07	6.50174e-06
KRT18	9911.21	-1.54729	0.225617	-6.85802	6.98193e-12	7.01539e-10
CD40	65.0775	-1.5472	0.354997	-4.35834	1.3105e-05	7.12428e-05
MRPL28	207.521	-1.54717	0.255276	-6.06078	1.35461e-09	5.26934e-08
MDK	462.23	-1.54605	0.312937	-4.94046	7.79392e-07	7.44889e-06
METTL25B	84.4857	-1.54573	0.403785	-3.82811	0.00012913	0.000466207
NCCRP1	68.1308	-1.54467	0.416852	-3.70557	0.000210917	0.000703185
TMEM145	148.651	-1.54444	0.357908	-4.31517	1.59477e-05	8.36664e-05
QRICH2	6.14395	-1.54434	0.796648	-1.93855	0.0525564	0.0816919
KCNH6	1.03456	-1.5442	2.1826	-0.707506	0.479252	NA
HID1	863.785	-1.54392	0.385621	-4.00372	6.2354e-05	0.000253853
SLC38A3	1.29603	-1.54367	1.69551	-0.910447	0.362587	NA
ECH1	261.918	-1.54339	0.401551	-3.84358	0.000121251	0.000441635
LRRN4	2.27654	-1.54314	1.30585	-1.18171	0.237321	0.302616
KIRREL3	4.08878	-1.54282	0.919292	-1.67827	0.093295	0.134884
PRMT7	96.6069	-1.54238	0.314977	-4.89681	9.74051e-07	8.9089e-06
SLC43A1	42.1038	-1.54233	0.430733	-3.5807	0.000342671	0.00105664
RPS5	15210.6	-1.5423	0.232605	-6.63056	3.34407e-11	2.5397e-09
MBLAC1	5.92629	-1.54162	0.658262	-2.34195	0.0191833	0.0336718
LSM7	520.88	-1.54131	0.195547	-7.88203	3.22113e-15	1.24533e-12
IL17RC	155.459	-1.54091	0.363477	-4.23935	2.24165e-05	0.000109962
TYMP	12.5743	-1.54021	0.466913	-3.29871	0.000971298	0.00255206
NTN1	3.93675	-1.5402	0.890444	-1.72969	0.0836849	0.122869
MUC20	1.97904	-1.53931	1.48772	-1.03468	0.30082	NA
CARM1	667.567	-1.53929	0.312294	-4.92898	8.26615e-07	7.76641e-06
PPP2R1A	2644.6	-1.53926	0.310239	-4.96155	6.99346e-07	6.81662e-06
NMRAL1	270.441	-1.5391	0.279523	-5.50615	3.66759e-08	6.82141e-07
GPC1	156.925	-1.5388	0.28722	-5.35756	8.43539e-08	1.27889e-06
RASL10A	0.969949	-1.53841	1.74224	-0.883006	0.377233	NA
VPS25	279.698	-1.53829	0.305699	-5.03203	4.85302e-07	5.08162e-06
SLC28A1	10.476	-1.53806	0.680758	-2.25934	0.0238625	0.0408016
PAXX	84.9556	-1.53788	0.281293	-5.46719	4.57237e-08	8.13653e-07
UCP2	416.045	-1.53784	0.341066	-4.50893	6.51542e-06	4.05711e-05
OSBPL5	66.8764	-1.53772	0.421676	-3.6467	0.000265631	0.000851126
CENPB	476.375	-1.53642	0.257641	-5.96341	2.4703e-09	8.40494e-08
LINC00672	1.55631	-1.53617	1.58454	-0.969475	0.332308	NA
C7orf50	199.044	-1.53605	0.232058	-6.61925	3.61027e-11	2.67811e-09
TBRG4	549.423	-1.53554	0.274664	-5.59061	2.2627e-08	4.70193e-07
LDB3	6.1129	-1.53518	0.939235	-1.6345	0.102154	0.146217
SSR4	2027.65	-1.5351	0.263872	-5.81758	5.97039e-09	1.65286e-07
CLCN7	60.1176	-1.53473	0.402968	-3.80857	0.000139771	0.000497705
TMCO4	59.3354	-1.53458	0.367802	-4.1723	3.01535e-05	0.000140156
PTK7	101.529	-1.53452	0.361688	-4.24266	2.20884e-05	0.000108562
CCS	58.0012	-1.53419	0.377606	-4.06294	4.84591e-05	0.000205822
H4C3	3.77828	-1.53393	0.9014	-1.70172	0.0888073	0.129289
MEA1	456.631	-1.53311	0.242752	-6.31555	2.69196e-10	1.40765e-08
TMEM205	525.7	-1.53299	0.294062	-5.21317	1.85645e-07	2.35451e-06
ZNF581	235.568	-1.53238	0.282485	-5.42462	5.80765e-08	9.69893e-07
GDPD5	55.6138	-1.53213	0.310667	-4.93174	8.15019e-07	7.70283e-06
AATK	7.30508	-1.53174	0.863784	-1.77329	0.0761812	0.113062
SMO	70.7262	-1.53137	0.314205	-4.8738	1.09472e-06	9.73942e-06
RPL13	3360.06	-1.5313	0.236147	-6.48453	8.90113e-11	5.56713e-09
TMEM150A	64.217	-1.53086	0.422888	-3.62001	0.000294595	0.000928084
APOC1	9.46705	-1.53072	0.620786	-2.46578	0.0136714	0.0250732
ACTN4	2665.28	-1.53069	0.331334	-4.61977	3.84173e-06	2.64526e-05
GLB1L2	6.69063	-1.53067	0.746882	-2.04941	0.0404221	0.064646
SH3BP1	39.8844	-1.53048	0.501801	-3.04999	0.00228852	0.00530316
FLYWCH1	33.2034	-1.5301	0.472604	-3.2376	0.0012054	0.00306858
PAK4	201.546	-1.52949	0.322884	-4.73696	2.16952e-06	1.68581e-05
CST3	1548.33	-1.52932	0.326714	-4.68092	2.8559e-06	2.09537e-05
NGFR	1.48848	-1.52871	1.53673	-0.994782	0.319842	NA
ZBTB7B	174.314	-1.5283	0.354152	-4.31538	1.59326e-05	8.36214e-05
FADS3	150.424	-1.52821	0.312548	-4.88952	1.01084e-06	9.12204e-06
GADD45GIP1	959.43	-1.52756	0.214244	-7.12999	1.00379e-12	1.50675e-10
H2AW	110.596	-1.52717	0.317154	-4.81523	1.47031e-06	1.24401e-05
AIFM2	106.028	-1.52508	0.28189	-5.41019	6.29568e-08	1.03647e-06
TMEM184A	144.04	-1.52486	0.379951	-4.01331	5.98732e-05	0.000245476
HES6	4.11334	-1.52412	1.04388	-1.46005	0.144278	0.197621
KCP	18.7993	-1.5218	0.562198	-2.70687	0.00679203	0.0135405
RNPEPL1	289.736	-1.52164	0.352513	-4.31655	1.58485e-05	8.32831e-05
ABHD4	313.375	-1.52114	0.350022	-4.34584	1.38746e-05	7.45375e-05
TMEM183A	120.323	-1.52054	0.342218	-4.44319	8.8636e-06	5.15924e-05
RPL29	5381.74	-1.51982	0.260778	-5.82803	5.60856e-09	1.57576e-07
ARPC1B	11.2827	-1.51939	0.520905	-2.91682	0.00353623	0.00772186
CCND3	404.587	-1.51926	0.227877	-6.66701	2.61074e-11	2.13528e-09
TNFAIP8L1	73.1856	-1.51885	0.356382	-4.26186	2.0273e-05	0.00010104
ELP5	267.368	-1.51883	0.272132	-5.58125	2.388e-08	4.91969e-07
SPINT1	780.815	-1.51808	0.329197	-4.61147	3.99826e-06	2.73679e-05
TTLL12	278.053	-1.51718	0.255002	-5.94968	2.68669e-09	8.97368e-08
TMEM175	100.07	-1.51644	0.376575	-4.02693	5.6511e-05	0.000233039
CUL7	58.4851	-1.51637	0.411144	-3.68817	0.000225873	0.000743911
PKN3	41.4814	-1.51635	0.431673	-3.51273	0.000443529	0.00131391
GPX4	1640.4	-1.51554	0.295845	-5.12273	3.01139e-07	3.44904e-06
SPATA25	0.948152	-1.51526	1.74894	-0.866389	0.386277	NA
MAPK12	25.3756	-1.51477	0.432872	-3.49935	0.000466391	0.00137018
FLOT1	1558.24	-1.51404	0.254749	-5.94324	2.79445e-09	9.16564e-08
CAPN10	27.673	-1.51372	0.348186	-4.34745	1.3773e-05	7.41789e-05
RASSF1	62.0495	-1.51332	0.26564	-5.69689	1.22011e-08	2.93171e-07
MFGE8	155.246	-1.51331	0.318174	-4.75622	1.97251e-06	1.5661e-05
ITGA10	10.7985	-1.51327	0.716177	-2.11299	0.034602	0.0563696
LMF2	256.669	-1.51305	0.372809	-4.05851	4.9387e-05	0.00020891
GFUS	1213.57	-1.51179	0.292325	-5.17161	2.32089e-07	2.81218e-06
LSR	435.588	-1.51155	0.324932	-4.65189	3.28901e-06	2.33007e-05
CALHM3	10.1538	-1.51125	0.577348	-2.61758	0.00885553	0.0171531
VPS28	1442.82	-1.51114	0.36744	-4.11262	3.91188e-05	0.000173124
SEC14L4	7.72017	-1.51098	0.8619	-1.75308	0.079589	0.11762
MVB12A	192.274	-1.51063	0.232897	-6.48627	8.79864e-11	5.53014e-09
KMT5C	21.2822	-1.5106	0.446538	-3.38292	0.000717183	0.00196913
SHKBP1	234.66	-1.51049	0.281513	-5.36562	8.06736e-08	1.23716e-06
STXBP2	440.171	-1.5096	0.305533	-4.94087	7.77735e-07	7.43862e-06
NLE1	139.865	-1.50849	0.286052	-5.27346	1.33873e-07	1.82432e-06
NSUN5	130.813	-1.50758	0.245215	-6.14799	7.84731e-10	3.33746e-08
PTPRH	8.54115	-1.50734	0.819395	-1.83958	0.0658298	0.099564
LRG1	6.23025	-1.50727	0.848619	-1.77614	0.0757098	0.112441
KCND1	7.03911	-1.50696	0.733054	-2.05573	0.0398089	0.0637933
GPR17	16.7648	-1.50696	0.513562	-2.93432	0.00334274	0.00734712
IMPDH1	311.48	-1.50635	0.318473	-4.72991	2.24618e-06	1.73167e-05
MUC13	1.60708	-1.50634	1.25434	-1.20091	0.229788	NA
OGDHL	12.6114	-1.50629	0.562412	-2.67826	0.00740047	0.0146029
TEX45	26.3214	-1.50456	0.573915	-2.62157	0.00875261	0.016977
NTMT1	144.446	-1.50448	0.229444	-6.55708	5.48699e-11	3.80481e-09
PCYT2	98.7972	-1.50376	0.42136	-3.56883	0.000358577	0.00109925
TBC1D10B	141.555	-1.50308	0.25246	-5.95376	2.62052e-09	8.79873e-08
IGFBP6	233.328	-1.50302	0.297077	-5.05938	4.20621e-07	4.50983e-06
CDC37	2045.02	-1.50257	0.25935	-5.79363	6.88823e-09	1.85808e-07
ESS2	96.5707	-1.50225	0.273878	-5.48513	4.13165e-08	7.49868e-07
CDC34	242.064	-1.50214	0.273821	-5.48586	4.11472e-08	7.47858e-07
FBXL19	48.4151	-1.50199	0.407935	-3.68193	0.000231479	0.000758653
MANBAL	485.144	-1.50183	0.26152	-5.74269	9.31847e-09	2.34969e-07
KDM4B	114.786	-1.50172	0.442785	-3.39153	0.000695046	0.0019137
TMEM222	233.575	-1.50108	0.323375	-4.64191	3.45195e-06	2.41599e-05
PPP4C	522.118	-1.50062	0.315565	-4.75536	1.98092e-06	1.56832e-05
SBNO2	158.731	-1.49682	0.351615	-4.257	2.07192e-05	0.000103063
GSTP1	2036.36	-1.49584	0.277081	-5.39857	6.71739e-08	1.09042e-06
VAT1	515.617	-1.49556	0.287382	-5.20408	1.94959e-07	2.43632e-06
PNKP	375.954	-1.49529	0.334033	-4.47646	7.58916e-06	4.561e-05
RAB15	173.678	-1.495	0.283323	-5.27667	1.31554e-07	1.8029e-06
ZNF408	85.9913	-1.49489	0.327148	-4.56945	4.88997e-06	3.21059e-05
SCYL1	748.459	-1.49484	0.262551	-5.69353	1.24443e-08	2.95674e-07
TXNDC12	12.4095	-1.49478	0.563987	-2.65037	0.00804036	0.0157318
AP2A1	872.688	-1.49466	0.330218	-4.52628	6.00315e-06	3.78617e-05
TRAPPC5	5.33398	-1.4941	0.808566	-1.84783	0.0646265	0.0979996
NT5DC2	1792.53	-1.49367	0.348627	-4.28443	1.83206e-05	9.32774e-05
CCM2	283.403	-1.49348	0.269043	-5.55109	2.83896e-08	5.61586e-07
ORAI2	65.0546	-1.49266	0.353753	-4.21951	2.44838e-05	0.000118374
ARHGEF1	248.225	-1.49264	0.363353	-4.10796	3.99175e-05	0.00017617
TBX2	31.6192	-1.49262	0.473482	-3.15244	0.00161911	0.00394392
FBXW4	33.8487	-1.49253	0.338699	-4.40666	1.04976e-05	5.95283e-05
ZNF574	106.096	-1.49166	0.37534	-3.97417	7.06244e-05	0.000281241
PLEKHM2	199.004	-1.49156	0.251631	-5.92758	3.07441e-09	9.8807e-08
C1orf122	82.7712	-1.49149	0.331804	-4.49511	6.95343e-06	4.26943e-05
ASTN2	13.9364	-1.49096	0.515817	-2.89047	0.00384663	0.00828759
DAGLA	52.3919	-1.49057	0.3409	-4.37245	1.22858e-05	6.76739e-05
TRABD2B	29.64	-1.48978	0.513309	-2.90231	0.00370425	0.00802693
KRTAP1.5	8.08841	-1.48962	0.621543	-2.39665	0.0165459	0.0296126
H3C1	6.46038	-1.48893	0.697401	-2.13497	0.0327638	0.053649
ALG1	97.2921	-1.48876	0.301957	-4.93037	8.2074e-07	7.73549e-06
ABCG1	5.40385	-1.48851	1.20156	-1.23882	0.215413	0.278974
CYBC1	240.43	-1.48819	0.363226	-4.09715	4.18272e-05	0.000183015
TMEM120A	170.396	-1.48749	0.331513	-4.48697	7.22434e-06	4.39306e-05
BRICD5	1.12881	-1.4872	1.76004	-0.844981	0.398122	NA
MRPL54	125.805	-1.48709	0.286268	-5.19476	2.04982e-07	2.54165e-06
EEF1A2	2035.75	-1.48693	0.308318	-4.82272	1.41614e-06	1.20941e-05
COMT	669.88	-1.48679	0.385191	-3.85987	0.000113446	0.000417133
AZIN2	12.8997	-1.48671	0.444977	-3.3411	0.000834474	0.00223396
MSX1	24.0116	-1.48618	0.516058	-2.87987	0.00397845	0.00853556
CD164L2	2.41274	-1.48577	1.10354	-1.34637	0.178184	0.237493
CISD3	250.981	-1.48556	0.276373	-5.37518	7.65074e-08	1.1943e-06
CTIF	29.39	-1.48548	0.437861	-3.39258	0.000692381	0.00190719
TMEM125	81.7145	-1.4854	0.388097	-3.8274	0.000129502	0.000467284
CDIP1	42.5664	-1.48505	0.426697	-3.48035	0.000500762	0.00145534
TNRC18	125.372	-1.48444	0.367815	-4.03583	5.441e-05	0.000225909
DGAT1	678.444	-1.48402	0.28313	-5.2415	1.59275e-07	2.09848e-06
AP2A2	458.378	-1.48375	0.359739	-4.12452	3.71505e-05	0.000166142
ACAA1	146.552	-1.48375	0.323777	-4.58261	4.59202e-06	3.05313e-05
KYAT1	1.98287	-1.48344	1.07981	-1.3738	0.169502	NA
KREMEN1	30.0217	-1.48178	0.4969	-2.98206	0.00286317	0.00643268
GRAMD1A	170.388	-1.48145	0.292977	-5.05654	4.2694e-07	4.55082e-06
NOL3	115.412	-1.48034	0.269932	-5.48412	4.15522e-08	7.53075e-07
SH2B2	41.2672	-1.48031	0.467416	-3.167	0.00154023	0.00378064
RAB33A	2.19647	-1.47977	1.44957	-1.02083	0.307336	0.377011
RPS15	577.688	-1.47972	0.20793	-7.11647	1.1073e-12	1.64279e-10
RPP25	32.4084	-1.47922	0.45346	-3.26206	0.00110604	0.00284458
PKD1L2	1.28508	-1.4792	1.3946	-1.06066	0.288844	NA
EEF2KMT	119.827	-1.47855	0.302325	-4.89061	1.00525e-06	9.09643e-06
TOE1	96.5639	-1.4784	0.329784	-4.48293	7.36235e-06	4.44984e-05
RPAP1	187.339	-1.47776	0.379764	-3.89125	9.97292e-05	0.000375463
CTU1	28.0932	-1.47761	0.46333	-3.18912	0.00142708	0.00354237
TUBA1B	1795.78	-1.4767	0.19918	-7.4139	1.22642e-13	2.65219e-11
COLGALT1	644.995	-1.47596	0.324605	-4.54696	5.44258e-06	3.48614e-05
IP6K1	231.742	-1.47584	0.303297	-4.86598	1.1389e-06	1.00912e-05
SOX12	158.249	-1.47576	0.295256	-4.99824	5.78567e-07	5.85403e-06
ZDHHC18	113.788	-1.4753	0.246267	-5.99065	2.09007e-09	7.30607e-08
LDHD	7.87929	-1.47493	0.700853	-2.10448	0.0353368	0.0574274
AKR7A3	1.78843	-1.47474	1.4333	-1.02891	0.303523	NA
CACNB3	109.154	-1.47458	0.269567	-5.4702	4.4954e-08	8.02194e-07
AAMP	378.737	-1.47389	0.204332	-7.21319	5.46541e-13	8.94015e-11
MRPL2	36.5392	-1.47298	0.482413	-3.05336	0.00226292	0.00525338
SALL2	51.1417	-1.47257	0.457426	-3.21926	0.00128522	0.00324524
CMTM1	5.4821	-1.47211	0.732143	-2.01069	0.0443581	0.0702277
NBL1	62.6937	-1.47197	0.30515	-4.82375	1.40881e-06	1.20476e-05
REEP6	493.105	-1.47178	0.380275	-3.8703	0.000108702	0.000402776
CIB1	471.131	-1.47172	0.229795	-6.40447	1.50893e-10	8.59482e-09
FTCD	2.29353	-1.47148	1.32344	-1.11186	0.266197	0.333565
NDUFAF3	628.675	-1.47127	0.257876	-5.70537	1.16092e-08	2.80535e-07
P3H4	73.0224	-1.4712	0.411783	-3.57276	0.000353232	0.00108521
ARHGEF16	97.4071	-1.47119	0.331726	-4.43494	9.20965e-06	5.32907e-05
RNF123	106.087	-1.47091	0.411192	-3.57719	0.000347314	0.00106909
PBXIP1	35.7898	-1.4704	0.397208	-3.70184	0.000214042	0.00071156
ENTPD2	27.9641	-1.47012	0.527879	-2.78496	0.00535335	0.011038
SPTBN2	113.24	-1.46982	0.360365	-4.0787	4.52882e-05	0.000195082
LDB1	187.171	-1.46931	0.269297	-5.45611	4.86688e-08	8.50638e-07
DUS2	63.991	-1.46901	0.385734	-3.80835	0.000139896	0.00049775
TMED3	424.898	-1.46882	0.200461	-7.32721	2.34986e-13	4.68467e-11
BLOC1S1	55.8233	-1.46882	0.383686	-3.82819	0.000129092	0.000466207
TSPO	239.375	-1.46881	0.337411	-4.35317	1.34181e-05	7.26959e-05
CASKIN2	138.516	-1.46839	0.352871	-4.16128	3.16472e-05	0.000145719
SCARB1	554.003	-1.46822	0.289121	-5.07821	3.81007e-07	4.16346e-06
JUNB	207.291	-1.46809	0.313241	-4.68679	2.77517e-06	2.04319e-05
SNRPB	1157.02	-1.46808	0.221338	-6.63273	3.29527e-11	2.51763e-09
CYP27A1	28.0043	-1.46797	0.412528	-3.55847	0.000373019	0.00113833
CPLX1	9.91987	-1.46781	0.557563	-2.63255	0.00847476	0.0164831
SELENOW	253.273	-1.46776	0.257811	-5.69316	1.24707e-08	2.9575e-07
MMAB	270.896	-1.4674	0.276599	-5.30515	1.12578e-07	1.59776e-06
FUT3	160.686	-1.46702	0.443551	-3.30744	0.00094153	0.00248407
RPLP0	10338.6	-1.46697	0.186922	-7.84805	4.22544e-15	1.54035e-12
DLK2	7.74421	-1.46695	0.692357	-2.11878	0.0341088	0.0556657
NISCH	196.941	-1.46679	0.353724	-4.14671	3.3729e-05	0.000153751
NUDT18	5.87602	-1.46651	0.771539	-1.90076	0.0573335	0.0881666
NWD2	0.952605	-1.46616	1.90849	-0.768227	0.442352	NA
SHISA5	1144.63	-1.46613	0.337164	-4.34841	1.37128e-05	7.3899e-05
RASL10B	17.4306	-1.46601	0.441649	-3.31939	0.000902148	0.00239453
ZNF219	24.7546	-1.46584	0.537303	-2.72814	0.00636929	0.012822
ARHGEF10L	23.0222	-1.46505	0.435953	-3.36057	0.000777824	0.00210483
TIMM44	220.086	-1.4644	0.242539	-6.03779	1.56235e-09	5.96827e-08
ID1	524.786	-1.46362	0.250482	-5.8432	5.12062e-09	1.46095e-07
AP1B1	771.267	-1.46327	0.328556	-4.45364	8.44264e-06	4.95035e-05
CYC1	3155.23	-1.46231	0.227597	-6.425	1.31871e-10	7.75368e-09
ZNF672	218.948	-1.4623	0.301593	-4.8486	1.24338e-06	1.08734e-05
GNG5	396.888	-1.46192	0.372034	-3.92953	8.51119e-05	0.000329873
SDF4	574.335	-1.46184	0.250117	-5.84464	5.07667e-09	1.45558e-07
ZNF213	113.976	-1.46141	0.410004	-3.56438	0.000364714	0.00111592
SLC27A1	57.7505	-1.4614	0.412389	-3.54375	0.000394472	0.00119041
CBX2	92.8944	-1.46105	0.293117	-4.98453	6.21133e-07	6.17215e-06
TIGD3	2.00471	-1.46052	1.63561	-0.89295	0.371884	0.443628
NOC4L	217.152	-1.46036	0.314387	-4.6451	3.39915e-06	2.3882e-05
WTIP	5.47994	-1.46007	0.710834	-2.05403	0.0399728	0.0640156
TESK2	20.3125	-1.46002	0.551211	-2.64876	0.00807888	0.0157999
TMEM163	1.88713	-1.45984	2.04378	-0.714286	0.47505	NA
SLC28A3	1.48706	-1.45984	2.09002	-0.698483	0.484875	NA
CST1	1.01479	-1.45984	2.3895	-0.610938	0.54124	NA
FOXP2	1.83449	-1.45983	4.40746	-0.331218	0.74048	NA
EPHB2	72.5513	-1.4595	0.271296	-5.37974	7.45936e-08	1.17901e-06
YJU2	80.5671	-1.4591	0.38164	-3.82325	0.000131703	0.000474153
FSD1	34.3509	-1.45874	0.387693	-3.76261	0.000168152	0.000582053
PROC	7.73262	-1.4587	0.598078	-2.43899	0.0147284	0.026716
TNNT1	391.448	-1.45866	0.290728	-5.01727	5.24115e-07	5.41472e-06
URM1	177.834	-1.4585	0.233254	-6.25284	4.03043e-10	1.98549e-08
MUC22	1.2596	-1.45773	1.79214	-0.813404	0.415986	NA
PRRG2	81.8364	-1.45723	0.379092	-3.844	0.000121043	0.000441127
MCRIP2	81.3603	-1.45718	0.249393	-5.84291	5.12975e-09	1.46095e-07
PIGT	1793.11	-1.45715	0.326939	-4.45695	8.31358e-06	4.89774e-05
ATP8B3	23.6713	-1.457	0.618864	-2.35432	0.0185566	0.0327248
TLCD1	64.5894	-1.45676	0.359211	-4.05543	5.00415e-05	0.000211277
TTYH2	134.166	-1.45642	0.288545	-5.04745	4.47734e-07	4.7251e-06
CLDN7	1118.23	-1.4561	0.249185	-5.84346	5.11265e-09	1.46095e-07
ABCB8	237.013	-1.45568	0.24234	-6.00675	1.8928e-09	6.81901e-08
CRTC1	165.189	-1.4555	0.356697	-4.08049	4.49413e-05	0.000193849
MSTO1	70.0586	-1.45533	0.337974	-4.30603	1.66207e-05	8.6486e-05
TEDC2	33.2635	-1.45405	0.331744	-4.38304	1.17035e-05	6.50651e-05
LAMTOR2	510.023	-1.45359	0.251564	-5.77819	7.55081e-09	2.0071e-07
SLC35C2	214.703	-1.45348	0.305958	-4.75057	2.02844e-06	1.59759e-05
DDX54	286.033	-1.45329	0.250177	-5.80903	6.28352e-09	1.72042e-07
GALT	41.0604	-1.4527	0.415326	-3.49772	0.000469252	0.00137636
MYRF	46.8651	-1.45209	0.334877	-4.33618	1.44981e-05	7.72366e-05
MXRA8	18.4796	-1.45192	0.540374	-2.68688	0.00721221	0.0142823
TECPR1	43.6396	-1.45089	0.392192	-3.69945	0.000216071	0.000717368
NRGN	706.743	-1.45076	0.30267	-4.7932	1.64139e-06	1.3555e-05
NECAB3	86.8468	-1.44966	0.237075	-6.11477	9.66968e-10	3.96706e-08
MAN1B1	128.957	-1.44873	0.372414	-3.89009	0.000100207	0.000376661
EVPL	98.6531	-1.44862	0.354911	-4.08163	4.47206e-05	0.000193224
DHX37	174.979	-1.44859	0.226834	-6.38611	1.70159e-10	9.51832e-09
ARID5A	24.5086	-1.44852	0.533353	-2.71587	0.00661011	0.0132379
PPM1J	1.97747	-1.44826	1.171	-1.23677	0.216173	NA
TUBG1	646.408	-1.44739	0.296461	-4.88224	1.04887e-06	9.41769e-06
HBD	278.401	-1.4472	0.272375	-5.31328	1.07672e-07	1.54184e-06
CHERP	287.842	-1.44589	0.349521	-4.13677	3.5223e-05	0.000158971
WDR74	191.958	-1.44575	0.242397	-5.96438	2.45562e-09	8.37734e-08
MIF4GD	167.919	-1.4456	0.318323	-4.54129	5.59119e-06	3.5669e-05
RADIL	27.1889	-1.44553	0.436333	-3.31291	0.000923292	0.00244151
GAS2L1	339.341	-1.44525	0.25971	-5.56485	2.62371e-08	5.28846e-07
SCARA3	252.137	-1.44486	0.322402	-4.48154	7.41056e-06	4.47263e-05
TMEM53	48.7866	-1.44426	0.420183	-3.43721	0.000587742	0.00166275
DOCK6	167.011	-1.44329	0.374774	-3.85111	0.000117584	0.000430243
FOXO6	10.2919	-1.44308	0.576744	-2.50212	0.0123451	0.0229307
LRPAP1	194.154	-1.44276	0.257307	-5.60717	2.05658e-08	4.37605e-07
SNRNP25	191.982	-1.44261	0.261816	-5.51002	3.58785e-08	6.71223e-07
EIF4EBP1	1133.65	-1.44242	0.271101	-5.3206	1.03427e-07	1.50782e-06
KEAP1	430.483	-1.44205	0.345496	-4.17386	2.99481e-05	0.000139493
FOXD3	1.68029	-1.44175	1.75505	-0.821486	0.41137	NA
ZBTB48	83.097	-1.44151	0.281991	-5.1119	3.18932e-07	3.60749e-06
DUS3L	131.36	-1.44133	0.246468	-5.84794	4.97693e-09	1.43667e-07
S100A2	2006.65	-1.44032	0.443678	-3.24632	0.00116909	0.00298926
SEZ6L2	192.01	-1.44017	0.352809	-4.08203	4.46445e-05	0.000193157
COASY	483.648	-1.43961	0.256942	-5.60287	2.10826e-08	4.456e-07
ATP6AP1	783.042	-1.43952	0.308188	-4.67091	2.99865e-06	2.17354e-05
SERPINH1	244.115	-1.43937	0.317335	-4.53579	5.73896e-06	3.65022e-05
ZNF598	151.017	-1.43911	0.267367	-5.38254	7.34437e-08	1.16704e-06
ALKBH4	24.2065	-1.43898	0.409357	-3.51523	0.000439381	0.00130313
NCKIPSD	259.97	-1.43872	0.356581	-4.03475	5.4661e-05	0.000226803
ARF1	8739.99	-1.43868	0.321547	-4.47424	7.66822e-06	4.59985e-05
VAC14	247.509	-1.43867	0.304285	-4.72804	2.26696e-06	1.74347e-05
CHPF2	75.7572	-1.43802	0.349288	-4.11702	3.83805e-05	0.000170626
EVX1	0.913986	-1.43775	1.86333	-0.771603	0.44035	NA
C1QTNF1	52.4539	-1.43749	0.364678	-3.94181	8.08674e-05	0.000315724
TMOD1	8.41392	-1.43738	0.575873	-2.496	0.0125602	0.0232795
SDR39U1	22.8794	-1.43713	0.680719	-2.1112	0.0347555	0.0565835
IRF3	170.28	-1.43709	0.268405	-5.35419	8.59412e-08	1.29613e-06
PLEKHH3	13.5682	-1.43628	0.496529	-2.89264	0.00382018	0.00824589
ELL3	2.97001	-1.43609	1.0871	-1.32103	0.186491	0.246957
SLC22A23	36.4854	-1.43533	0.413628	-3.4701	0.000520262	0.00150283
MST1R	170.398	-1.43497	0.371073	-3.86708	0.000110144	0.000406635
HOXB8	3.87949	-1.4349	0.894269	-1.60455	0.108593	0.15436
TMEM147	1094	-1.43453	0.240692	-5.96002	2.52206e-09	8.50993e-08
C2CD4D	4.62641	-1.43418	1.15704	-1.23953	0.21515	0.278662
WDR6	236.398	-1.43413	0.334175	-4.29155	1.77426e-05	9.09881e-05
ZNF775	3.89097	-1.43359	0.98688	-1.45265	0.14632	0.19999
PPDPF	6573.14	-1.43319	0.328249	-4.36618	1.26437e-05	6.9266e-05
MAD2L2	369.158	-1.43309	0.246456	-5.8148	6.07078e-09	1.67656e-07
OGDH	734.789	-1.43287	0.310936	-4.60825	4.06081e-06	2.76496e-05
FERMT3	3.70244	-1.43287	0.938272	-1.52713	0.126728	0.176737
RAB6C	1.22395	-1.43255	2.05709	-0.696394	0.486182	NA
RITA1	199.715	-1.43164	0.277877	-5.15205	2.57649e-07	3.06084e-06
GMEB2	94.4013	-1.43154	0.3112	-4.60008	4.2232e-06	2.85856e-05
ELFN2	117.692	-1.43086	0.378254	-3.78279	0.000155078	0.000542351
BRSK2	10.3197	-1.43058	0.618488	-2.31303	0.020721	0.0360731
FLOT2	225.397	-1.43027	0.307406	-4.65271	3.27602e-06	2.32344e-05
INPP5J	18.1775	-1.42999	0.478019	-2.99149	0.00277624	0.00626384
NPHP4	88.776	-1.42997	0.326184	-4.38393	1.16556e-05	6.48554e-05
NR1H3	123.227	-1.42964	0.364913	-3.91776	8.93762e-05	0.000342976
SLC4A11	747.785	-1.42868	0.393983	-3.62625	0.000287566	0.000908857
LRIT3	1.21827	-1.42826	1.99292	-0.716668	0.473579	NA
GDF15	196.519	-1.42822	0.489095	-2.92012	0.00349895	0.0076483
AP2S1	1946.99	-1.42806	0.350803	-4.07082	4.68488e-05	0.000200182
HMGN2	2711.98	-1.42758	0.343805	-4.1523	3.29153e-05	0.000150958
TOMM40	247.968	-1.42756	0.215526	-6.62361	3.50538e-11	2.63089e-09
RHOBTB2	54.5391	-1.42754	0.407726	-3.50122	0.000463127	0.00136153
SDS	0.846417	-1.42745	1.87619	-0.760826	0.446761	NA
XYLT2	83.5056	-1.42744	0.382568	-3.7312	0.000190573	0.000646166
ACOT7	1851.89	-1.42739	0.287046	-4.97269	6.60312e-07	6.5158e-06
BAK1	32.0835	-1.42716	0.349743	-4.0806	4.49199e-05	0.000193829
TCEA2	186.182	-1.42644	0.342295	-4.16727	3.08265e-05	0.000142654
SH3BGRL3	4561.83	-1.42585	0.408998	-3.4862	0.000489942	0.00142795
DHRS4L2	19.4196	-1.42573	0.476177	-2.99411	0.00275247	0.00621792
CBX6	165.89	-1.42558	0.458955	-3.10614	0.00189545	0.0045111
CDK18	136.829	-1.42492	0.333216	-4.27626	1.90055e-05	9.61122e-05
CDH15	20.9154	-1.42451	0.459073	-3.103	0.00191567	0.00454945
IKBKG	15.3603	-1.42435	0.451134	-3.15727	0.00159254	0.00389629
PFKFB4	114.81	-1.42416	0.349834	-4.07095	4.68212e-05	0.000200182
CARMIL3	1.10958	-1.42411	1.77986	-0.800123	0.423639	NA
COX6B1	1487.31	-1.42391	0.27759	-5.12952	2.90479e-07	3.34497e-06
R3HDM4	162.642	-1.42253	0.257861	-5.51665	3.45529e-08	6.53127e-07
DHRS11	134.489	-1.42159	0.296176	-4.7998	1.58821e-06	1.32358e-05
SGTA	522.789	-1.42156	0.272792	-5.21115	1.87676e-07	2.36851e-06
TSC22D4	168.656	-1.42047	0.366851	-3.87207	0.000107915	0.000400256
ZSWIM8	268.886	-1.42044	0.327048	-4.3432	1.40422e-05	7.52159e-05
C1QL4	9.2335	-1.4204	0.659645	-2.15327	0.0312972	0.0515986
IL24	26.979	-1.41964	0.583628	-2.43244	0.0149974	0.027169
CTSZ	466.754	-1.41922	0.262406	-5.40848	6.35627e-08	1.0451e-06
KIAA0895L	23.6063	-1.41917	0.516632	-2.74696	0.00601503	0.0122148
HRCT1	4.45008	-1.41895	0.983925	-1.44213	0.149265	0.203426
PACS2	329.33	-1.41891	0.257771	-5.50455	3.70121e-08	6.86775e-07
RPL28	28278.9	-1.41882	0.302336	-4.69286	2.69413e-06	1.9927e-05
LRRC20	210.69	-1.4187	0.261156	-5.43239	5.56047e-08	9.39682e-07
SLC25A42	47.5668	-1.41865	0.32676	-4.34157	1.41468e-05	7.56809e-05
SLC7A5	1170.81	-1.41835	0.237691	-5.96723	2.41317e-09	8.25458e-08
NELFB	154.827	-1.41807	0.326492	-4.34336	1.40317e-05	7.52159e-05
STAC3	2.16524	-1.41804	1.23066	-1.15225	0.249217	0.315703
MCRS1	464.291	-1.41779	0.238732	-5.93882	2.87087e-09	9.34425e-08
STK19	21.5492	-1.41778	0.464167	-3.05445	0.00225475	0.00523631
TLL2	1.00725	-1.41729	2.04551	-0.692878	0.488386	NA
FOXD4	3.75553	-1.41708	1.0201	-1.38916	0.164784	0.221631
FUZ	36.1279	-1.41703	0.388283	-3.64949	0.000262765	0.000843213
UBC	5138.88	-1.41648	0.251785	-5.62576	1.84693e-08	4.04203e-07
TRIM62	108.441	-1.41645	0.452242	-3.13206	0.00173585	0.00418522
LCN2	3022.55	-1.41556	0.206506	-6.85482	7.14038e-12	7.11751e-10
UNC13D	207.002	-1.41547	0.281506	-5.02819	4.95137e-07	5.16554e-06
IMP4	1017.85	-1.41545	0.279734	-5.05999	4.19286e-07	4.4993e-06
POLR2J3	0.993256	-1.41519	2.00368	-0.706297	0.480003	NA
ERGIC3	1844.84	-1.41465	0.333148	-4.2463	2.17329e-05	0.000107269
MYDGF	950.287	-1.41414	0.141013	-10.0285	1.14293e-23	4.8609e-20
PLA2G4F	21.7349	-1.41354	0.458367	-3.08385	0.00204339	0.00481291
ITPK1	598.701	-1.41282	0.218148	-6.47644	9.39099e-11	5.81649e-09
TENM4	198.409	-1.41225	0.561774	-2.51391	NA	NA
QPCTL	94.5201	-1.41213	0.257112	-5.49227	3.96801e-08	7.24289e-07
DHX34	104.312	-1.41198	0.348821	-4.04785	5.16901e-05	0.000216945
B4GALT2	245.276	-1.41187	0.281694	-5.01205	5.38528e-07	5.52337e-06
TEF	17.2729	-1.41079	0.427278	-3.30181	0.00096064	0.00252718
HGH1	453.996	-1.41031	0.271132	-5.20157	1.97611e-07	2.46705e-06
CEP170B	154.995	-1.41024	0.28899	-4.87988	1.0615e-06	9.50391e-06
PDZD7	6.6698	-1.40994	0.758888	-1.85791	0.063182	0.0961177
SCAP	274.313	-1.40968	0.294892	-4.78032	1.75014e-06	1.42593e-05
CAMK2A	1.06622	-1.40951	1.66135	-0.848407	0.396211	NA
ARFGAP1	168.334	-1.40948	0.304885	-4.623	3.78237e-06	2.62403e-05
ARSA	54.3511	-1.40898	0.392627	-3.58858	0.000332482	0.0010309
LRRC8A	526.926	-1.40876	0.412516	-3.41504	0.000637723	0.00178085
MYL6B	329.515	-1.40834	0.2434	-5.7861	7.20389e-09	1.92693e-07
THOP1	199.955	-1.40633	0.219079	-6.41928	1.36916e-10	7.90458e-09
ACRV1	3.42801	-1.40511	0.988516	-1.42143	0.155191	0.210468
H1.10	170.566	-1.405	0.233985	-6.00468	1.91715e-09	6.85765e-08
WHRN	35.3589	-1.40451	0.443009	-3.17037	0.00152243	0.00374271
RANGAP1	437.774	-1.40449	0.226637	-6.19711	5.75107e-10	2.62064e-08
CPSF4	117.489	-1.40427	0.260156	-5.39779	6.74668e-08	1.09379e-06
CES2	91.5108	-1.40426	0.316008	-4.44374	8.84078e-06	5.15067e-05
DLL3	42.5821	-1.40423	0.358121	-3.9211	8.8144e-05	0.000339276
PLEC	2308.39	-1.40369	0.263961	-5.3178	1.05029e-07	1.51591e-06
KLC4	29.1138	-1.40362	0.546989	-2.56609	0.0102853	0.0195545
FOXRED1	239.22	-1.40326	0.206478	-6.79617	1.07435e-11	9.7912e-10
FKBP2	1.76995	-1.40316	1.36828	-1.02549	0.30513	NA
TOX2	15.8756	-1.40285	0.555446	-2.52563	0.0115491	0.0216095
ARF5	351.803	-1.40278	0.253335	-5.53727	3.07216e-08	5.93904e-07
GUCD1	239.379	-1.40277	0.346277	-4.05101	5.09962e-05	0.000214722
FAM167B	3.00355	-1.4027	1.07115	-1.30952	0.190358	0.251375
FGF19	3.9054	-1.40233	1.06867	-1.31222	0.189445	0.250324
BAP1	313.27	-1.40231	0.284262	-4.93318	8.09033e-07	7.65761e-06
CACNB1	22.205	-1.40217	0.394786	-3.55173	0.000382704	0.00116239
S100A14	187.921	-1.40202	0.328139	-4.27264	1.93174e-05	9.74192e-05
CAPN1	1346.55	-1.40194	0.279861	-5.00942	5.45943e-07	5.57255e-06
TECR	1122.9	-1.40189	0.311555	-4.49965	6.80663e-06	4.19748e-05
REX1BD	55.3244	-1.40172	0.390924	-3.58567	0.000336218	0.0010402
CORO6	3.59974	-1.40171	0.883092	-1.58728	0.112449	0.159345
NLRX1	90.7533	-1.40119	0.437706	-3.20121	0.00136852	0.00341969
SLC12A9	98.3474	-1.40066	0.369627	-3.78938	0.000151026	0.000532156
ADAMTS14	7.63047	-1.40026	0.709632	-1.97322	0.0484704	0.0760419
MMP28	10.1724	-1.40002	0.814101	-1.71971	0.0854856	0.125096
THOC6	58.8422	-1.39995	0.355696	-3.93582	8.29127e-05	0.000322427
ARAF	1080.26	-1.39982	0.32441	-4.31498	1.59618e-05	8.36834e-05
KIF21B	8.27614	-1.39844	0.62851	-2.22501	0.0260807	0.0440747
GMPPB	103.941	-1.39821	0.292526	-4.77979	1.75479e-06	1.4273e-05
MPI	188.809	-1.39814	0.379259	-3.6865	0.000227359	0.000747454
INCA1	20.6384	-1.39811	0.472597	-2.95837	0.00309273	0.00687258
JMJD8	129.898	-1.39803	0.278444	-5.02086	5.14401e-07	5.34031e-06
H2AC21	4.19683	-1.39799	0.925778	-1.51007	0.131024	0.181988
AKT1S1	927.315	-1.39797	0.310571	-4.50128	6.75458e-06	4.17344e-05
SLC2A9	1.18437	-1.39751	1.76813	-0.790393	0.429299	NA
ATG9A	231.465	-1.39727	0.296214	-4.71711	2.39223e-06	1.82332e-05
GRK2	485.487	-1.39727	0.405956	-3.44192	0.000577591	0.00163948
IDUA	9.76815	-1.39684	0.602112	-2.31991	0.0203459	0.0354926
CPLANE2	3.13228	-1.39679	1.10651	-1.26233	0.206829	0.269747
TSPAN9	34.3579	-1.39677	0.417151	-3.34835	0.000812949	0.00218229
C10orf143	8.50379	-1.3967	0.600827	-2.32463	0.020092	0.035093
IFI35	61.7865	-1.39568	0.306159	-4.55869	5.14729e-06	3.33711e-05
CDKN2D	24.7101	-1.39531	0.456629	-3.05568	0.00224551	0.00522152
MED26	25.4357	-1.39525	0.359357	-3.88262	0.000103336	0.000386533
AGAP3	231.884	-1.39486	0.304896	-4.57487	4.76518e-06	3.14679e-05
IER5L	37.5457	-1.39433	0.449012	-3.10534	0.00190061	0.00452001
ULK1	144.042	-1.39396	0.46529	-2.99589	0.00273641	0.0061893
CLUH	597.205	-1.3934	0.293868	-4.74159	2.12049e-06	1.65274e-05
TMEM221	11.825	-1.39324	0.682246	-2.04214	0.0411377	0.0656752
RBM42	263.058	-1.39307	0.265823	-5.24061	1.6005e-07	2.1009e-06
OAZ3	9.58996	-1.39259	0.615638	-2.26202	0.0236959	0.040582
GJB3	431.12	-1.3925	0.224816	-6.19395	5.86765e-10	2.66425e-08
GGA1	149.023	-1.39232	0.344246	-4.04456	5.24209e-05	0.000219291
ZNF444	109.962	-1.39152	0.391064	-3.5583	0.000373259	0.00113879
KCNJ11	7.18949	-1.39116	0.861393	-1.61502	0.106307	0.151465
X.33	7.96246	-1.39102	0.738184	-1.88439	0.0595127	0.0911004
TFF1	1024.94	-1.39084	0.476595	-2.91828	0.0035197	0.00768838
COQ9	286.95	-1.3907	0.293612	-4.73653	2.17407e-06	1.68626e-05
TNNC1	4.45765	-1.39051	0.962013	-1.44541	0.148342	0.202254
RTN4RL1	43.8815	-1.38992	0.389573	-3.5678	0.000359986	0.00110322
VIPR1	56.0882	-1.38985	0.490571	-2.83314	0.00460936	0.00970938
COMMD5	181.324	-1.38945	0.282738	-4.91425	8.91207e-07	8.2818e-06
USP20	61.5606	-1.38925	0.386399	-3.59539	0.000323912	0.00100677
ASPSCR1	70.2402	-1.38878	0.305124	-4.55153	5.32578e-06	3.43711e-05
SUSD3	98.3072	-1.3884	0.327325	-4.24165	2.21881e-05	0.000108929
DEPP1	7.53615	-1.38817	0.83318	-1.66611	0.0956917	0.138052
RPL18A	91.7673	-1.38756	0.334692	-4.14579	3.38646e-05	0.000154204
MTX1	109.185	-1.38731	0.262988	-5.27519	1.32617e-07	1.81357e-06
AP1M1	626.468	-1.38606	0.27853	-4.97635	6.47929e-07	6.40847e-06
IER2	240.064	-1.38602	0.213555	-6.49024	8.56971e-11	5.43985e-09
ZNF385A	123.292	-1.38583	0.311983	-4.44202	8.91174e-06	5.1849e-05
MOSPD3	299.152	-1.38495	0.358506	-3.86312	0.000111946	0.000412212
EIF3G	3235.1	-1.38462	0.248438	-5.57332	2.49937e-08	5.07794e-07
NPTXR	92.632	-1.38425	0.351525	-3.93783	8.22231e-05	0.000320074
SIRT7	68.4686	-1.38394	0.265492	-5.21275	1.86061e-07	2.35581e-06
MEGF8	26.5563	-1.38388	0.674163	-2.05274	0.0400975	0.0641752
PEX6	117.249	-1.38376	0.261276	-5.29616	1.18262e-07	1.6673e-06
SDHAF1	32.9188	-1.38364	0.355656	-3.89039	0.000100082	0.00037646
SIX2	79.1625	-1.38326	0.339041	-4.07994	4.50483e-05	0.000194245
MYG1	222.969	-1.38303	0.256031	-5.40182	6.59679e-08	1.07358e-06
EMD	824.858	-1.38279	0.281261	-4.91641	8.81459e-07	8.20316e-06
BABAM1	348.653	-1.38274	0.26668	-5.18503	2.15978e-07	2.65991e-06
TAP1	97.5756	-1.38258	0.205256	-6.73591	1.62902e-11	1.41393e-09
ZNF710	48.2582	-1.38222	0.395784	-3.49235	0.000478782	0.0014011
REXO1	96.2862	-1.38145	0.331919	-4.16203	3.15436e-05	0.000145452
IPO4	35.9498	-1.38137	0.315224	-4.3822	1.17488e-05	6.52885e-05
CES4A	5.70492	-1.38002	0.656436	-2.10229	0.0355282	0.0577103
SPRYD3	88.9634	-1.37985	0.268917	-5.13115	2.87977e-07	3.32215e-06
THAP3	79.0123	-1.37964	0.309198	-4.46198	8.1205e-06	4.8101e-05
TUBB6	282.355	-1.37939	0.153987	-8.95781	3.31204e-19	4.22583e-16
ABTB2	50.4285	-1.37919	0.367089	-3.75712	0.000171883	0.000593038
NFKBIA	258.251	-1.3789	0.366126	-3.76619	0.000165756	0.000574852
NEIL1	11.8757	-1.37878	0.482604	-2.85697	0.00427711	0.00910743
HR	187.984	-1.3787	0.393948	-3.49971	0.000465767	0.00136866
PLEKHJ1	98.7374	-1.37824	0.272983	-5.04881	4.44571e-07	4.69949e-06
CDK10	94.5256	-1.37803	0.302799	-4.55096	5.34005e-06	3.44283e-05
CHMP6	21.337	-1.37797	0.442575	-3.11352	0.00184873	0.00442232
YPEL3	59.8036	-1.37795	0.468838	-2.93908	0.00329184	0.00724898
GPX2	50.7733	-1.37776	0.64312	-2.14231	0.0321689	0.0528419
ZNF687	193.169	-1.3772	0.316871	-4.34625	1.38486e-05	7.44604e-05
LRRC75B	29.6221	-1.37684	0.349089	-3.94411	8.00983e-05	0.000313682
NNMT	174.742	-1.37612	0.282287	-4.87491	1.08856e-06	9.699e-06
DPH7	78.208	-1.37591	0.251943	-5.4612	4.72916e-08	8.33416e-07
CD8A	7.34558	-1.37564	0.746284	-1.84332	0.0652823	0.0988415
MGRN1	442.266	-1.37524	0.374892	-3.66835	0.000244123	0.000794785
GFER	23.7078	-1.37499	0.408103	-3.36922	0.000753825	0.00205251
SPATA20	739.153	-1.37463	0.335278	-4.09998	4.13193e-05	0.000181228
PRKD2	171.267	-1.37421	0.328807	-4.1794	2.92282e-05	0.000137205
GCDH	103.829	-1.37416	0.367338	-3.74086	0.000183392	0.000626142
EPN2	94.8067	-1.37405	0.325459	-4.22189	2.42267e-05	0.000117487
ITPA	146.623	-1.37386	0.233852	-5.87489	4.23131e-09	1.27029e-07
PRDX5	525.11	-1.37341	0.188319	-7.293	3.03134e-13	5.44744e-11
GPSM1	28.3775	-1.37248	0.448377	-3.061	0.00220599	0.0051409
PLEKHO1	34.6937	-1.37214	0.291101	-4.71362	2.43355e-06	1.8515e-05
CDA	1330.69	-1.37161	0.240034	-5.71422	1.10207e-08	2.67324e-07
P2RY2	290.106	-1.37132	0.374163	-3.66503	0.00024731	0.000802908
DUSP9	20.1008	-1.37092	0.372632	-3.67902	0.000234132	0.000766094
LAT2	37.7321	-1.37026	0.588725	-2.32751	0.019938	0.0348574
AAAS	363.011	-1.37	0.248556	-5.51182	3.55147e-08	6.66372e-07
ISG20	25.3643	-1.36999	0.524934	-2.60983	0.00905868	0.0175068
TRAPPC2L	485.036	-1.36989	0.227913	-6.01059	1.84851e-09	6.75554e-08
LYPD5	15.8828	-1.36987	0.555496	-2.46603	0.0136621	0.0250597
RHOD	384.538	-1.36985	0.225303	-6.08001	1.20175e-09	4.76186e-08
GNG10	6.30339	-1.36972	0.707468	-1.93609	0.0528564	0.0820831
WDTC1	287.345	-1.36971	0.308529	-4.43948	9.01763e-06	5.23219e-05
DAB2IP	88.6356	-1.36938	0.371314	-3.68794	0.000226081	0.000744288
DPP3	359.791	-1.36931	0.294802	-4.64483	3.40355e-06	2.38998e-05
RNF26	858.603	-1.36869	0.27318	-5.01023	5.43653e-07	5.5624e-06
ROBO4	18.9412	-1.36863	0.376924	-3.63105	0.000282265	0.000896322
TRIM11	78.8686	-1.36862	0.386058	-3.54512	0.000392439	0.00118568
MC1R	4.50153	-1.3684	0.847102	-1.61539	0.106226	0.1514
MAGEE1	91.6915	-1.36811	0.312638	-4.37602	1.20865e-05	6.68449e-05
B3GAT3	52.5037	-1.36803	0.306122	-4.46889	7.86271e-06	4.69885e-05
CCNJL	185.651	-1.368	0.369963	-3.69767	0.000217588	0.000721468
HSD17B10	498.533	-1.36762	0.196511	-6.95953	3.4142e-12	3.96016e-10
DIRAS1	3.17463	-1.36745	0.987115	-1.3853	0.165961	0.222942
CAPNS1	2399.33	-1.3672	0.322726	-4.23641	2.27123e-05	0.0001112
EMC9	106.686	-1.36701	0.26247	-5.20827	1.90609e-07	2.39604e-06
DYNC2I2	398.044	-1.36692	0.293358	-4.65955	3.16903e-06	2.27269e-05
THAP8	10.1261	-1.36678	0.701276	-1.94899	0.0512962	0.0799423
TUBGCP6	59.9015	-1.36661	0.426398	-3.20502	0.00135053	0.00338534
TRPM4	135.151	-1.36659	0.292178	-4.67723	2.9077e-06	2.12163e-05
CDK16	2229.05	-1.36596	0.273545	-4.99352	5.92872e-07	5.9469e-06
SPDYE6	1.01021	-1.36556	1.90327	-0.717483	0.473076	NA
MCM7	985.93	-1.36551	0.209352	-6.52254	6.91287e-11	4.57002e-09
SF3B5	2142.3	-1.36522	0.281142	-4.85599	1.19784e-06	1.05329e-05
PCDH1	314.338	-1.36517	0.386133	-3.53549	0.00040702	0.00122148
DDX41	475.602	-1.36496	0.29238	-4.66843	3.03513e-06	2.19655e-05
TLE6	8.13734	-1.36462	0.660247	-2.06683	0.03875	0.0622684
MON1A	229.616	-1.36461	0.319774	-4.2674	1.97763e-05	9.91458e-05
FBXO46	68.4656	-1.36455	0.425688	-3.20551	0.00134823	0.00338025
RAB11FIP3	44.3626	-1.36436	0.357196	-3.81963	0.000133653	0.00047982
GALNT18	69.9648	-1.3643	0.282548	-4.82855	1.37529e-06	1.17767e-05
PLK3	39.9212	-1.36358	0.292583	-4.66049	3.15465e-06	2.26634e-05
TICAM1	224.695	-1.36306	0.297409	-4.58313	4.58072e-06	3.05039e-05
TMSB10	5026.69	-1.36301	0.334205	-4.07836	4.53538e-05	0.000195233
SRRM3	2.91254	-1.36228	1.02661	-1.32697	0.18452	0.24455
ZNF500	17.1908	-1.36214	0.441463	-3.08551	0.00203203	0.0047909
ADAMTS2	4.36375	-1.36066	0.925875	-1.46959	0.141671	0.194615
OSCAR	3.32543	-1.36049	1.17491	-1.15796	0.246882	0.313087
KCTD11	31.1157	-1.36005	0.487745	-2.78844	0.00529634	0.0109399
ADPRS	91.3688	-1.35993	0.295769	-4.59794	4.26689e-06	2.88049e-05
SERF2	2094.46	-1.35983	0.297914	-4.56451	5.00666e-06	3.26919e-05
BAG3	850.725	-1.35978	0.391958	-3.4692	0.000522007	0.00150753
MROH1	211.165	-1.3596	0.292206	-4.65289	3.27314e-06	2.32269e-05
RELL2	4.10343	-1.3593	1.03011	-1.31958	0.186977	0.247498
STK11IP	41.5496	-1.35908	0.332202	-4.09113	4.29272e-05	0.000187059
LRRC71	1.28737	-1.35839	1.67123	-0.812804	0.41633	NA
HIGD1B	9.5168	-1.35825	0.624578	-2.17467	0.0296552	0.0493248
RPS6KB2	346.666	-1.35808	0.26834	-5.06105	4.16954e-07	4.47805e-06
FSTL3	77.7521	-1.35802	0.300501	-4.51918	6.20794e-06	3.89146e-05
JMJD4	52.7455	-1.35792	0.316221	-4.29423	1.75303e-05	9.0262e-05
TCF25	186.47	-1.35754	0.259361	-5.23417	1.65727e-07	2.16208e-06
TBC1D25	164.408	-1.35754	0.263719	-5.14767	2.63736e-07	3.10615e-06
CARHSP1	671.327	-1.35753	0.270946	-5.01035	5.43321e-07	5.5624e-06
PRDX2	2375.38	-1.35728	0.219601	-6.18067	6.38316e-10	2.82787e-08
ZNF337	6.00687	-1.35726	0.785399	-1.72811	0.0839679	0.123214
VWA7	3.30547	-1.35697	1.22918	-1.10396	0.26961	0.33735
TRIP6	14.3304	-1.35665	0.541747	-2.50422	0.0122722	0.0228019
CSRP1	720.562	-1.35654	0.204236	-6.64203	3.09386e-11	2.40698e-09
ST3GAL4	522.959	-1.35605	0.313738	-4.32225	1.54449e-05	8.15992e-05
MAP3K10	25.5904	-1.35605	0.393314	-3.44775	0.000565287	0.00161209
POLD2	1197.87	-1.35594	0.267266	-5.07336	3.90846e-07	4.23688e-06
LY6E	2718.15	-1.35554	0.32252	-4.20297	2.63432e-05	0.000125979
TOR2A	59.4285	-1.35542	0.386534	-3.50661	0.000453858	0.00133984
NXPH4	63.6778	-1.35536	0.454609	-2.98138	0.00286953	0.00644469
ANXA8	1.38234	-1.35447	1.74632	-0.775615	0.437976	NA
CARD9	2.21599	-1.35438	1.15867	-1.16891	0.242441	0.308313
TPI1	1576.01	-1.35401	0.238379	-5.68008	1.34629e-08	3.15179e-07
ZBTB22	59.5205	-1.354	0.430055	-3.14843	0.00164151	0.00398857
MBOAT7	1289.61	-1.3539	0.300823	-4.50066	6.77435e-06	4.18363e-05
ACOT8	473.781	-1.35285	0.291001	-4.64894	3.33639e-06	2.35188e-05
REEP2	18.0383	-1.35188	0.391526	-3.45285	0.000554692	0.00158684
NSMF	195.284	-1.35145	0.208323	-6.48728	8.73987e-11	5.5204e-09
PPP1R12C	128.956	-1.35142	0.268481	-5.03357	4.81428e-07	5.05143e-06
NENF	884.846	-1.35129	0.181098	-7.46165	8.54438e-14	1.92721e-11
SEPTIN9	2280.9	-1.35119	0.283071	-4.77332	1.81215e-06	1.46522e-05
RAB11FIP5	143.269	-1.35105	0.260706	-5.18227	2.19207e-07	2.69188e-06
HLA.C	431.915	-1.35046	0.290114	-4.65494	3.24068e-06	2.30607e-05
HSD17B1	1.90914	-1.3504	1.26271	-1.06944	0.284869	NA
PLAAT3	352.899	-1.35015	0.297076	-4.54479	5.49888e-06	3.51328e-05
SMARCD2	609.916	-1.35009	0.277001	-4.87395	1.09386e-06	9.73942e-06
PPIF	4441.1	-1.34977	0.246517	-5.47538	4.3658e-08	7.8345e-07
EEFSEC	138.638	-1.34962	0.332546	-4.05845	4.9399e-05	0.00020891
TMEM94	291.934	-1.34953	0.344097	-3.92196	8.78307e-05	0.000338539
RPS19	5733.62	-1.3491	0.165277	-8.16264	3.27788e-16	1.60977e-13
NDOR1	55.377	-1.34887	0.373926	-3.60731	0.000309387	0.000968228
BORCS8	71.2795	-1.34867	0.325999	-4.13704	3.51809e-05	0.000158837
PPP1R3G	9.33832	-1.34734	0.62624	-2.15147	0.0314393	0.0517802
ASAP3	40.1938	-1.34732	0.361214	-3.72997	0.000191506	0.000648774
BCL9L	408.549	-1.34701	0.27426	-4.91143	9.04156e-07	8.36546e-06
INTS11	728.45	-1.34665	0.301509	-4.46636	7.95613e-06	4.73491e-05
H2BC13	8.45667	-1.34616	0.622558	-2.1623	0.0305952	0.0506112
LOXL1	1890.73	-1.34606	0.321233	-4.1903	2.78581e-05	0.000131743
SLC25A25	19.9	-1.34581	0.410431	-3.27902	0.00104167	0.00270519
QRFP	2.11943	-1.34548	1.08679	-1.23804	0.215702	0.27915
FLAD1	296.861	-1.34499	0.280247	-4.79931	1.59213e-06	1.32597e-05
PORCN	284.742	-1.34491	0.235135	-5.71975	1.06678e-08	2.61238e-07
GET3	1775.92	-1.34483	0.234009	-5.74692	9.08817e-09	2.30071e-07
WBP2	1535.47	-1.34477	0.369693	-3.63753	0.000275269	0.000877599
PUS1	69.1439	-1.34474	0.350983	-3.83137	0.000127434	0.000461125
NEU2	1.81484	-1.34449	1.22804	-1.09483	0.273593	NA
CUL9	86.4853	-1.34376	0.334799	-4.01363	5.97932e-05	0.000245227
CORO1A	43.1411	-1.34363	0.317304	-4.23453	2.29028e-05	0.000112003
MYORG	109.321	-1.34346	0.31243	-4.30005	1.70761e-05	8.84229e-05
ANO7	21.6449	-1.34327	0.441155	-3.04488	0.0023277	0.00538027
PSMB6	881.724	-1.34289	0.192233	-6.98575	2.83345e-12	3.48272e-10
SLC39A3	75.9702	-1.3428	0.301706	-4.45068	8.55988e-06	5.00759e-05
SORCS1	0.858909	-1.34216	2.09063	-0.641988	0.520881	NA
ANKRD2	2.90392	-1.34211	0.983385	-1.36479	0.172319	0.23056
HES2	98.3306	-1.34176	0.308679	-4.34678	1.38152e-05	7.43433e-05
PIN1	379.002	-1.3414	0.22028	-6.08952	1.13248e-09	4.52958e-08
KCNK12	1.45942	-1.34105	1.55301	-0.863516	0.387854	NA
POLR2F	541.931	-1.34066	0.181156	-7.40057	1.35601e-13	2.83629e-11
ELOF1	738.418	-1.34037	0.214542	-6.24756	4.16911e-10	2.03826e-08
SLC6A16	2.39939	-1.34005	1.15149	-1.16375	0.244525	0.310592
COQ4	183.325	-1.33969	0.284786	-4.70421	2.54852e-06	1.92178e-05
POLR3H	228.691	-1.33969	0.271306	-4.93792	7.89594e-07	7.51889e-06
HLA.B	288.421	-1.33955	0.229005	-5.84945	4.93209e-09	1.43019e-07
ITGA2B	7.64213	-1.33919	0.718789	-1.86312	0.062446	0.0951927
TLE2	114.479	-1.33864	0.387352	-3.45588	0.000548499	0.00157124
DOK7	17.0857	-1.33862	0.550568	-2.43135	0.0150428	0.0272436
EML3	61.5281	-1.3382	0.340735	-3.92738	8.58767e-05	0.000332232
X.29	1.37124	-1.33806	1.94465	-0.688072	0.491407	NA
STOML1	17.6737	-1.338	0.48823	-2.74052	0.00613424	0.0124213
CCDC57	57.5163	-1.33762	0.354317	-3.7752	0.000159878	0.000556434
GAS6	59.1741	-1.3376	0.370222	-3.61297	0.00030271	0.000950179
DCAF11	177.848	-1.33737	0.313586	-4.26477	2.00105e-05	9.9942e-05
SH2D3A	297.476	-1.33731	0.289458	-4.62003	3.83685e-06	2.64526e-05
PRRT3	42.7876	-1.33724	0.453216	-2.95057	0.00317191	0.00702245
SMPD1	179.09	-1.33677	0.281222	-4.75343	1.99997e-06	1.57906e-05
S100A4	384.115	-1.33651	0.369987	-3.61232	0.000303467	0.000952271
GALE	93.3859	-1.33619	0.248353	-5.38022	7.43964e-08	1.17874e-06
TNFSF13	29.4274	-1.33597	0.456033	-2.92954	0.00339461	0.00744445
TIMM10	509.863	-1.33589	0.169566	-7.8783	3.31854e-15	1.24533e-12
UPF1	465.235	-1.3356	0.291397	-4.58343	4.5741e-06	3.04803e-05
GMPPA	450.304	-1.33536	0.266189	-5.01661	5.25913e-07	5.42396e-06
FRZB	0.867262	-1.33526	1.98052	-0.674195	0.500187	NA
TUBB3	18.1439	-1.33502	0.491806	-2.71453	0.00663705	0.0132793
SERTAD1	42.3524	-1.33494	0.384514	-3.47176	0.000517052	0.00149492
TMPRSS2	145.007	-1.33487	0.567401	-2.3526	0.0186425	0.0328535
ZNF688	25.2132	-1.33433	0.470164	-2.83802	0.00453944	0.00957651
TALDO1	2367.43	-1.3341	0.250603	-5.32354	1.01766e-07	1.48732e-06
NUMBL	57.651	-1.33344	0.365634	-3.64691	0.000265409	0.000850629
TCIRG1	273.598	-1.3334	0.313706	-4.25049	2.13305e-05	0.000105609
PPP1R37	96.6891	-1.33337	0.357112	-3.73377	0.000188631	0.000640773
NUPR1	190.353	-1.33329	0.247625	-5.38431	7.27232e-08	1.1613e-06
IGFBP4	1579.85	-1.33301	0.239702	-5.56112	2.68053e-08	5.36906e-07
ADAMTS5	0.873414	-1.33276	2.30979	-0.577005	0.563936	NA
PTPN6	125.562	-1.33213	0.417946	-3.18732	0.00143596	0.00355831
GRIN2D	10.255	-1.33212	0.674194	-1.97586	0.0481704	0.0756159
HOXA4	7.86484	-1.33211	0.601209	-2.21573	0.0267101	0.0449656
D2HGDH	20.0869	-1.33173	0.474872	-2.8044	0.005041	0.010477
CERS4	86.4228	-1.33157	0.321375	-4.14335	3.42276e-05	0.000155468
PFN1	6804.81	-1.33134	0.309548	-4.30092	1.7009e-05	8.81637e-05
SLAMF9	28.197	-1.33093	0.395613	-3.36422	0.000767602	0.00208051
CCDC106	190.088	-1.33048	0.303156	-4.38875	1.14006e-05	6.36586e-05
GGT7	18.4168	-1.33016	0.466593	-2.85078	0.00436117	0.00926477
ACSF3	96.8863	-1.33004	0.254901	-5.21787	1.80995e-07	2.31627e-06
C19orf53	1942.31	-1.33001	0.231221	-5.7521	8.81397e-09	2.25154e-07
COL28A1	0.878689	-1.3299	2.05482	-0.64721	0.517496	NA
SEC13	1551.98	-1.32972	0.209483	-6.34762	2.18672e-10	1.17022e-08
TNS2	117.379	-1.32966	0.416957	-3.18895	0.00142789	0.00354237
MAP1LC3A	13.6223	-1.32919	0.537314	-2.47376	0.0133698	0.0246127
AQP1	1.83577	-1.32909	1.32516	-1.00296	0.315879	NA
ELAC2	718.352	-1.32874	0.229019	-5.8019	6.55692e-09	1.77999e-07
CSK	344.884	-1.32857	0.2598	-5.11381	3.15729e-07	3.57681e-06
ETV4	883.032	-1.32848	0.317061	-4.19	2.7896e-05	0.000131873
MXD3	43.0193	-1.32837	0.414489	-3.20485	0.00135134	0.00338539
LZTS3	17.5952	-1.32815	0.418328	-3.17489	0.00149892	0.00369273
GPR153	382.716	-1.32801	0.315824	-4.2049	2.61196e-05	0.000125145
FAM186B	2.48306	-1.32754	0.996435	-1.33228	0.182767	0.242706
ZNF71	81.1463	-1.32745	0.329919	-4.02357	5.73237e-05	0.000236079
RALY	995.032	-1.32714	0.237558	-5.58661	2.31544e-08	4.79648e-07
ATG4B	486.994	-1.32684	0.239205	-5.54689	2.90797e-08	5.69934e-07
OGFR	132.513	-1.3268	0.292691	-4.53312	5.81195e-06	3.68379e-05
BYSL	243.509	-1.3265	0.212942	-6.22941	4.68205e-10	2.2458e-08
TBC1D9B	281.875	-1.32642	0.273298	-4.85337	1.21382e-06	1.06392e-05
POMGNT1	274.483	-1.32637	0.211637	-6.2672	3.67605e-10	1.83479e-08
BECN1	91.1251	-1.32637	0.300948	-4.4073	1.04665e-05	5.94048e-05
STX1A	123.428	-1.32624	0.424083	-3.12731	0.00176414	0.00424612
TRIM46	21.3062	-1.32587	0.525892	-2.52119	0.0116959	0.021865
CRABP2	611.773	-1.32506	0.290439	-4.56228	5.06018e-06	3.29485e-05
ZFYVE21	102.507	-1.32498	0.269848	-4.91009	9.1034e-07	8.4106e-06
GLI1	1.69702	-1.32482	1.16865	-1.13363	0.256948	NA
CDK9	147.077	-1.3248	0.337877	-3.92096	8.81965e-05	0.000339355
RFNG	121.674	-1.32433	0.239423	-5.53135	3.17783e-08	6.11552e-07
KRT7	6133.19	-1.32347	0.253292	-5.22507	1.74089e-07	2.25274e-06
FAM50A	402.16	-1.32319	0.296613	-4.46101	8.15754e-06	4.82084e-05
RBM10	309.603	-1.32215	0.304564	-4.34114	1.41747e-05	7.57984e-05
PPP1R35	62.3592	-1.32174	0.32636	-4.04996	5.12272e-05	0.000215357
S100A3	20.1599	-1.321	0.424914	-3.10887	0.00187805	0.00447972
KLHL22	54.8734	-1.32096	0.337773	-3.91079	9.19944e-05	0.000351066
H3C13	1.31459	-1.32081	2.00487	-0.658801	0.510023	NA
SCRIB	274.128	-1.32063	0.283534	-4.65774	3.19703e-06	2.28702e-05
EPHX2	74.3046	-1.32046	0.353291	-3.73761	0.000185778	0.000632602
SYMPK	181.046	-1.32023	0.321584	-4.10539	4.03632e-05	0.000177707
DOT1L	88.1266	-1.32015	0.381586	-3.45963	0.000540918	0.00155336
PHB1	1000.97	-1.3201	0.235722	-5.60025	2.14042e-08	4.4991e-07
[truncated: 11,560 more rows]
