# Supplementary material for: SFRP2 Overexpression Induces an Osteoblast-like Phenotype in Prostate Cancer Cells
Source: Cells. 2022 Dec 16;11(24):4081. doi: 10.3390/cells11244081 (PMC9777425; doi:10.3390/cells11244081)
Supplement: Supplementary file 1 [file cells-11-04081-s001.zip › Akova ken et al._Table S5_finale.xlsx]

## Sheet: Tabelle1
Gene	LFC	P-adj	Reference
SPARC	-5,99	6,99E-04	[Source:HGNC Symbol;Acc:HGNC:11219]
THY1	-2,32	1,64E-01	[Source:HGNC Symbol;Acc:HGNC:11801]
PDGFRB	-2,31	1,33E-01	[Source:HGNC Symbol;Acc:HGNC:8804]
LRP1	-2,24	2,08E-07	[Source:HGNC Symbol;Acc:HGNC:6692]
IGFBP2	-2,06	1,37E-04	[Source:HGNC Symbol;Acc:HGNC:5471]
COL6A2	-1,85	6,18E-07	[Source:HGNC Symbol;Acc:HGNC:2212]
PDLIM4	-1,83	3,76E-04	[Source:HGNC Symbol;Acc:HGNC:16501]
COL8A2	-1,80	2,41E-01	[Source:HGNC Symbol;Acc:HGNC:2216]
FBLN2	-1,76	3,47E-01	[Source:HGNC Symbol;Acc:HGNC:3601]
PLOD3	-1,68	1,12E-07	[Source:HGNC Symbol;Acc:HGNC:9083]
GPC1	-1,67	9,33E-09	[Source:HGNC Symbol;Acc:HGNC:4449]
MSX1	-1,61	2,27E-03	[Source:HGNC Symbol;Acc:HGNC:7391]
ITGB5	-1,56	4,13E-09	[Source:HGNC Symbol;Acc:HGNC:6160]
TNFRSF12A	-1,53	8,82E-12	[Source:HGNC Symbol;Acc:HGNC:18152]
SERPINH1	-1,51	2,13E-06	[Source:HGNC Symbol;Acc:HGNC:1546]
PLOD1	-1,49	9,84E-07	[Source:HGNC Symbol;Acc:HGNC:9081]
CAPG	-1,37	2,75E-08	[Source:HGNC Symbol;Acc:HGNC:1474]
COLGALT1	-1,37	2,64E-05	[Source:HGNC Symbol;Acc:HGNC:26182]
MAGEE1	-1,31	3,50E-05	[Source:HGNC Symbol;Acc:HGNC:24934]
FSTL3	-1,30	1,83E-05	[Source:HGNC Symbol;Acc:HGNC:3973]
IGFBP4	-1,27	1,20E-07	[Source:HGNC Symbol;Acc:HGNC:5473]
CCN1	-1,21	2,02E-25	[Source:HGNC Symbol;Acc:HGNC:2654]
LOXL1	-1,21	1,73E-04	[Source:HGNC Symbol;Acc:HGNC:6665]
MCM7	-1,16	2,80E-08	[Source:HGNC Symbol;Acc:HGNC:6950]
LGALS1	-1,14	1,27E-03	[Source:HGNC Symbol;Acc:HGNC:2202]
ACTA2	-1,14	1,73E-01	[Source:HGNC Symbol;Acc:HGNC:130]
TGM2	-1,12	3,89E-10	[Source:HGNC Symbol;Acc:HGNC:11778]
FBLN1	-1,09	1,53E-02	[Source:HGNC Symbol;Acc:HGNC:3600]
TGFB1	-1,08	2,22E-03	[Source:HGNC Symbol;Acc:HGNC:11766]
